# Supplementary material for: Structural proteomics reveals the functional docking interface of ferredoxin‐NADP + reductase on photosystem I in the red alga Cyanidioschyzon merolae
Source: Plant J. 2026 Jul 1;127(1):e71017. doi: 10.1111/tpj.71017 (PMC13322767; doi:10.1111/tpj.71017)
Supplement: Supplementary file 4 — Supplementary File 1. MS results cross‐links. [file TPJ-127-0-s006.xlsx]

## Sheet: unique peptide pairs
Crosslink type	Protein1	ProteinName1	Gene1	PepSeq1	LinkPos1	Position in Protein 1	Isoforms1	Protein2	ProteinName2	Gene2	PepSeq2	LinkPos2	Position in Protein 2	Isoforms2	MQ	XiSearch	pLink	Ambiguous	Alternative
Inter	5ZGB	LHCR3		TNVAR	1	1		Q68Y97	Oxygen-evolving enhancer	psbO	GESKREFVDTK	4	139			X
Inter	5ZGB	LHCR3		TNVARSSGNSR	1	1		Q85FQ2	Cytochrome b559 subunit alpha (PSII reaction center subunit V)	psbE	AGGSTGER	1	2			X
Inter	5ZGB	LHCR3		ESEVKHGR	5	54		Q85FQ1	Photosystem I assembly protein Ycf4	ycf4	MacSIQR	1	1			X
Inter	A0A5P9RTA1	Photosystem II protein D1 (PSII D1 protein) (EC 1.10.3.9) (Photosystem II Q(B) protein)	psbA	MTATLQR	1	1		Q85FW8	Phycobiliprotein ApcE (Anchor polypeptide) (PBS-anchor protein) (Phycobilisome linker polypeptide)	apcE	MSVRR	1	1		X
Inter	A0A5P9RTA1	Photosystem II protein D1 (PSII D1 protein) (EC 1.10.3.9) (Photosystem II Q(B) protein)	psbA	TATLQR	1	2		Q85FQ8	ATP synthase subunit alpha, chloroplastic (EC 7.1.2.2) (ATP synthase F1 sector subunit alpha) (F-ATPase subunit alpha)	atpA	MacVNLR	1	1		X
Inter	A0A5P9RTA1	Photosystem II protein D1 (PSII D1 protein) (EC 1.10.3.9) (Photosystem II Q(B) protein)	psbA	ETSENESLNNGYKFGQEEETYNIVAAHGYFGR	13	238		Q85FZ5	Photosystem II CP47 reaction center protein (PSII 47 kDa protein) (Protein CP-47)	psbB	ALPWYR	1	2		X
Inter	M1UU36	Similar to chlorophyll a/b-binding protein, CP24		EAEIKHCcmR	5	84		Q85G43	Phycocyanin alpha chain	cpcA	MacoxKTPITEAIAAADSQGR	2	2				X
Inter	M1UU36	Similar to chlorophyll a/b-binding protein, CP24		LGGTVGSAQWKR	11	178		Q85FZ1	Photosystem I iron-sulfur center subunit VII	psaE	AEKENK	3	87		X
Inter	M1UU36	Similar to chlorophyll a/b-binding protein, CP24		LGGTVGSAQWKR	11	178		Q85FZ1	Photosystem I iron-sulfur center subunit VII	psaE	AEKENKK	6	90		X
Inter	M1UUN7	Phycocyanin-associated rod linker protein		MoxFVQTSFFGTGVKASAK	13	13		O22024	Ribulose bisphosphate carboxylase small subunit (RuBisCO small subunit)	rbcS	RacVTQGTFCcmYLPDLTDEQIR	1	2		X
Inter	M1UUN7	Phycocyanin-associated rod linker protein		IMoxKMGGR	3	105		Q85FW7	Allophycocyanin alpha chain	apcA	SIVTKSIVNADAEAR	5	6		X
Inter	M1UUN7	Phycocyanin-associated rod linker protein		IMKMGGR	3	105		Q85FW7	Allophycocyanin alpha chain	apcA	SIVTKSIVNADAEAR	5	6		X
Inter	M1UUN7	Phycocyanin-associated rod linker protein		IMoxKMoxGGR	3	105		Q85FW7	Allophycocyanin alpha chain	apcA	SIVTKSIVNADAEAR	5	6		X	X
Inter	M1UVM3	plastoquinol--plastocyanin reductase (EC 7.1.1.6)		DALGTPIKK	8	125	M1V7X1;M1VET8	M1V7X1	plastoquinol--plastocyanin reductase (EC 7.1.1.6)		EDYLKTHPPGSR	5	128		X			TRUE	1
Inter	M1UVM3	plastoquinol--plastocyanin reductase (EC 7.1.1.6)		DALGTPIKK	8	125	M1V7X1;M1VET8	M1VEV9	Similar to oxygen-evolving complex component psbQ		IEKAYR	3	173		X
Inter	M1UVM3	plastoquinol--plastocyanin reductase (EC 7.1.1.6)		KEEYLKTHPPGSR	1	126	M1VET8	Q85FQ5	Photosystem II reaction center protein J (PSII-J)	psbJ	MASTGR	1	1			X
Inter	M1UXG8	Ribulose bisphosphate carboxylase/oxygenase activase, chloroplastic (RuBisCO activase) (Protein CbbX homolog)	Rca	MoxSIPDDKEAGTIDEFLQK	1	1		O22022	Thioredoxin (Trx)	trxA	LHIDELTFENEVLQSEK	1	2			X
Inter	M1UXG8	Ribulose bisphosphate carboxylase/oxygenase activase, chloroplastic (RuBisCO activase) (Protein CbbX homolog)	Rca	SacIPDDKEAGTIDEFLQK	6	7		Q85FZ1	Photosystem I iron-sulfur center subunit VII	psaE	AEKENK	3	87				X
Intra	M1UXG8	Ribulose bisphosphate carboxylase/oxygenase activase, chloroplastic (RuBisCO activase) (Protein CbbX homolog)	Rca	EGVLDILQKLDHDLVGLKPVK	9	27		M1UXG8	Ribulose bisphosphate carboxylase/oxygenase activase, chloroplastic (RuBisCO activase) (Protein CbbX homolog)	Rca	MGQILKAMoxGYSR	6	91		X	X
Intra	M1UXG8	Ribulose bisphosphate carboxylase/oxygenase activase, chloroplastic (RuBisCO activase) (Protein CbbX homolog)	Rca	EGVLDILQKLDHDLVGLKPVK	9	27		M1UXG8	Ribulose bisphosphate carboxylase/oxygenase activase, chloroplastic (RuBisCO activase) (Protein CbbX homolog)	Rca	MoxGQILKAMGYSR	6	91			X
Intra	M1UXG8	Ribulose bisphosphate carboxylase/oxygenase activase, chloroplastic (RuBisCO activase) (Protein CbbX homolog)	Rca	EGVLDILQKLDHDLVGLKPVK	9	27		M1UXG8	Ribulose bisphosphate carboxylase/oxygenase activase, chloroplastic (RuBisCO activase) (Protein CbbX homolog)	Rca	MGQILKAMGYSR	6	91		X	X
Intra	M1UXG8	Ribulose bisphosphate carboxylase/oxygenase activase, chloroplastic (RuBisCO activase) (Protein CbbX homolog)	Rca	LDHDLVGLKPVK	9	36		M1UXG8	Ribulose bisphosphate carboxylase/oxygenase activase, chloroplastic (RuBisCO activase) (Protein CbbX homolog)	Rca	AYIEKR	5	237		X	X
Inter	M1UXG8	Ribulose bisphosphate carboxylase/oxygenase activase, chloroplastic (RuBisCO activase) (Protein CbbX homolog)	Rca	LDHDLVGLKPVK	9	36		O22025	Ribulose bisphosphate carboxylase/oxygenase activase, chloroplastic (RuBisCO activase) (Protein CfxQ homolog)	Rca	FDLVTIQAEDILKSR	13	288		X	X	X
Inter	M1UXG8	Ribulose bisphosphate carboxylase/oxygenase activase, chloroplastic (RuBisCO activase) (Protein CbbX homolog)	Rca	LDHDLVGLKPVKDR	9	36		O22025	Ribulose bisphosphate carboxylase/oxygenase activase, chloroplastic (RuBisCO activase) (Protein CfxQ homolog)	Rca	FDLVTIQAEDILKSR	13	288		X	X
Intra	M1UXG8	Ribulose bisphosphate carboxylase/oxygenase activase, chloroplastic (RuBisCO activase) (Protein CbbX homolog)	Rca	LDHDLVGLKPVKDR	12	39		M1UXG8	Ribulose bisphosphate carboxylase/oxygenase activase, chloroplastic (RuBisCO activase) (Protein CbbX homolog)	Rca	AYIEKR	5	237		X	X
Intra	M1UXG8	Ribulose bisphosphate carboxylase/oxygenase activase, chloroplastic (RuBisCO activase) (Protein CbbX homolog)	Rca	EIAALLVVDKLR	10	53		M1UXG8	Ribulose bisphosphate carboxylase/oxygenase activase, chloroplastic (RuBisCO activase) (Protein CbbX homolog)	Rca	MoxGQILKAMoxGYSR	6	91		X	X	X
Intra	M1UXG8	Ribulose bisphosphate carboxylase/oxygenase activase, chloroplastic (RuBisCO activase) (Protein CbbX homolog)	Rca	EIAALLVVDKLR	10	53		M1UXG8	Ribulose bisphosphate carboxylase/oxygenase activase, chloroplastic (RuBisCO activase) (Protein CbbX homolog)	Rca	MoxGQILKAMGYSR	6	91		X	X
Inter	M1UXG8	Ribulose bisphosphate carboxylase/oxygenase activase, chloroplastic (RuBisCO activase) (Protein CbbX homolog)	Rca	TKEVIK	2	122		O22025	Ribulose bisphosphate carboxylase/oxygenase activase, chloroplastic (RuBisCO activase) (Protein CfxQ homolog)	Rca	LTKFDLVTIQAEDILK	3	275				X
Inter	M1UXG8	Ribulose bisphosphate carboxylase/oxygenase activase, chloroplastic (RuBisCO activase) (Protein CbbX homolog)	Rca	EVIKR	4	126		O22025	Ribulose bisphosphate carboxylase/oxygenase activase, chloroplastic (RuBisCO activase) (Protein CfxQ homolog)	Rca	TKQVLK	2	122		X		X
Inter	M1UXG8	Ribulose bisphosphate carboxylase/oxygenase activase, chloroplastic (RuBisCO activase) (Protein CbbX homolog)	Rca	EVIKR	4	126		O22025	Ribulose bisphosphate carboxylase/oxygenase activase, chloroplastic (RuBisCO activase) (Protein CfxQ homolog)	Rca	LTKFDLVTIQAEDILK	3	275		X		X
Inter	M1UXG8	Ribulose bisphosphate carboxylase/oxygenase activase, chloroplastic (RuBisCO activase) (Protein CbbX homolog)	Rca	TKEVIKR	6	126		O22025	Ribulose bisphosphate carboxylase/oxygenase activase, chloroplastic (RuBisCO activase) (Protein CfxQ homolog)	Rca	LTKFDLVTIQAEDILK	3	275		X
Inter	M1UXG8	Ribulose bisphosphate carboxylase/oxygenase activase, chloroplastic (RuBisCO activase) (Protein CbbX homolog)	Rca	MoxNKFYSYIPGISSR	3	182		O22025	Ribulose bisphosphate carboxylase/oxygenase activase, chloroplastic (RuBisCO activase) (Protein CfxQ homolog)	Rca	DDLVGQYIGHTAPKTK	14	120		X	X	X
Inter	M1UXG8	Ribulose bisphosphate carboxylase/oxygenase activase, chloroplastic (RuBisCO activase) (Protein CbbX homolog)	Rca	MNKFYSYIPGISSR	3	182		O22025	Ribulose bisphosphate carboxylase/oxygenase activase, chloroplastic (RuBisCO activase) (Protein CfxQ homolog)	Rca	DDLVGQYIGHTAPKTK	14	120		X	X	X
Intra	M1UXG8	Ribulose bisphosphate carboxylase/oxygenase activase, chloroplastic (RuBisCO activase) (Protein CbbX homolog)	Rca	AYIEKR	5	237		M1UXG8	Ribulose bisphosphate carboxylase/oxygenase activase, chloroplastic (RuBisCO activase) (Protein CbbX homolog)	Rca	AYIEKR	5	237		X
Inter	M1UXG8	Ribulose bisphosphate carboxylase/oxygenase activase, chloroplastic (RuBisCO activase) (Protein CbbX homolog)	Rca	AYIEKR	5	237		O22025	Ribulose bisphosphate carboxylase/oxygenase activase, chloroplastic (RuBisCO activase) (Protein CfxQ homolog)	Rca	TKQVLK	2	122		X	X	X
Inter	M1UXG8	Ribulose bisphosphate carboxylase/oxygenase activase, chloroplastic (RuBisCO activase) (Protein CbbX homolog)	Rca	AYIEKR	5	237		O22025	Ribulose bisphosphate carboxylase/oxygenase activase, chloroplastic (RuBisCO activase) (Protein CfxQ homolog)	Rca	FDLVTIQAEDILKSR	13	288		X		X
Inter	M1UXG8	Ribulose bisphosphate carboxylase/oxygenase activase, chloroplastic (RuBisCO activase) (Protein CbbX homolog)	Rca	IFNKAMoxDPNADGLVSR	4	268		O22025	Ribulose bisphosphate carboxylase/oxygenase activase, chloroplastic (RuBisCO activase) (Protein CfxQ homolog)	Rca	SVQTSQQTVNLQTEFK	1	2		X	X
Intra	M1V472	Cytochrome P450		MacILAR	1	1		M1V472	Cytochrome P450		LSKLLK	3	389		X
Inter	M1V472	Cytochrome P450		MILAR	1	1		Q85G81	Ribulose bisphosphate carboxylase large chain (RuBisCO large subunit) (EC 4.1.1.39)	rbcL	AVKALR	3	135		X
Inter	M1V472	Cytochrome P450		LSKLLK	3	389		M1VKK5	Similar to light harvesting protein		VLYSDMoxEWKGR	9	154		X
Intra	M1V516	Probable ATP-dependent transporter ycf16		MEAGIGSER	1	1		M1V516	Probable ATP-dependent transporter ycf16		VFSNDTSNKR	9	237			X
Inter	M1V516	Probable ATP-dependent transporter ycf16		MacEAGIGSER	1	1		Q85FW4	Chaperone protein dnaK (HSP70) (Heat shock 70 kDa protein) (Heat shock protein 70)	dnaK	EAEKNAEEDR	4	516			X
Inter	M1V516	Probable ATP-dependent transporter ycf16		IVPKVK	4	373		Q85G81	Ribulose bisphosphate carboxylase large chain (RuBisCO large subunit) (EC 4.1.1.39)	rbcL	MAQSVQER	1	1		X
Intra	M1V516	Probable ATP-dependent transporter ycf16		KYSGGMRR	1	805		M1V516	Probable ATP-dependent transporter ycf16		ILEKLSSR	4	920		X
Inter	M1V516	Probable ATP-dependent transporter ycf16		KYSGGMRR	1	805		Q85FZ1	Photosystem I iron-sulfur center subunit VII	psaE	PPVKSEVK	4	80				X
Inter	M1V516	Probable ATP-dependent transporter ycf16		KYSGGMRR	1	805		Q85G43	Phycocyanin alpha chain	cpcA	FPYTTQMoxTGACcmYASSAVGKAK	19	81			X
Inter	M1V5E8	Mitochondrial F-type ATPase F0 subunit d		GGAGEVAPLDLKSLAENADPETLAEINR	12	48		M1VIH8	ATP synthase subunit alpha		GLLDKVPVSR	5	508			X
Inter	M1V5E8	Mitochondrial F-type ATPase F0 subunit d		QAQELAKDAEAR	7	142		Q85FQ1	Photosystem I assembly protein Ycf4	ycf4	DGLNPKR	6	117		X
Intra	M1V5E8	Mitochondrial F-type ATPase F0 subunit d		ELDGLQKNLPR	7	163		M1V5E8	Mitochondrial F-type ATPase F0 subunit d		LTVDELMAKRPDLASEVESDLK	9	176		X	X
Inter	M1V5E8	Mitochondrial F-type ATPase F0 subunit d		LTVDELMAKR	9	176		Q68Y94	F-ATPase gamma subunit	atpC	KLNIEFNR	1	335				X
Inter	M1V6N7	ferredoxin--NADP(+) reductase (EC 1.18.1.2)		TSTLKTESAR	5	27		Q85G81	Ribulose bisphosphate carboxylase large chain (RuBisCO large subunit) (EC 4.1.1.39)	rbcL	GGLDFLKDDENINSQPFMoxR	7	205			X
Inter	M1V6N7	ferredoxin--NADP(+) reductase (EC 1.18.1.2)		MoxVAAEKK	6	53		Q85FX0	Cytochrome f	petA	KQVER	1	289				X
Inter	M1V6N7	ferredoxin--NADP(+) reductase (EC 1.18.1.2)		PHKLR	3	119		Q85FZ1	Photosystem I iron-sulfur center subunit VII	psaE	KGSLVK	1	4				X
Intra	M1V6N7	ferredoxin--NADP(+) reductase (EC 1.18.1.2)		TLSLVVKR	7	144		M1V6N7	ferredoxin--NADP(+) reductase (EC 1.18.1.2)		QGGKYYLQDAMoxAER	4	272		X	X	X
Intra	M1V6N7	ferredoxin--NADP(+) reductase (EC 1.18.1.2)		TLSLVVKR	7	144		M1V6N7	ferredoxin--NADP(+) reductase (EC 1.18.1.2)		QGGKYYLQDAMAER	4	272		X	X
Inter	M1V6N7	ferredoxin--NADP(+) reductase (EC 1.18.1.2)		TLSLVVKR	7	144		Q85FY0	Photosystem I reaction center subunit II	psaD	DGVLPYQVNKGR	10	108		X	X	X
Inter	M1V6N7	ferredoxin--NADP(+) reductase (EC 1.18.1.2)		LVYTNEKGEEVR	7	152		Q85FQ2	Cytochrome b559 subunit alpha (PSII reaction center subunit V)	psbE	MoxAGGSTGER	1	1			X
Inter	M1V6N7	ferredoxin--NADP(+) reductase (EC 1.18.1.2)		AFVEKHADYQFK	5	216		Q85G43	Phycocyanin alpha chain	cpcA	YIKANHGLSGAAASEANAYINYAINALS	3	137			X
Inter	M1V6N7	ferredoxin--NADP(+) reductase (EC 1.18.1.2)		GKMILYLGVPTSSSLLYRDELEEMK	2	225		Q68Y97	Oxygen-evolving enhancer	psbO	YKVVDLCcmLEPKQFLVEEEVGR	11	123		X
Inter	M1V6N7	ferredoxin--NADP(+) reductase (EC 1.18.1.2)		EMoxKNKQGGK	3	266		M1VKK5	Similar to light harvesting protein		PGELGFNPLNLPNDKAMoxRDR	15	172			X
Inter	M1V6N7	ferredoxin--NADP(+) reductase (EC 1.18.1.2)		EMoxKNKQGGKYYLQDAMAER	3	266		Q85FZ5	Photosystem II CP47 reaction center protein (PSII 47 kDa protein) (Protein CP-47)	psbB	KAQLGEVFEFDRSSLDSDGVFR	1	423			X
Inter	M1V6N7	ferredoxin--NADP(+) reductase (EC 1.18.1.2)		NKQGGK	2	268		Q85G43	Phycocyanin alpha chain	cpcA	MacKTPITEAIAAADSQGR	2	2				X
Inter	M1V7K1	Photosystem II protein M		KAAMEAVSGSGSEEEEELEFE	1	130		Q85FT2	ATP synthase subunit beta, chloroplastic (EC 7.1.2.2) (ATP synthase F1 sector subunit beta) (F-ATPase subunit beta)	atpB	QAPSFVQLETKPSVFETGIK	11	122			X
Inter	M1V7K1	Photosystem II protein M		KAAMoxEAVSGSGSEEEEELEFE	1	130		Q85FZ5	Photosystem II CP47 reaction center protein (PSII 47 kDa protein) (Protein CP-47)	psbB	ALPWYR	1	2		X
Inter	M1V7K1	Photosystem II protein M		KAAMEAVSGSGSEEEEELEFE	1	130		Q85FZ5	Photosystem II CP47 reaction center protein (PSII 47 kDa protein) (Protein CP-47)	psbB	ALPWYR	1	2		X
Intra	M1V7K8	ATP synthase subunit beta (EC 7.1.2.2)		PAPAFVDQKTSASVLVTGIK	9	241		M1V7K8	ATP synthase subunit beta (EC 7.1.2.2)		ITTTKK	5	413		X		X
Inter	M1V7K8	ATP synthase subunit beta (EC 7.1.2.2)		IGLFGGAGVGKTVYLMELINNIAK	11	276		M1VIH8	ATP synthase subunit alpha		QVAGSMKLELAQHR	7	444			X	X
Inter	M1V7K8	ATP synthase subunit beta (EC 7.1.2.2)		IGLFGGAGVGKTVYLMoxELINNIAK	11	276		M1VIH8	ATP synthase subunit alpha		QVAGSMoxKLELAQHR	7	444		X	X
Inter	M1V7K8	ATP synthase subunit beta (EC 7.1.2.2)		ITTTKK	5	413		M1VIH8	ATP synthase subunit alpha		VVDALGQPIDGKGPIR	12	172				X
Inter	M1V7K8	ATP synthase subunit beta (EC 7.1.2.2)		GILDGEYDDLPEKAFYMoxVGGIDEAIR	13	568		M1VIH8	ATP synthase subunit alpha		QVAGSMKLELAQHR	7	444				X
Inter	M1V7K8	ATP synthase subunit beta (EC 7.1.2.2)		GILDGEYDDLPEKAFYMoxVGGIDEAIR	13	568		M1VIH8	ATP synthase subunit alpha		QVAGSMoxKLELAQHR	7	444		X	X	X
Inter	M1V7K8	ATP synthase subunit beta (EC 7.1.2.2)		GILDGEYDDLPEKAFYMVGGIDEAIR	13	568		M1VIH8	ATP synthase subunit alpha		QVAGSMKLELAQHR	7	444		X	X	X
Inter	M1V7K8	ATP synthase subunit beta (EC 7.1.2.2)		GILDGEYDDLPEKAFYMVGGIDEAIR	13	568		M1VIH8	ATP synthase subunit alpha		QVAGSMoxKLELAQHR	7	444		X		X
Intra	M1V7V9	Photosystem II 12 kDa extrinsic protein		IDYEGVGYLGGSDKVDVNNANVR	14	76		M1V7V9	Photosystem II 12 kDa extrinsic protein		VNNGIYK	7	154			X	X
Inter	M1V7V9	Photosystem II 12 kDa extrinsic protein		IDYEGVGYLGGSDKVDVNNANVR	14	76		Q85FZ5	Photosystem II CP47 reaction center protein (PSII 47 kDa protein) (Protein CP-47)	psbB	GDGIAQAWLGHAVFQDKQGR	17	349		X	X	X
Intra	M1V7V9	Photosystem II 12 kDa extrinsic protein		RFPGLYPTAAKK	11	99		M1V7V9	Photosystem II 12 kDa extrinsic protein		VNNGIYK	7	154			X	X
Intra	M1V7V9	Photosystem II 12 kDa extrinsic protein		FPGLYPTAAKK	10	99		M1V7V9	Photosystem II 12 kDa extrinsic protein		VNNGIYK	7	154			X	X
Inter	M1V7V9	Photosystem II 12 kDa extrinsic protein		RFPGLYPTAAKK	11	99		Q85G26	Photosystem II CP43 reaction center protein (PSII 43 kDa protein) (Protein CP-43)	psbC	IKNDIQPWQER	2	366		X	X	X
Inter	M1V7V9	Photosystem II 12 kDa extrinsic protein		FPGLYPTAAKK	10	99		Q85G26	Photosystem II CP43 reaction center protein (PSII 43 kDa protein) (Protein CP-43)	psbC	IKNDIQPWQER	2	366			X	X
Intra	M1V7V9	Photosystem II 12 kDa extrinsic protein		IVQGGPYNSPEDILKNPELTER	15	115		M1V7V9	Photosystem II 12 kDa extrinsic protein		DKEVIKQYMoxDR	2	124		X			TRUE	1
Intra	M1V7V9	Photosystem II 12 kDa extrinsic protein		IVQGGPYNSPEDILKNPELTER	15	115		M1V7V9	Photosystem II 12 kDa extrinsic protein		DKEVIK	2	124		X
Intra	M1V7V9	Photosystem II 12 kDa extrinsic protein		IVQGGPYNSPEDILKNPELTER	15	115		M1V7V9	Photosystem II 12 kDa extrinsic protein		DKEVIKQYMDR	6	128		X	X	X
Intra	M1V7V9	Photosystem II 12 kDa extrinsic protein		IVQGGPYNSPEDILKNPELTER	15	115		M1V7V9	Photosystem II 12 kDa extrinsic protein		DKEVIKQYMoxDR	6	128		X	X	X
Intra	M1V7V9	Photosystem II 12 kDa extrinsic protein		KIVQGGPYNSPEDILKNPELTER	16	115		M1V7V9	Photosystem II 12 kDa extrinsic protein		DKEVIKQYMDR	6	128		X	X
Inter	M1V7V9	Photosystem II 12 kDa extrinsic protein		DKEVIK	2	124		M1V8D6	Photosystem II protein Psb27		MoxIKTR	1	1		X
Inter	M1V7V9	Photosystem II 12 kDa extrinsic protein		DKEVIK	2	124		M1VIH8	ATP synthase subunit alpha		NacRALR	1	2		X
Inter	M1V7X1	plastoquinol--plastocyanin reductase (EC 7.1.1.6)		KRVALR	1	32	M1UVM3;M1VET8	Q85FS9	Photosystem I reaction center subunit III (PSI-F)	psaF	ETKNPTEQEIILDVPMoxALK	3	136				X
Intra	M1V7X1	plastoquinol--plastocyanin reductase (EC 7.1.1.6)		NKGSGGVIAK	2	106		M1V7X1	plastoquinol--plastocyanin reductase (EC 7.1.1.6)		GPAPLSLALAHTEVDDDGFVEIKPWKETDFR	26	224			X
Intra	M1V7X1	plastoquinol--plastocyanin reductase (EC 7.1.1.6)		NKGSGGVIAK	2	106		M1V7X1	plastoquinol--plastocyanin reductase (EC 7.1.1.6)		TGENPWWK	8	237			X	X
Inter	M1V7X1	plastoquinol--plastocyanin reductase (EC 7.1.1.6)		NKGSGGVIAK	2	106		Q85FX0	Cytochrome f	petA	APDPTTNKQVHFVK	8	161		X	X	X
Intra	M1V7X1	plastoquinol--plastocyanin reductase (EC 7.1.1.6)		DALGTPIKK	8	122	M1UVM3;M1VET8	M1V7X1	plastoquinol--plastocyanin reductase (EC 7.1.1.6)		EDYLKTHPPGSR	5	128			X	X	TRUE	2
Inter	M1V7X1	plastoquinol--plastocyanin reductase (EC 7.1.1.6)		KEDYLK	1	123		Q85FX0	Cytochrome f	petA	KQVER	1	289				X
Inter	M1V7X1	plastoquinol--plastocyanin reductase (EC 7.1.1.6)		TGKVVR	3	195	M1UVM3;M1VET8	Q85FX0	Cytochrome f	petA	QGQKIQNEQPLTMoxDPNVGGFGQAEK	4	236				X
Intra	M1V7X1	plastoquinol--plastocyanin reductase (EC 7.1.1.6)		GPAPLSLALAHTEVDDDGFVEIKPWKETDFR	26	224		M1V7X1	plastoquinol--plastocyanin reductase (EC 7.1.1.6)		TGENPWWK	8	237			X
Inter	M1V8D6	Photosystem II protein Psb27		MoxIKTR	1	1		Q85FW8	Phycobiliprotein ApcE (Anchor polypeptide) (PBS-anchor protein) (Phycobilisome linker polypeptide)	apcE	MSVRRSSGSSFVSPK	1	1			X
Inter	M1V8D6	Photosystem II protein Psb27		MIKTR	3	3		Q85G42	Phycocyanin beta chain	cpcB	LacDAFSKVVAQADAR	6	7				X
Intra	M1V8D6	Photosystem II protein Psb27		EKVDATRK	2	123		M1V8D6	Photosystem II protein Psb27		EKVDATR	2	123		X	X	X
Intra	M1V8D6	Photosystem II protein Psb27		EKVDATR	2	123		M1V8D6	Photosystem II protein Psb27		EKVDATR	2	123		X
Intra	M1V8D6	Photosystem II protein Psb27		EKVDATR	2	123		M1V8D6	Photosystem II protein Psb27		KQMoxNDFVALYR	1	129		X	X
Inter	M1V8D6	Photosystem II protein Psb27		EKVDATR	2	123		Q68Y97	Oxygen-evolving enhancer	psbO	CcmPEVVSSKGK	8	102		X	X	X
Inter	M1V8D6	Photosystem II protein Psb27		EKVDATRK	2	123		Q68Y97	Oxygen-evolving enhancer	psbO	CcmPEVVSSKGK	8	102				X
Inter	M1V8D6	Photosystem II protein Psb27		EKVDATR	2	123		Q85FX0	Cytochrome f	petA	IDYDLNQKQLLGNGQK	8	90		X		X
Inter	M1V8D6	Photosystem II protein Psb27		EKVDATR	2	123		Q85FX0	Cytochrome f	petA	SPFFNTYSEQLPNVIVIGPVPGEKYR	24	144				X
Inter	M1V8D6	Photosystem II protein Psb27		EKVDATR	2	123		Q85FX0	Cytochrome f	petA	TDQGDLVSQAIPAGHTLLVKQGQK	20	232		X		X
Inter	M1V8D6	Photosystem II protein Psb27		EKVDATR	2	123		Q85FZ5	Photosystem II CP47 reaction center protein (PSII 47 kDa protein) (Protein CP-47)	psbB	FTDAASVKR	8	418		X
Inter	M1V8D6	Photosystem II protein Psb27		RNPNVAGAVSFSTLYTAINTLAGHFASYGSTYPVPEKR	37	176		Q85G26	Photosystem II CP43 reaction center protein (PSII 43 kDa protein) (Protein CP-43)	psbC	IKNDIQPWQER	2	366		X	X
Inter	M1V8D6	Photosystem II protein Psb27		NPNVAGAVSFSTLYTAINTLAGHFASYGSTYPVPEKR	36	176		Q85G26	Photosystem II CP43 reaction center protein (PSII 43 kDa protein) (Protein CP-43)	psbC	IKNDIQPWQER	2	366		X	X
Inter	M1V8D6	Photosystem II protein Psb27		KRLEQQLNDVER	1	179		Q85G26	Photosystem II CP43 reaction center protein (PSII 43 kDa protein) (Protein CP-43)	psbC	IKNDIQPWQER	2	366		X	X	X
Inter	M1V9B8	Photosystem II oxygen-evolving complex 23K protein		GYKMYR	3	120		O22024	Ribulose bisphosphate carboxylase small subunit (RuBisCO small subunit)	rbcS	KQFPNHYIK	1	73				X
Intra	M1VAS6	Photosystem II biogenesis protein Psb29		SAYGKLSK	5	17		M1VAS6	Photosystem II biogenesis protein Psb29		LSKSGLR	3	20			X
Inter	M1VAS6	Photosystem II biogenesis protein Psb29		LSKSGLR	3	20		Q85FW4	Chaperone protein dnaK (HSP70) (Heat shock 70 kDa protein) (Heat shock protein 70)	dnaK	ELAKDNK	4	444				X
Intra	M1VAS6	Photosystem II biogenesis protein Psb29		KFAPFR	1	77		M1VAS6	Photosystem II biogenesis protein Psb29		GKPVR	2	84		X
Inter	M1VAS6	Photosystem II biogenesis protein Psb29		GKPVR	2	84		Q85FW7	Allophycocyanin alpha chain	apcA	IVKQTGQQLFQK	3	52			X
Intra	M1VAS6	Photosystem II biogenesis protein Psb29		KAQEAEEELR	1	303		M1VAS6	Photosystem II biogenesis protein Psb29		KAQEAEEELR	1	303		X		X
Intra	M1VAS6	Photosystem II biogenesis protein Psb29		KAQEAEEELR	1	303		M1VAS6	Photosystem II biogenesis protein Psb29		EQAVSGQNKETTG	9	323		X	X	X
Inter	M1VET8	plastoquinol--plastocyanin reductase (EC 7.1.1.6)		EEYLKTHPPGSR	5	131	M1UVM3	Q85FZ5	Photosystem II CP47 reaction center protein (PSII 47 kDa protein) (Protein CP-47)	psbB	GDGIAQAWLGHAVFQDKQGR	17	349				X
Intra	M1VEV9	Similar to oxygen-evolving complex component psbQ		MSFFGADAPSSPFSYNESQKEPLFK	20	96		M1VEV9	Similar to oxygen-evolving complex component psbQ		SVCcmSKVNAYAAAEATK	5	154		X	X
Intra	M1VEV9	Similar to oxygen-evolving complex component psbQ		MoxSFFGADAPSSPFSYNESQKEPLFK	20	96		M1VEV9	Similar to oxygen-evolving complex component psbQ		SVCcmSKVNAYAAAEATK	5	154		X	X	X
Intra	M1VEV9	Similar to oxygen-evolving complex component psbQ		EPLFKGITPELLEEYR	5	101		M1VEV9	Similar to oxygen-evolving complex component psbQ		SVCcmSKVNAYAAAEATK	5	154		X	X	X
Intra	M1VEV9	Similar to oxygen-evolving complex component psbQ		IEDSGEAISTKSWEDVR	11	132		M1VEV9	Similar to oxygen-evolving complex component psbQ		MKDPDR	2	192		X		X
Intra	M1VEV9	Similar to oxygen-evolving complex component psbQ		IEDSGEAISTKSWEDVR	11	132		M1VEV9	Similar to oxygen-evolving complex component psbQ		MKDPDRAER	2	192				X
Intra	M1VEV9	Similar to oxygen-evolving complex component psbQ		RIEDSGEAISTKSWEDVR	12	132		M1VEV9	Similar to oxygen-evolving complex component psbQ		MKDPDR	2	192				X
Intra	M1VEV9	Similar to oxygen-evolving complex component psbQ		IEDSGEAISTKSWEDVR	11	132		M1VEV9	Similar to oxygen-evolving complex component psbQ		MoxKDPDR	2	192		X		X
Intra	M1VEV9	Similar to oxygen-evolving complex component psbQ		IEDSGEAISTKSWEDVR	11	132		M1VEV9	Similar to oxygen-evolving complex component psbQ		MoxKDPDRAER	2	192			X	X
Inter	M1VEV9	Similar to oxygen-evolving complex component psbQ		SVCcmSKVNAYAAAEATK	5	154		Q85G26	Photosystem II CP43 reaction center protein (PSII 43 kDa protein) (Protein CP-43)	psbC	IKNDIQPWQER	2	366		X	X	X
Intra	M1VEV9	Similar to oxygen-evolving complex component psbQ		VNAYAAAEATKQEK	11	165		M1VEV9	Similar to oxygen-evolving complex component psbQ		KKIEK	1	169		X		X
Intra	M1VEV9	Similar to oxygen-evolving complex component psbQ		VNAYAAAEATKQEK	11	165		M1VEV9	Similar to oxygen-evolving complex component psbQ		IEKAYR	3	173		X		X
Inter	M1VEV9	Similar to oxygen-evolving complex component psbQ		SVCcmSKVNAYAAAEATKQEK	16	165		Q85G42	Phycocyanin beta chain	cpcB	GEFLSNTQFDALAKMoxVADGNKR	21	36				X
Intra	M1VEV9	Similar to oxygen-evolving complex component psbQ		VNAYAAAEATKQEKK	14	168		M1VEV9	Similar to oxygen-evolving complex component psbQ		IEKAYR	3	173		X
Intra	M1VEV9	Similar to oxygen-evolving complex component psbQ		IEKAYR	3	173		M1VEV9	Similar to oxygen-evolving complex component psbQ		DFLKTIEDMoxDYAAR	4	180		X		X
Intra	M1VEV9	Similar to oxygen-evolving complex component psbQ		IEKAYR	3	173		M1VEV9	Similar to oxygen-evolving complex component psbQ		DFLKTIEDMDYAAR	4	180		X
Inter	M1VEV9	Similar to oxygen-evolving complex component psbQ		MKDPDR	2	192		O22024	Ribulose bisphosphate carboxylase small subunit (RuBisCO small subunit)	rbcS	KQFPNHYIK	1	73				X
Inter	M1VEV9	Similar to oxygen-evolving complex component psbQ		MKDPDR	2	192		Q85FQ7	Ferredoxin-thioredoxin reductase, catalytic chain (EC 1.8.7.2) (Ferredoxin-thioredoxin reductase subunit B)	ftrC	HKDEYGAPLCcmPCcmR	2	40			X
Intra	M1VFP4	Phycocyanin-associated rod linker protein		AAPSAVSSPPAAATSTQSGAAKMoxPTMoxTALK	22	92		M1VFP4	Phycocyanin-associated rod linker protein		KLGEVTQAR	1	106		X	X	X
Intra	M1VFP4	Phycocyanin-associated rod linker protein		AAPSAVSSPPAAATSTQSGAAKMPTMoxTALK	22	92		M1VFP4	Phycocyanin-associated rod linker protein		KLGEVTQAR	1	106		X	X	X
Intra	M1VFP4	Phycocyanin-associated rod linker protein		AAPSAVSSPPAAATSTQSGAAKMoxPTMTALK	22	92		M1VFP4	Phycocyanin-associated rod linker protein		KLGEVTQAR	1	106		X	X	X
Intra	M1VFP4	Phycocyanin-associated rod linker protein		AAPSAVSSPPAAATSTQSGAAKMPTMTALK	22	92		M1VFP4	Phycocyanin-associated rod linker protein		KLGEVTQAR	1	106		X	X	X
Intra	M1VFP4	Phycocyanin-associated rod linker protein		AAPSAVSSPPAAATSTQSGAAKMoxPTMoxTALK	22	92		M1VFP4	Phycocyanin-associated rod linker protein		KVGDSVTPSYR	1	117		X	X	X
Intra	M1VFP4	Phycocyanin-associated rod linker protein		AAPSAVSSPPAAATSTQSGAAKMPTMoxTALK	22	92		M1VFP4	Phycocyanin-associated rod linker protein		KVGDSVTPSYR	1	117		X		X
Intra	M1VFP4	Phycocyanin-associated rod linker protein		AAPSAVSSPPAAATSTQSGAAKMoxPTMTALK	22	92		M1VFP4	Phycocyanin-associated rod linker protein		KVGDSVTPSYR	1	117		X	X	X
Intra	M1VFP4	Phycocyanin-associated rod linker protein		AAPSAVSSPPAAATSTQSGAAKMPTMTALK	22	92		M1VFP4	Phycocyanin-associated rod linker protein		KVGDSVTPSYR	1	117		X
Intra	M1VFP4	Phycocyanin-associated rod linker protein		AAPSAVSSPPAAATSTQSGAAKMoxPTMoxTALK	22	92		M1VFP4	Phycocyanin-associated rod linker protein		VPAYPIPGKDDEVSR	9	142			X
Intra	M1VFP4	Phycocyanin-associated rod linker protein		AAPSAVSSPPAAATSTQSGAAKMoxPTMoxTALK	22	92		M1VFP4	Phycocyanin-associated rod linker protein		NKTDEPVFR	2	337		X	X
Inter	M1VFP4	Phycocyanin-associated rod linker protein		AAPSAVSSPPAAATSTQSGAAKMoxPTMoxTALK	22	92		Q85FW7	Allophycocyanin alpha chain	apcA	IKSFVVSGQR	2	27			X
Inter	M1VFP4	Phycocyanin-associated rod linker protein		AAPSAVSSPPAAATSTQSGAAKMoxPTMoxTALK	22	92		Q85G42	Phycocyanin beta chain	cpcB	MoxLDAFSKVVAQADAR	7	7		X	X
Inter	M1VFP4	Phycocyanin-associated rod linker protein		AAPSAVSSPPAAATSTQSGAAKMPTMTALK	22	92		Q85G42	Phycocyanin beta chain	cpcB	MLDAFSKVVAQADAR	7	7		X	X
Inter	M1VFP4	Phycocyanin-associated rod linker protein		AAPSAVSSPPAAATSTQSGAAKMoxPTMoxTALK	22	92		Q85G42	Phycocyanin beta chain	cpcB	MLDAFSKVVAQADAR	7	7		X	X
Inter	M1VFP4	Phycocyanin-associated rod linker protein		AAPSAVSSPPAAATSTQSGAAKMPTMoxTALK	22	92		Q85G42	Phycocyanin beta chain	cpcB	MoxLDAFSKVVAQADAR	7	7		X	X
Inter	M1VFP4	Phycocyanin-associated rod linker protein		AAPSAVSSPPAAATSTQSGAAKMoxPTMoxTALK	22	92		Q85G42	Phycocyanin beta chain	cpcB	GEFLSNTQFDALAKMoxVADGNK	14	29		X	X	X
Inter	M1VFP4	Phycocyanin-associated rod linker protein		AAPSAVSSPPAAATSTQSGAAKMoxPTMoxTALK	22	92		Q85G42	Phycocyanin beta chain	cpcB	GEFLSNTQFDALAKMVADGNK	14	29				X
Inter	M1VFP4	Phycocyanin-associated rod linker protein		AAPSAVSSPPAAATSTQSGAAKMoxPTMoxTALK	22	92		Q85G42	Phycocyanin beta chain	cpcB	GEFLSNTQFDALAKMVADGNKR	14	29			X	X
Inter	M1VFP4	Phycocyanin-associated rod linker protein		AAPSAVSSPPAAATSTQSGAAKMoxPTMoxTALK	22	92		Q85G42	Phycocyanin beta chain	cpcB	GEFLSNTQFDALAKMoxVADGNKR	14	29		X	X	X
Inter	M1VFP4	Phycocyanin-associated rod linker protein		AAPSAVSSPPAAATSTQSGAAKMPTMoxTALK	22	92		Q85G42	Phycocyanin beta chain	cpcB	GEFLSNTQFDALAKMVADGNKR	14	29			X	X
Inter	M1VFP4	Phycocyanin-associated rod linker protein		AAPSAVSSPPAAATSTQSGAAKMPTMTALK	22	92		Q85G42	Phycocyanin beta chain	cpcB	GEFLSNTQFDALAKMVADGNKR	14	29		X		X
Inter	M1VFP4	Phycocyanin-associated rod linker protein		AAPSAVSSPPAAATSTQSGAAKMoxPTMTALK	22	92		Q85G42	Phycocyanin beta chain	cpcB	GEFLSNTQFDALAKMVADGNKR	14	29				X
Inter	M1VFP4	Phycocyanin-associated rod linker protein		AAPSAVSSPPAAATSTQSGAAKMPTMTALK	22	92		Q85G42	Phycocyanin beta chain	cpcB	GEFLSNTQFDALAKMVADGNK	14	29		X
Inter	M1VFP4	Phycocyanin-associated rod linker protein		AAPSAVSSPPAAATSTQSGAAKMoxPTMTALK	22	92		Q85G42	Phycocyanin beta chain	cpcB	GEFLSNTQFDALAKMoxVADGNKR	14	29			X	X
Intra	M1VFP4	Phycocyanin-associated rod linker protein		MoxPTMoxTALKTAANR	8	100		M1VFP4	Phycocyanin-associated rod linker protein		KLGEVTQAR	1	106		X	X	X
Intra	M1VFP4	Phycocyanin-associated rod linker protein		MPTMoxTALKTAANR	8	100		M1VFP4	Phycocyanin-associated rod linker protein		KLGEVTQAR	1	106		X	X	X
Intra	M1VFP4	Phycocyanin-associated rod linker protein		MoxPTMTALKTAANR	8	100		M1VFP4	Phycocyanin-associated rod linker protein		KLGEVTQAR	1	106		X	X	X
Intra	M1VFP4	Phycocyanin-associated rod linker protein		MPTMTALKTAANR	8	100		M1VFP4	Phycocyanin-associated rod linker protein		KLGEVTQAR	1	106		X	X	X
Intra	M1VFP4	Phycocyanin-associated rod linker protein		MoxPTMoxTALKTAANR	8	100		M1VFP4	Phycocyanin-associated rod linker protein		KVGDSVTPSYR	1	117		X	X	X
Intra	M1VFP4	Phycocyanin-associated rod linker protein		MPTMoxTALKTAANR	8	100		M1VFP4	Phycocyanin-associated rod linker protein		KVGDSVTPSYR	1	117		X	X	X
Intra	M1VFP4	Phycocyanin-associated rod linker protein		MoxPTMTALKTAANR	8	100		M1VFP4	Phycocyanin-associated rod linker protein		KVGDSVTPSYR	1	117		X	X	X
Intra	M1VFP4	Phycocyanin-associated rod linker protein		MPTMTALKTAANR	8	100		M1VFP4	Phycocyanin-associated rod linker protein		KVGDSVTPSYR	1	117		X	X	X
Intra	M1VFP4	Phycocyanin-associated rod linker protein		MoxPTMTALKTAANR	8	100		M1VFP4	Phycocyanin-associated rod linker protein		VPAYPIPGKDDEVSR	9	142		X	X
Intra	M1VFP4	Phycocyanin-associated rod linker protein		MPTMTALKTAANR	8	100		M1VFP4	Phycocyanin-associated rod linker protein		VPAYPIPGKDDEVSR	9	142			X
Intra	M1VFP4	Phycocyanin-associated rod linker protein		MoxPTMoxTALKTAANR	8	100		M1VFP4	Phycocyanin-associated rod linker protein		VPAYPIPGKDDEVSR	9	142		X	X
Intra	M1VFP4	Phycocyanin-associated rod linker protein		MoxPTMoxTALKTAANR	8	100		M1VFP4	Phycocyanin-associated rod linker protein		DGEEMoxDKLQSCcmYINGELSTK	7	176		X	X
Intra	M1VFP4	Phycocyanin-associated rod linker protein		MoxPTMTALKTAANR	8	100		M1VFP4	Phycocyanin-associated rod linker protein		NKTDEPVFR	2	337			X
Intra	M1VFP4	Phycocyanin-associated rod linker protein		MoxPTMoxTALKTAANR	8	100		M1VFP4	Phycocyanin-associated rod linker protein		NKTDEPVFR	2	337			X
Inter	M1VFP4	Phycocyanin-associated rod linker protein		MoxPTMoxTALKTAANR	8	100		M1VML8	Similar to oxygen-evolving complex component psbP		MacLFVSLIQTNCcmNLWK	1	1			X
Inter	M1VFP4	Phycocyanin-associated rod linker protein		MoxPTMoxTALKTAANR	8	100		Q85G42	Phycocyanin beta chain	cpcB	MoxLDAFSK	1	1		X	X
Inter	M1VFP4	Phycocyanin-associated rod linker protein		MPTMTALKTAANR	8	100		Q85G42	Phycocyanin beta chain	cpcB	MoxLDAFSK	1	1		X	X
Inter	M1VFP4	Phycocyanin-associated rod linker protein		MPTMTALKTAANR	8	100		Q85G42	Phycocyanin beta chain	cpcB	MLDAFSK	1	1			X
Inter	M1VFP4	Phycocyanin-associated rod linker protein		MPTMoxTALKTAANR	8	100		Q85G42	Phycocyanin beta chain	cpcB	MoxLDAFSK	1	1		X	X
Inter	M1VFP4	Phycocyanin-associated rod linker protein		MoxPTMoxTALKTAANR	8	100		Q85G42	Phycocyanin beta chain	cpcB	MoxLDAFSKVVAQADAR	7	7		X	X
Inter	M1VFP4	Phycocyanin-associated rod linker protein		MPTMoxTALKTAANR	8	100		Q85G42	Phycocyanin beta chain	cpcB	MoxLDAFSKVVAQADAR	7	7		X	X
Inter	M1VFP4	Phycocyanin-associated rod linker protein		MPTMTALKTAANR	8	100		Q85G42	Phycocyanin beta chain	cpcB	MoxLDAFSKVVAQADAR	7	7		X	X
Inter	M1VFP4	Phycocyanin-associated rod linker protein		MoxPTMoxTALKTAANR	8	100		Q85G42	Phycocyanin beta chain	cpcB	MLDAFSKVVAQADAR	7	7		X	X
Inter	M1VFP4	Phycocyanin-associated rod linker protein		MPTMTALKTAANR	8	100		Q85G42	Phycocyanin beta chain	cpcB	MLDAFSKVVAQADAR	7	7		X	X
Inter	M1VFP4	Phycocyanin-associated rod linker protein		MoxPTMTALKTAANR	8	100		Q85G42	Phycocyanin beta chain	cpcB	MoxLDAFSKVVAQADAR	7	7		X	X
Inter	M1VFP4	Phycocyanin-associated rod linker protein		MoxPTMTALKTAANR	8	100		Q85G42	Phycocyanin beta chain	cpcB	MLDAFSKVVAQADAR	7	7			X
Inter	M1VFP4	Phycocyanin-associated rod linker protein		MoxPTMoxTALKTAANR	8	100		Q85G42	Phycocyanin beta chain	cpcB	AAKAVV	3	169		X	X
Inter	M1VFP4	Phycocyanin-associated rod linker protein		MPTMTALKTAANR	8	100		Q85G42	Phycocyanin beta chain	cpcB	AAKAVV	3	169		X
Inter	M1VFP4	Phycocyanin-associated rod linker protein		MPTMoxTALKTAANR	8	100		Q85G42	Phycocyanin beta chain	cpcB	AAKAVV	3	169		X
Inter	M1VFP4	Phycocyanin-associated rod linker protein		MoxPTMTALKTAANR	8	100		Q85G42	Phycocyanin beta chain	cpcB	AAKAVV	3	169		X
Inter	M1VFP4	Phycocyanin-associated rod linker protein		MoxPTMoxTALKTAANR	8	100		Q85G43	Phycocyanin alpha chain	cpcA	FPYTTQMoxTGACcmYASSAVGKAK	19	81		X	X
Inter	M1VFP4	Phycocyanin-associated rod linker protein		MPTMTALKTAANR	8	100		Q85G43	Phycocyanin alpha chain	cpcA	AFDLSPSWYIEALKYIK	14	134		X	X
Inter	M1VFP4	Phycocyanin-associated rod linker protein		MoxPTMoxTALKTAANR	8	100		Q85G43	Phycocyanin alpha chain	cpcA	AFDLSPSWYIEALKYIK	14	134			X
Inter	M1VFP4	Phycocyanin-associated rod linker protein		MoxPTMTALKTAANR	8	100		Q85G43	Phycocyanin alpha chain	cpcA	AFDLSPSWYIEALKYIK	14	134		X	X
Inter	M1VFP4	Phycocyanin-associated rod linker protein		MoxPTMTALKTAANR	8	100		Q85G43	Phycocyanin alpha chain	cpcA	YIKANHGLSGAAASEANAYINYAINALS	3	137			X
Inter	M1VFP4	Phycocyanin-associated rod linker protein		MPTMTALKTAANR	8	100		Q85G43	Phycocyanin alpha chain	cpcA	YIKANHGLSGAAASEANAYINYAINALS	3	137		X	X
Intra	M1VFP4	Phycocyanin-associated rod linker protein		KLGEVTQAR	1	106		M1VFP4	Phycocyanin-associated rod linker protein		KVGDSVTPSYR	1	117		X	X	X
Intra	M1VFP4	Phycocyanin-associated rod linker protein		KLGEVTQAR	1	106		M1VFP4	Phycocyanin-associated rod linker protein		VPAYPIPGKDDEVSR	9	142		X	X	X
Intra	M1VFP4	Phycocyanin-associated rod linker protein		KLGEVTQAR	1	106		M1VFP4	Phycocyanin-associated rod linker protein		DGEEMoxDKLQSCcmYINGELSTK	7	176			X	X
Intra	M1VFP4	Phycocyanin-associated rod linker protein		KLGEVTQAR	1	106		M1VFP4	Phycocyanin-associated rod linker protein		DGEEMDKLQSCcmYINGELSTK	7	176			X	X
Intra	M1VFP4	Phycocyanin-associated rod linker protein		KLGEVTQAR	1	106		M1VFP4	Phycocyanin-associated rod linker protein		EKFWNNRPPFGR	2	204		X	X
Intra	M1VFP4	Phycocyanin-associated rod linker protein		KLGEVTQAR	1	106		M1VFP4	Phycocyanin-associated rod linker protein		YGAVELAYKHLLGR	9	223		X	X	X
Intra	M1VFP4	Phycocyanin-associated rod linker protein		KLGEVTQAR	1	106		M1VFP4	Phycocyanin-associated rod linker protein		LGSQNMoxGVVAGGCcmPPPVNLKNK	20	335			X
Intra	M1VFP4	Phycocyanin-associated rod linker protein		KLGEVTQAR	1	106		M1VFP4	Phycocyanin-associated rod linker protein		NKTDEPVFR	2	337		X	X	X
Intra	M1VFP4	Phycocyanin-associated rod linker protein		KLGEVTQAR	1	106		M1VFP4	Phycocyanin-associated rod linker protein		QNKYSTVAR	3	373			X
Inter	M1VFP4	Phycocyanin-associated rod linker protein		KLGEVTQAR	1	106		Q85FW7	Allophycocyanin alpha chain	apcA	IVKQTGQQLFQK	3	52		X	X	X
Inter	M1VFP4	Phycocyanin-associated rod linker protein		KLGEVTQAR	1	106		Q85G42	Phycocyanin beta chain	cpcB	MLDAFSK	1	1			X
Inter	M1VFP4	Phycocyanin-associated rod linker protein		KLGEVTQAR	1	106		Q85G42	Phycocyanin beta chain	cpcB	MLDAFSKVVAQADAR	7	7			X
Inter	M1VFP4	Phycocyanin-associated rod linker protein		KLGEVTQAR	1	106		Q85G43	Phycocyanin alpha chain	cpcA	MoxKTPITEAIAAADSQGR	1	1			X		TRUE	2
Inter	M1VFP4	Phycocyanin-associated rod linker protein		KLGEVTQAR	1	106		Q85G43	Phycocyanin alpha chain	cpcA	MoxKTPITEAIAAADSQGR	2	2		X			TRUE	1
Inter	M1VFP4	Phycocyanin-associated rod linker protein		KLGEVTQAR	1	106		Q85G43	Phycocyanin alpha chain	cpcA	LIDGAANAVYSKFPYTTQMTGACcmYASSAVGK	12	62		X	X
Inter	M1VFP4	Phycocyanin-associated rod linker protein		KLGEVTQAR	1	106		Q85G43	Phycocyanin alpha chain	cpcA	LIDGAANAVYSKFPYTTQMoxTGACcmYASSAVGK	12	62		X	X
Inter	M1VFP4	Phycocyanin-associated rod linker protein		KLGEVTQAR	1	106		Q85G43	Phycocyanin alpha chain	cpcA	FPYTTQMTGACcmYASSAVGKAK	19	81		X	X	X
Inter	M1VFP4	Phycocyanin-associated rod linker protein		KLGEVTQAR	1	106		Q85G43	Phycocyanin alpha chain	cpcA	FPYTTQMoxTGACcmYASSAVGKAK	19	81			X	X
Inter	M1VFP4	Phycocyanin-associated rod linker protein		KLGEVTQAR	1	106		Q85G43	Phycocyanin alpha chain	cpcA	AFDLSPSWYIEALKYIK	14	134		X	X	X
Inter	M1VFP4	Phycocyanin-associated rod linker protein		KLGEVTQAR	1	106		Q85G43	Phycocyanin alpha chain	cpcA	YIKANHGLSGAAASEANAYINYAINALS	3	137		X	X	X
Intra	M1VFP4	Phycocyanin-associated rod linker protein		KVGDSVTPSYR	1	117		M1VFP4	Phycocyanin-associated rod linker protein		KVGDSVTPSYR	1	117		X		X
Intra	M1VFP4	Phycocyanin-associated rod linker protein		KVGDSVTPSYR	1	117		M1VFP4	Phycocyanin-associated rod linker protein		VPAYPIPGKDDEVSR	9	142		X	X	X
Intra	M1VFP4	Phycocyanin-associated rod linker protein		KVGDSVTPSYR	1	117		M1VFP4	Phycocyanin-associated rod linker protein		VPAYPIPGKDDEVSRR	9	142		X	X
Intra	M1VFP4	Phycocyanin-associated rod linker protein		KVGDSVTPSYR	1	117		M1VFP4	Phycocyanin-associated rod linker protein		DGEEMoxDKLQSCcmYINGELSTK	7	176		X	X	X
Intra	M1VFP4	Phycocyanin-associated rod linker protein		KVGDSVTPSYR	1	117		M1VFP4	Phycocyanin-associated rod linker protein		DGEEMDKLQSCcmYINGELSTK	7	176		X	X
Intra	M1VFP4	Phycocyanin-associated rod linker protein		KVGDSVTPSYR	1	117		M1VFP4	Phycocyanin-associated rod linker protein		EKFWNNRPPFGR	2	204		X	X	X
Intra	M1VFP4	Phycocyanin-associated rod linker protein		KVGDSVTPSYR	1	117		M1VFP4	Phycocyanin-associated rod linker protein		YGAVELAYKHLLGR	9	223		X	X	X
Intra	M1VFP4	Phycocyanin-associated rod linker protein		KVGDSVTPSYR	1	117		M1VFP4	Phycocyanin-associated rod linker protein		LGSQNMoxGVVAGGCcmPPPVNLKNK	20	335		X	X
Intra	M1VFP4	Phycocyanin-associated rod linker protein		KVGDSVTPSYR	1	117		M1VFP4	Phycocyanin-associated rod linker protein		NKTDEPVFR	2	337		X	X	X
Intra	M1VFP4	Phycocyanin-associated rod linker protein		KVGDSVTPSYR	1	117		M1VFP4	Phycocyanin-associated rod linker protein		QNKYSTVAR	3	373		X	X	X
Inter	M1VFP4	Phycocyanin-associated rod linker protein		KVGDSVTPSYR	1	117		Q85FW7	Allophycocyanin alpha chain	apcA	IVKQTGQQLFQK	3	52				X
Inter	M1VFP4	Phycocyanin-associated rod linker protein		KVGDSVTPSYR	1	117		Q85G43	Phycocyanin alpha chain	cpcA	MKTPITEAIAAADSQGR	1	1			X		TRUE	2
Inter	M1VFP4	Phycocyanin-associated rod linker protein		KVGDSVTPSYR	1	117		Q85G43	Phycocyanin alpha chain	cpcA	MoxKTPITEAIAAADSQGR	1	1			X		TRUE	2
Inter	M1VFP4	Phycocyanin-associated rod linker protein		KVGDSVTPSYR	1	117		Q85G43	Phycocyanin alpha chain	cpcA	MoxKTPITEAIAAADSQGR	2	2		X	X
Inter	M1VFP4	Phycocyanin-associated rod linker protein		KVGDSVTPSYR	1	117		Q85G43	Phycocyanin alpha chain	cpcA	MKTPITEAIAAADSQGR	2	2		X			TRUE	1
Inter	M1VFP4	Phycocyanin-associated rod linker protein		KVGDSVTPSYR	1	117		Q85G43	Phycocyanin alpha chain	cpcA	LIDGAANAVYSKFPYTTQMTGACcmYASSAVGK	12	62			X
Inter	M1VFP4	Phycocyanin-associated rod linker protein		KVGDSVTPSYR	1	117		Q85G43	Phycocyanin alpha chain	cpcA	FPYTTQMTGACcmYASSAVGKAK	19	81		X	X	X
Inter	M1VFP4	Phycocyanin-associated rod linker protein		KVGDSVTPSYR	1	117		Q85G43	Phycocyanin alpha chain	cpcA	AFDLSPSWYIEALKYIK	14	134		X	X	X
Inter	M1VFP4	Phycocyanin-associated rod linker protein		KVGDSVTPSYR	1	117		Q85G43	Phycocyanin alpha chain	cpcA	YIKANHGLSGAAASEANAYINYAINALS	3	137		X	X	X
Intra	M1VFP4	Phycocyanin-associated rod linker protein		VPAYPIPGKDDEVSR	9	142		M1VFP4	Phycocyanin-associated rod linker protein		VPAYPIPGKDDEVSR	9	142		X
Intra	M1VFP4	Phycocyanin-associated rod linker protein		VPAYPIPGKDDEVSR	9	142		M1VFP4	Phycocyanin-associated rod linker protein		YGAVELAYKHLLGR	9	223		X	X	X
Intra	M1VFP4	Phycocyanin-associated rod linker protein		VPAYPIPGKDDEVSR	9	142		M1VFP4	Phycocyanin-associated rod linker protein		NKTDEPVFR	2	337		X	X	X
Inter	M1VFP4	Phycocyanin-associated rod linker protein		VPAYPIPGKDDEVSR	9	142		Q85G43	Phycocyanin alpha chain	cpcA	MKTPITEAIAAADSQGR	1	1			X
Inter	M1VFP4	Phycocyanin-associated rod linker protein		VPAYPIPGKDDEVSR	9	142		Q85G43	Phycocyanin alpha chain	cpcA	MoxKTPITEAIAAADSQGR	1	1			X
Inter	M1VFP4	Phycocyanin-associated rod linker protein		LQSCcmYINGELSTKDFVR	13	189		Q85G81	Ribulose bisphosphate carboxylase large chain (RuBisCO large subunit) (EC 4.1.1.39)	rbcL	GSYLNVTAATMoxEECcmYKR	16	256		X
Intra	M1VFP4	Phycocyanin-associated rod linker protein		YGAVELAYKHLLGR	9	223		M1VFP4	Phycocyanin-associated rod linker protein		NKTDEPVFR	2	337		X	X	X
Intra	M1VFP4	Phycocyanin-associated rod linker protein		YGAVELAYKHLLGR	9	223		M1VFP4	Phycocyanin-associated rod linker protein		QNKYSTVAR	3	373		X	X
Inter	M1VFP4	Phycocyanin-associated rod linker protein		TFDAKENAAAQAVYHAHGYDAMoxIDYIIDNEYDR	5	234		Q85G42	Phycocyanin beta chain	cpcB	MoxLDAFSK	1	1		X	X
Inter	M1VFP4	Phycocyanin-associated rod linker protein		TFDAKENAAAQAVYHAHGYDAMIDYIIDNEYDR	5	234		Q85G42	Phycocyanin beta chain	cpcB	MoxLDAFSK	1	1		X
Inter	M1VFP4	Phycocyanin-associated rod linker protein		TFDAKENAAAQAVYHAHGYDAMIDYIIDNEYDR	5	234		Q85G42	Phycocyanin beta chain	cpcB	MLDAFSK	1	1		X
Inter	M1VFP4	Phycocyanin-associated rod linker protein		TFDAKENAAAQAVYHAHGYDAMoxIDYIIDNEYDR	5	234		Q85G42	Phycocyanin beta chain	cpcB	MLDAFSK	1	1		X
Intra	M1VFP4	Phycocyanin-associated rod linker protein		LGSQNMGVVAGGCcmPPPVNLKNK	20	335		M1VFP4	Phycocyanin-associated rod linker protein		NKTDEPVFR	2	337		X
Intra	M1VFP4	Phycocyanin-associated rod linker protein		LGSQNMoxGVVAGGCcmPPPVNLKNK	20	335		M1VFP4	Phycocyanin-associated rod linker protein		NKTDEPVFR	2	337		X	X
Intra	M1VFP4	Phycocyanin-associated rod linker protein		LGSQNMoxGVVAGGCcmPPPVNLKNK	20	335		M1VFP4	Phycocyanin-associated rod linker protein		QNKYSTVAR	3	373			X
Intra	M1VFP4	Phycocyanin-associated rod linker protein		LGSQNMGVVAGGCcmPPPVNLKNK	20	335		M1VFP4	Phycocyanin-associated rod linker protein		QNKYSTVAR	3	373		X	X
Intra	M1VFP4	Phycocyanin-associated rod linker protein		NKTDEPVFR	2	337		M1VFP4	Phycocyanin-associated rod linker protein		NKTDEPVFR	2	337		X
Intra	M1VFP4	Phycocyanin-associated rod linker protein		NKTDEPVFR	2	337		M1VFP4	Phycocyanin-associated rod linker protein		QNKYSTVAR	3	373		X	X	X
Inter	M1VFP4	Phycocyanin-associated rod linker protein		NKTDEPVFR	2	337		Q85G42	Phycocyanin beta chain	cpcB	MoxLDAFSK	1	1		X	X
Inter	M1VFP4	Phycocyanin-associated rod linker protein		NKTDEPVFR	2	337		Q85G42	Phycocyanin beta chain	cpcB	MLDAFSK	1	1		X	X
Inter	M1VFP4	Phycocyanin-associated rod linker protein		NKTDEPVFR	2	337		Q85G42	Phycocyanin beta chain	cpcB	MoxLDAFSKVVAQADAR	7	7		X	X
Inter	M1VFP4	Phycocyanin-associated rod linker protein		NKTDEPVFR	2	337		Q85G42	Phycocyanin beta chain	cpcB	MLDAFSKVVAQADAR	7	7		X	X
Inter	M1VFP4	Phycocyanin-associated rod linker protein		NKTDEPVFR	2	337		Q85G42	Phycocyanin beta chain	cpcB	AAKAVV	3	169		X
Intra	M1VFP4	Phycocyanin-associated rod linker protein		QNKYSTVAR	3	373		M1VFP4	Phycocyanin-associated rod linker protein		QNKYSTVAR	3	373		X		X
Inter	M1VFP4	Phycocyanin-associated rod linker protein		QNKYSTVAR	3	373		Q85G42	Phycocyanin beta chain	cpcB	MoxLDAFSK	1	1		X	X
Inter	M1VFP4	Phycocyanin-associated rod linker protein		QNKYSTVAR	3	373		Q85G42	Phycocyanin beta chain	cpcB	MLDAFSK	1	1		X	X
Inter	M1VFP4	Phycocyanin-associated rod linker protein		QNKYSTVAR	3	373		Q85G42	Phycocyanin beta chain	cpcB	MLDAFSKVVAQADAR	7	7		X
Inter	M1VFP4	Phycocyanin-associated rod linker protein		QNKYSTVAR	3	373		Q85G42	Phycocyanin beta chain	cpcB	MoxLDAFSKVVAQADAR	7	7		X	X
Inter	M1VFP4	Phycocyanin-associated rod linker protein		QNKYSTVAR	3	373		Q85G43	Phycocyanin alpha chain	cpcA	MoxKTPITEAIAAADSQGR	1	1			X
Inter	M1VFP4	Phycocyanin-associated rod linker protein		QNKYSTVAR	3	373		Q85G43	Phycocyanin alpha chain	cpcA	MoxKTPITEAIAAADSQGR	2	2		X	X
Intra	M1VIH8	ATP synthase subunit alpha		VYGLNNVKAGEMVEFADGTK	8	102		M1VIH8	ATP synthase subunit alpha		RVDVKAPGIIPR	5	186		X	X
Intra	M1VIH8	ATP synthase subunit alpha		VYGLNNVKAGEMoxVEFADGTK	8	102		M1VIH8	ATP synthase subunit alpha		RVDVKAPGIIPR	5	186		X
Inter	M1VIH8	ATP synthase subunit alpha		DITEGSLVKR	9	143		Q85FR1	ATP synthase subunit b', chloroplastic (ATP synthase F(0) sector subunit b') (ATPase subunit II)	atpF2	QNKIQQELQLAADQLQK	3	44				X
Intra	M1VIH8	ATP synthase subunit alpha		KAHDENRPEK	1	242		M1VIH8	ATP synthase subunit alpha		QGQYKPMoxPFEEQVCcmVIYGGVR	5	487		X	X	X
Intra	M1VIH8	ATP synthase subunit alpha		KAHDENRPEK	1	242		M1VIH8	ATP synthase subunit alpha		QGQYKPMPFEEQVCcmVIYGGVR	5	487		X	X	X
Intra	M1VIH8	ATP synthase subunit alpha		VGSAAQPKAMoxK	8	434		M1VIH8	ATP synthase subunit alpha		QVAGSMKLELAQHR	7	444			X
Intra	M1VIH8	ATP synthase subunit alpha		VGSAAQPKAMK	8	434		M1VIH8	ATP synthase subunit alpha		QEGQLSKESDEALRK	7	544		X	X	X
Intra	M1VIH8	ATP synthase subunit alpha		VGSAAQPKAMoxK	8	434		M1VIH8	ATP synthase subunit alpha		QEGQLSKESDEALR	7	544		X	X	X
Intra	M1VIH8	ATP synthase subunit alpha		VGSAAQPKAMK	8	434		M1VIH8	ATP synthase subunit alpha		QEGQLSKESDEALR	7	544		X	X	X
Intra	M1VIH8	ATP synthase subunit alpha		VGSAAQPKAMoxK	8	434		M1VIH8	ATP synthase subunit alpha		IRQEGQLSKESDEALRK	9	544		X	X	X
Intra	M1VIH8	ATP synthase subunit alpha		VGSAAQPKAMoxK	8	434		M1VIH8	ATP synthase subunit alpha		QEGQLSKESDEALRK	7	544		X	X	X
Intra	M1VIH8	ATP synthase subunit alpha		VGSAAQPKAMK	8	434		M1VIH8	ATP synthase subunit alpha		IRQEGQLSKESDEALR	9	544		X	X	X
Intra	M1VIH8	ATP synthase subunit alpha		VGSAAQPKAMK	8	434		M1VIH8	ATP synthase subunit alpha		IRQEGQLSKESDEALRK	9	544		X	X	X
Intra	M1VIH8	ATP synthase subunit alpha		VGSAAQPKAMoxK	8	434		M1VIH8	ATP synthase subunit alpha		IRQEGQLSKESDEALR	9	544		X	X	X
Intra	M1VIH8	ATP synthase subunit alpha		GLLDKVPVSR	5	508		M1VIH8	ATP synthase subunit alpha		ILTEFIATFHKA	11	563		X	X	X
Intra	M1VIH8	ATP synthase subunit alpha		QEGQLSKESDEALR	7	544		M1VIH8	ATP synthase subunit alpha		KILTEFIATFHK	1	552				X
Inter	M1VJU3	Photosystem II stability/assembly factor HCF136, chloroplastic (Photosystem II assembly protein Ycf48)	HCF136	STDGGKNWSR	6	197		Q85G42	Phycocyanin beta chain	cpcB	MoxLDAFSK	1	1		X	X
Intra	M1VKK5	Similar to light harvesting protein		VLYSDMoxEWKGR	9	154		M1VKK5	Similar to light harvesting protein		KPGELGFNPLNLPNDK	1	157		X
Intra	M1VKK5	Similar to light harvesting protein		VLYSDMEWKGR	9	154		M1VKK5	Similar to light harvesting protein		KPGELGFNPLNLPNDK	1	157		X
Inter	M1VKK5	Similar to light harvesting protein		VLYSDMoxEWKGR	9	154		Q85FZ1	Photosystem I iron-sulfur center subunit VII	psaE	SDTSAKSPVKPPVK	6	72		X	X	X
Inter	M1VKK5	Similar to light harvesting protein		VLYSDMEWKGR	9	154		Q85FZ1	Photosystem I iron-sulfur center subunit VII	psaE	SDTSAKSPVKPPVK	6	72		X	X	X
Inter	M1VKK5	Similar to light harvesting protein		VLYSDMoxEWKGR	9	154		Q85FZ1	Photosystem I iron-sulfur center subunit VII	psaE	SPVKPPVK	4	76		X	X	X
Inter	M1VKK5	Similar to light harvesting protein		KPGELGFNPLNLPNDK	1	157		Q85FS9	Photosystem I reaction center subunit III (PSI-F)	psaF	FDKYGTLLCcmGQDGLPHLITDGDWR	3	81			X	X
Inter	M1VKK5	Similar to light harvesting protein		KPGELGFNPLNLPNDK	1	157		Q85FZ1	Photosystem I iron-sulfur center subunit VII	psaE	SPVKPPVK	4	76				X
Inter	M1VKK5	Similar to light harvesting protein		KPGELGFNPLNLPNDK	1	157		Q85FZ1	Photosystem I iron-sulfur center subunit VII	psaE	SPVKPPVKSEVK	8	80		X	X	X
Intra	M1VML8	Similar to oxygen-evolving complex component psbP		MoxKPIK	2	128		M1VML8	Similar to oxygen-evolving complex component psbP		KKDGVLSAGLVR	2	181		X
Inter	O22024	Ribulose bisphosphate carboxylase small subunit (RuBisCO small subunit)	rbcS	NSYWEMoxWGLPLFDVKDPATIMoxFEVQECcmR	15	59		Q85G81	Ribulose bisphosphate carboxylase large chain (RuBisCO large subunit) (EC 4.1.1.39)	rbcL	LKNKR	2	12				X
Inter	O22024	Ribulose bisphosphate carboxylase small subunit (RuBisCO small subunit)	rbcS	NSYWEMWGLPLFDVKDPATIMFEVQECcmR	15	59		Q85G81	Ribulose bisphosphate carboxylase large chain (RuBisCO large subunit) (EC 4.1.1.39)	rbcL	LKNKR	2	12				X
Inter	O22024	Ribulose bisphosphate carboxylase small subunit (RuBisCO small subunit)	rbcS	NSYWEMWGLPLFDVKDPATIMoxFEVQECcmR	15	59		Q85G81	Ribulose bisphosphate carboxylase large chain (RuBisCO large subunit) (EC 4.1.1.39)	rbcL	LKNKR	2	12				X
Inter	O22024	Ribulose bisphosphate carboxylase small subunit (RuBisCO small subunit)	rbcS	NSYWEMoxWGLPLFDVKDPATIMFEVQECcmR	15	59		Q85G81	Ribulose bisphosphate carboxylase large chain (RuBisCO large subunit) (EC 4.1.1.39)	rbcL	LKNKR	2	12				X
Inter	O22024	Ribulose bisphosphate carboxylase small subunit (RuBisCO small subunit)	rbcS	KQFPNHYIK	1	73		Q85G81	Ribulose bisphosphate carboxylase large chain (RuBisCO large subunit) (EC 4.1.1.39)	rbcL	AQSVQER	1	2		X	X
Intra	O22024	Ribulose bisphosphate carboxylase small subunit (RuBisCO small subunit)	rbcS	YQIHSYATEKPEGSRY	10	132		O22024	Ribulose bisphosphate carboxylase small subunit (RuBisCO small subunit)	rbcS	YQIHSYATEKPEGSR	10	132		X	X	X
Intra	O22024	Ribulose bisphosphate carboxylase small subunit (RuBisCO small subunit)	rbcS	YQIHSYATEKPEGSRY	10	132		O22024	Ribulose bisphosphate carboxylase small subunit (RuBisCO small subunit)	rbcS	YQIHSYATEKPEGSRY	10	132		X
Intra	O22024	Ribulose bisphosphate carboxylase small subunit (RuBisCO small subunit)	rbcS	YQIHSYATEKPEGSR	10	132		O22024	Ribulose bisphosphate carboxylase small subunit (RuBisCO small subunit)	rbcS	YQIHSYATEKPEGSR	10	132		X
Intra	O22025	Ribulose bisphosphate carboxylase/oxygenase activase, chloroplastic (RuBisCO activase) (Protein CfxQ homolog)	Rca	SVQTSQQTVNLQTEFK	1	2		O22025	Ribulose bisphosphate carboxylase/oxygenase activase, chloroplastic (RuBisCO activase) (Protein CfxQ homolog)	Rca	QKLGLSSSNPGLHMoxSFTGSPGTGK	2	57		X	X
Intra	O22025	Ribulose bisphosphate carboxylase/oxygenase activase, chloroplastic (RuBisCO activase) (Protein CfxQ homolog)	Rca	KGHLITVTR	1	98		O22025	Ribulose bisphosphate carboxylase/oxygenase activase, chloroplastic (RuBisCO activase) (Protein CfxQ homolog)	Rca	QVLKNAMoxGGVLFIDEAYYLYRPDNER	4	126		X	X
Intra	O22025	Ribulose bisphosphate carboxylase/oxygenase activase, chloroplastic (RuBisCO activase) (Protein CfxQ homolog)	Rca	IMoxLQEQQYQMoxTPEAEKVFLQYIQR	16	229		O22025	Ribulose bisphosphate carboxylase/oxygenase activase, chloroplastic (RuBisCO activase) (Protein CfxQ homolog)	Rca	FDLVTIQAEDILKSR	13	288		X	X
Intra	O22025	Ribulose bisphosphate carboxylase/oxygenase activase, chloroplastic (RuBisCO activase) (Protein CfxQ homolog)	Rca	IMoxLQEQQYQMTPEAEKVFLQYIQR	16	229		O22025	Ribulose bisphosphate carboxylase/oxygenase activase, chloroplastic (RuBisCO activase) (Protein CfxQ homolog)	Rca	FDLVTIQAEDILKSR	13	288		X	X
Intra	O22025	Ribulose bisphosphate carboxylase/oxygenase activase, chloroplastic (RuBisCO activase) (Protein CfxQ homolog)	Rca	IMLQEQQYQMTPEAEKVFLQYIQR	16	229		O22025	Ribulose bisphosphate carboxylase/oxygenase activase, chloroplastic (RuBisCO activase) (Protein CfxQ homolog)	Rca	FDLVTIQAEDILKSR	13	288		X	X
Intra	O22025	Ribulose bisphosphate carboxylase/oxygenase activase, chloroplastic (RuBisCO activase) (Protein CfxQ homolog)	Rca	IFATPGKK	7	271		O22025	Ribulose bisphosphate carboxylase/oxygenase activase, chloroplastic (RuBisCO activase) (Protein CfxQ homolog)	Rca	FDLVTIQAEDILKSR	13	288		X	X	X
Inter	O22025	Ribulose bisphosphate carboxylase/oxygenase activase, chloroplastic (RuBisCO activase) (Protein CfxQ homolog)	Rca	IFATPGKK	7	271		Q85FW7	Allophycocyanin alpha chain	apcA	IKSFVVSGQR	2	27				X
Intra	Q68Y94	F-ATPase gamma subunit	atpC	TIKNTQK	3	61		Q68Y94	F-ATPase gamma subunit	atpC	MoxSAMoxSSASDNAKELAR	12	330		X	X	X
Intra	Q68Y94	F-ATPase gamma subunit	atpC	TIKNTQK	3	61		Q68Y94	F-ATPase gamma subunit	atpC	MSAMoxSSASDNAKELAR	12	330		X	X	X
Intra	Q68Y94	F-ATPase gamma subunit	atpC	TIKNTQK	3	61		Q68Y94	F-ATPase gamma subunit	atpC	MoxSAMSSASDNAKELAR	12	330		X		X
Intra	Q68Y94	F-ATPase gamma subunit	atpC	TIKNTQK	3	61		Q68Y94	F-ATPase gamma subunit	atpC	MSAMSSASDNAKELAR	12	330		X	X	X
Intra	Q68Y94	F-ATPase gamma subunit	atpC	TIKNTQK	3	61		Q68Y94	F-ATPase gamma subunit	atpC	KLNIEFNR	1	335			X
Inter	Q68Y94	F-ATPase gamma subunit	atpC	TIKNTQK	3	61		Q85FT2	ATP synthase subunit beta, chloroplastic (EC 7.1.2.2) (ATP synthase F1 sector subunit beta) (F-ATPase subunit beta)	atpB	YKELQDIIAILGLDELSEEDR	2	376		X		X
Inter	Q68Y94	F-ATPase gamma subunit	atpC	TIKNTQK	3	61		Q85G55	Phycobilisome rod-core linker polypeptide	cpcG	SKGEVPFNLK	2	172				X
Intra	Q68Y94	F-ATPase gamma subunit	atpC	NTQKITEAMoxR	4	65		Q68Y94	F-ATPase gamma subunit	atpC	LVAAAKVR	6	77		X	X
Intra	Q68Y94	F-ATPase gamma subunit	atpC	NTQKITEAMR	4	65		Q68Y94	F-ATPase gamma subunit	atpC	MoxSAMoxSSASDNAKELAR	12	330				X
Intra	Q68Y94	F-ATPase gamma subunit	atpC	NTQKITEAMoxR	4	65		Q68Y94	F-ATPase gamma subunit	atpC	MoxSAMoxSSASDNAKELAR	12	330		X	X	X
Inter	Q68Y94	F-ATPase gamma subunit	atpC	NTQKITEAMR	4	65		Q85FQ9	ATP synthase subunit delta, chloroplastic (ATP synthase F(1) sector subunit delta) (F-type ATPase subunit delta)	atpD	LKDDIDLTPLWEMoxAR	2	17				X
Inter	Q68Y94	F-ATPase gamma subunit	atpC	NTQKITEAMoxR	4	65		Q85FT2	ATP synthase subunit beta, chloroplastic (EC 7.1.2.2) (ATP synthase F1 sector subunit beta) (F-ATPase subunit beta)	atpB	YKELQDIIAILGLDELSEEDR	2	376		X	X	X
Inter	Q68Y94	F-ATPase gamma subunit	atpC	NTQKITEAMR	4	65		Q85FT2	ATP synthase subunit beta, chloroplastic (EC 7.1.2.2) (ATP synthase F1 sector subunit beta) (F-ATPase subunit beta)	atpB	YKELQDIIAILGLDELSEEDR	2	376				X
Intra	Q68Y94	F-ATPase gamma subunit	atpC	KVLLVAISGDR	1	124		Q68Y94	F-ATPase gamma subunit	atpC	INELKAQSLEVELVTVGSK	5	156		X	X	X
Intra	Q68Y94	F-ATPase gamma subunit	atpC	KVLLVAISGDR	1	124		Q68Y94	F-ATPase gamma subunit	atpC	NYKIR	3	181		X		X
Intra	Q68Y94	F-ATPase gamma subunit	atpC	KLQLR	1	147		Q68Y94	F-ATPase gamma subunit	atpC	FVSLISSKPSIR	8	230		X		X
Inter	Q68Y94	F-ATPase gamma subunit	atpC	KLQLR	1	147		Q85FZ1	Photosystem I iron-sulfur center subunit VII	psaE	SEVKAEK	4	84		X		X
Inter	Q68Y94	F-ATPase gamma subunit	atpC	KLQLR	1	147		Q85G81	Ribulose bisphosphate carboxylase large chain (RuBisCO large subunit) (EC 4.1.1.39)	rbcL	AVKALR	3	135		X		X
Intra	Q68Y94	F-ATPase gamma subunit	atpC	INELKAQSLEVELVTVGSK	5	156		Q68Y94	F-ATPase gamma subunit	atpC	NYKIR	3	181		X		X
Inter	Q68Y94	F-ATPase gamma subunit	atpC	INELKAQSLEVELVTVGSK	5	156		Q85FZ1	Photosystem I iron-sulfur center subunit VII	psaE	SDTSAKSPVKPPVK	6	72		X	X
Inter	Q68Y94	F-ATPase gamma subunit	atpC	INELKAQSLEVELVTVGSK	5	156		Q85FZ1	Photosystem I iron-sulfur center subunit VII	psaE	SPVKPPVK	4	76				X
Inter	Q68Y94	F-ATPase gamma subunit	atpC	FVSLISSKPSIR	8	230		Q85G81	Ribulose bisphosphate carboxylase large chain (RuBisCO large subunit) (EC 4.1.1.39)	rbcL	AVKALR	3	135		X
Inter	Q68Y94	F-ATPase gamma subunit	atpC	FVSLISSKPSIR	8	230		Q9ZZQ5	Cytochrome c oxidase subunit 1 (EC 7.1.1.9)	cox1	NALKR	4	5		X
Intra	Q68Y94	F-ATPase gamma subunit	atpC	MoxSAMoxSSASDNAKELAR	12	330		Q68Y94	F-ATPase gamma subunit	atpC	KLNIEFNR	1	335			X
Inter	Q68Y94	F-ATPase gamma subunit	atpC	KLNIEFNR	1	335		Q85FT2	ATP synthase subunit beta, chloroplastic (EC 7.1.2.2) (ATP synthase F1 sector subunit beta) (F-ATPase subunit beta)	atpB	GLAAKGIYPAVDPLDSTSTMoxLQPNIVGEAHYQTASR	5	336		X	X
Inter	Q68Y94	F-ATPase gamma subunit	atpC	KLNIEFNR	1	335		Q85FT2	ATP synthase subunit beta, chloroplastic (EC 7.1.2.2) (ATP synthase F1 sector subunit beta) (F-ATPase subunit beta)	atpB	GLAAKGIYPAVDPLDSTSTMLQPNIVGEAHYQTASR	5	336		X	X
Intra	Q68Y97	Oxygen-evolving enhancer	psbO	QLSYEQVKGTGLANR	8	87		Q68Y97	Oxygen-evolving enhancer	psbO	CcmPEVVSSKGK	8	102		X	X	X
Intra	Q68Y97	Oxygen-evolving enhancer	psbO	QLSYEQVKGTGLANR	8	87		Q68Y97	Oxygen-evolving enhancer	psbO	YKVVDLCcmLEPK	2	114		X	X	X
Intra	Q68Y97	Oxygen-evolving enhancer	psbO	QLSYEQVKGTGLANR	8	87		Q68Y97	Oxygen-evolving enhancer	psbO	VVDLCcmLEPKQFLVEEEVGR	9	123		X	X	X
Intra	Q68Y97	Oxygen-evolving enhancer	psbO	QLSYEQVKGTGLANR	8	87		Q68Y97	Oxygen-evolving enhancer	psbO	RGESKR	5	139		X
Intra	Q68Y97	Oxygen-evolving enhancer	psbO	QLSYEQVKGTGLANR	8	87		Q68Y97	Oxygen-evolving enhancer	psbO	EFVDTKLMoxTR	6	146		X	X	X
Intra	Q68Y97	Oxygen-evolving enhancer	psbO	QLSYEQVKGTGLANR	8	87		Q68Y97	Oxygen-evolving enhancer	psbO	EFVDTKLMTR	6	146		X	X	X
Intra	Q68Y97	Oxygen-evolving enhancer	psbO	QLSYEQVKGTGLANR	8	87		Q68Y97	Oxygen-evolving enhancer	psbO	REFVDTKLMTR	7	146			X	X
Intra	Q68Y97	Oxygen-evolving enhancer	psbO	QLSYEQVKGTGLANR	8	87		Q68Y97	Oxygen-evolving enhancer	psbO	REFVDTKLMoxTR	7	146			X	X
Intra	Q68Y97	Oxygen-evolving enhancer	psbO	QLSYEQVKGTGLANR	8	87		Q68Y97	Oxygen-evolving enhancer	psbO	VPFLFSIKK	8	199				X
Intra	Q68Y97	Oxygen-evolving enhancer	psbO	QLSYEQVKGTGLANR	8	87		Q68Y97	Oxygen-evolving enhancer	psbO	KLVASLNNADDGISTSTELGGEFK	1	200		X		X
Intra	Q68Y97	Oxygen-evolving enhancer	psbO	QLSYEQVKGTGLANR	8	87		Q68Y97	Oxygen-evolving enhancer	psbO	TGMoxFLDPKGR	8	236		X	X	X
Intra	Q68Y97	Oxygen-evolving enhancer	psbO	QLSYEQVKGTGLANR	8	87		Q68Y97	Oxygen-evolving enhancer	psbO	TGMFLDPKGR	8	236		X	X	X
Intra	Q68Y97	Oxygen-evolving enhancer	psbO	QLSYEQVKGTGLANR	8	87		Q68Y97	Oxygen-evolving enhancer	psbO	KENDK	1	266		X		X
Intra	Q68Y97	Oxygen-evolving enhancer	psbO	QLSYEQVKGTGLANR	8	87		Q68Y97	Oxygen-evolving enhancer	psbO	KENDKVFQETSGR	1	266		X	X	X
Intra	Q68Y97	Oxygen-evolving enhancer	psbO	QLSYEQVKGTGLANR	8	87		Q68Y97	Oxygen-evolving enhancer	psbO	ENDKVFQETSGR	4	270		X	X	X
Intra	Q68Y97	Oxygen-evolving enhancer	psbO	QLSYEQVKGTGLANR	8	87		Q68Y97	Oxygen-evolving enhancer	psbO	KENDKVFQETSGR	5	270		X	X	X	TRUE	1
Intra	Q68Y97	Oxygen-evolving enhancer	psbO	QLSYEQVKGTGLANR	8	87		Q68Y97	Oxygen-evolving enhancer	psbO	IELAVNKVDPTSNEIGGVFVSEQLSDTDMoxGAK	7	285		X	X
Intra	Q68Y97	Oxygen-evolving enhancer	psbO	QLSYEQVKGTGLANR	8	87		Q68Y97	Oxygen-evolving enhancer	psbO	IELAVNKVDPTSNEIGGVFVSEQLSDTDMGAK	7	285		X	X
Intra	Q68Y97	Oxygen-evolving enhancer	psbO	QLSYEQVKGTGLANR	8	87		Q68Y97	Oxygen-evolving enhancer	psbO	LLLKGVFYAR	4	318		X	X	X
Intra	Q68Y97	Oxygen-evolving enhancer	psbO	QLSYEQVKGTGLANR	8	87		Q68Y97	Oxygen-evolving enhancer	psbO	KLLLKGVFYAR	5	318		X	X	X
Intra	Q68Y97	Oxygen-evolving enhancer	psbO	CcmPEVVSSKGK	8	102		Q68Y97	Oxygen-evolving enhancer	psbO	ISLDKTK	5	109		X	X	X
Intra	Q68Y97	Oxygen-evolving enhancer	psbO	CcmPEVVSSKGK	8	102		Q68Y97	Oxygen-evolving enhancer	psbO	ISLDKTKK	5	109			X
Intra	Q68Y97	Oxygen-evolving enhancer	psbO	CcmPEVVSSKGK	8	102		Q68Y97	Oxygen-evolving enhancer	psbO	RGESKR	5	139				X
Intra	Q68Y97	Oxygen-evolving enhancer	psbO	CcmPEVVSSKGK	8	102		Q68Y97	Oxygen-evolving enhancer	psbO	LVASLNNADDGISTSTELGGEFKVPSYR	23	223		X		X
Intra	Q68Y97	Oxygen-evolving enhancer	psbO	CcmPEVVSSKGK	8	102		Q68Y97	Oxygen-evolving enhancer	psbO	TGMoxFLDPKGR	8	236		X	X	X
Intra	Q68Y97	Oxygen-evolving enhancer	psbO	CcmPEVVSSKGK	8	102		Q68Y97	Oxygen-evolving enhancer	psbO	TGMFLDPKGR	8	236			X	X
Intra	Q68Y97	Oxygen-evolving enhancer	psbO	CcmPEVVSSKGK	8	102		Q68Y97	Oxygen-evolving enhancer	psbO	KENDKVFQETSGR	1	266		X			TRUE	1
Intra	Q68Y97	Oxygen-evolving enhancer	psbO	CcmPEVVSSKGK	8	102		Q68Y97	Oxygen-evolving enhancer	psbO	KENDKVFQETSGR	5	270			X		TRUE	2
Intra	Q68Y97	Oxygen-evolving enhancer	psbO	CcmPEVVSSKGK	8	102		Q68Y97	Oxygen-evolving enhancer	psbO	ENDKVFQETSGR	4	270			X
Intra	Q68Y97	Oxygen-evolving enhancer	psbO	CcmPEVVSSKGK	8	102		Q68Y97	Oxygen-evolving enhancer	psbO	IELAVNKVDPTSNEIGGVFVSEQLSDTDMGAK	7	285		X
Intra	Q68Y97	Oxygen-evolving enhancer	psbO	CcmPEVVSSKGK	8	102		Q68Y97	Oxygen-evolving enhancer	psbO	IELAVNKVDPTSNEIGGVFVSEQLSDTDMoxGAK	7	285		X	X
Inter	Q68Y97	Oxygen-evolving enhancer	psbO	CcmPEVVSSKGK	8	102		Q85FX0	Cytochrome f	petA	SPFFNTYSEQLPNVIVIGPVPGEKYR	24	144		X
Inter	Q68Y97	Oxygen-evolving enhancer	psbO	CcmPEVVSSKGK	8	102		Q85FZ5	Photosystem II CP47 reaction center protein (PSII 47 kDa protein) (Protein CP-47)	psbB	VQANVSQGASLAEAWSKIPDK	17	304		X
Intra	Q68Y97	Oxygen-evolving enhancer	psbO	GKISLDK	2	104		Q68Y97	Oxygen-evolving enhancer	psbO	KLVASLNNADDGISTSTELGGEFK	1	200				X
Intra	Q68Y97	Oxygen-evolving enhancer	psbO	GKISLDK	2	104		Q68Y97	Oxygen-evolving enhancer	psbO	TGMoxFLDPKGR	8	236		X	X	X
Intra	Q68Y97	Oxygen-evolving enhancer	psbO	ISLDKTK	5	109		Q68Y97	Oxygen-evolving enhancer	psbO	VPFLFSIKK	8	199		X	X	X
Intra	Q68Y97	Oxygen-evolving enhancer	psbO	ISLDKTK	5	109		Q68Y97	Oxygen-evolving enhancer	psbO	KENDKVFQETSGR	5	270		X
Intra	Q68Y97	Oxygen-evolving enhancer	psbO	ISLDKTK	5	109		Q68Y97	Oxygen-evolving enhancer	psbO	ENDKVFQETSGR	4	270		X
Intra	Q68Y97	Oxygen-evolving enhancer	psbO	KYKVVDLCcmLEPK	1	112		Q68Y97	Oxygen-evolving enhancer	psbO	FIEKDGMoxDYAATTVQIPGGER	4	174			X
Intra	Q68Y97	Oxygen-evolving enhancer	psbO	KYKVVDLCcmLEPK	1	112		Q68Y97	Oxygen-evolving enhancer	psbO	FIEKDGMDYAATTVQIPGGER	4	174			X	X	TRUE	2
Intra	Q68Y97	Oxygen-evolving enhancer	psbO	YKVVDLCcmLEPK	2	114		Q68Y97	Oxygen-evolving enhancer	psbO	FIEKDGMoxDYAATTVQIPGGER	4	174		X	X	X
Intra	Q68Y97	Oxygen-evolving enhancer	psbO	YKVVDLCcmLEPK	2	114		Q68Y97	Oxygen-evolving enhancer	psbO	FIEKDGMDYAATTVQIPGGER	4	174		X	X	X
Intra	Q68Y97	Oxygen-evolving enhancer	psbO	KYKVVDLCcmLEPK	3	114		Q68Y97	Oxygen-evolving enhancer	psbO	FIEKDGMDYAATTVQIPGGER	4	174		X			TRUE	1
Intra	Q68Y97	Oxygen-evolving enhancer	psbO	YKVVDLCcmLEPK	2	114		Q68Y97	Oxygen-evolving enhancer	psbO	TGMoxFLDPKGR	8	236			X
Intra	Q68Y97	Oxygen-evolving enhancer	psbO	YKVVDLCcmLEPK	2	114		Q68Y97	Oxygen-evolving enhancer	psbO	TGMFLDPKGR	8	236			X	X
Intra	Q68Y97	Oxygen-evolving enhancer	psbO	VVDLCcmLEPKQFLVEEEVGR	9	123		Q68Y97	Oxygen-evolving enhancer	psbO	EFVDTKLMTR	6	146		X	X	X
Intra	Q68Y97	Oxygen-evolving enhancer	psbO	VVDLCcmLEPKQFLVEEEVGR	9	123		Q68Y97	Oxygen-evolving enhancer	psbO	EFVDTKLMoxTR	6	146		X	X	X
Intra	Q68Y97	Oxygen-evolving enhancer	psbO	VVDLCcmLEPKQFLVEEEVGRR	9	123		Q68Y97	Oxygen-evolving enhancer	psbO	EFVDTKLMoxTR	6	146			X
Intra	Q68Y97	Oxygen-evolving enhancer	psbO	VVDLCcmLEPKQFLVEEEVGRR	9	123		Q68Y97	Oxygen-evolving enhancer	psbO	EFVDTKLMTR	6	146		X
Intra	Q68Y97	Oxygen-evolving enhancer	psbO	VVDLCcmLEPKQFLVEEEVGR	9	123		Q68Y97	Oxygen-evolving enhancer	psbO	IELAVNKVDPTSNEIGGVFVSEQLSDTDMoxGAK	7	285		X	X
Intra	Q68Y97	Oxygen-evolving enhancer	psbO	VVDLCcmLEPKQFLVEEEVGR	9	123		Q68Y97	Oxygen-evolving enhancer	psbO	IELAVNKVDPTSNEIGGVFVSEQLSDTDMGAK	7	285		X	X
Intra	Q68Y97	Oxygen-evolving enhancer	psbO	VVDLCcmLEPKQFLVEEEVGR	9	123		Q68Y97	Oxygen-evolving enhancer	psbO	KLLLKGVFYAR	1	314			X	X	TRUE	2
Intra	Q68Y97	Oxygen-evolving enhancer	psbO	VVDLCcmLEPKQFLVEEEVGR	9	123		Q68Y97	Oxygen-evolving enhancer	psbO	LLLKGVFYAR	4	318		X	X	X
Intra	Q68Y97	Oxygen-evolving enhancer	psbO	VVDLCcmLEPKQFLVEEEVGR	9	123		Q68Y97	Oxygen-evolving enhancer	psbO	KLLLKGVFYAR	5	318		X	X	X
Intra	Q68Y97	Oxygen-evolving enhancer	psbO	VVDLCcmLEPKQFLVEEEVGRR	9	123		Q68Y97	Oxygen-evolving enhancer	psbO	LLLKGVFYAR	4	318		X	X
Intra	Q68Y97	Oxygen-evolving enhancer	psbO	RGESKR	5	139		Q68Y97	Oxygen-evolving enhancer	psbO	EFVDTKLMoxTR	6	146		X	X	X
Intra	Q68Y97	Oxygen-evolving enhancer	psbO	RGESKR	5	139		Q68Y97	Oxygen-evolving enhancer	psbO	EFVDTKLMTR	6	146		X	X	X
Intra	Q68Y97	Oxygen-evolving enhancer	psbO	GESKR	4	139		Q68Y97	Oxygen-evolving enhancer	psbO	EFVDTKLMoxTR	6	146		X
Intra	Q68Y97	Oxygen-evolving enhancer	psbO	GESKR	4	139		Q68Y97	Oxygen-evolving enhancer	psbO	EFVDTKLMTR	6	146		X
Intra	Q68Y97	Oxygen-evolving enhancer	psbO	RGESKR	5	139		Q68Y97	Oxygen-evolving enhancer	psbO	VPFLFSIKK	8	199				X
Intra	Q68Y97	Oxygen-evolving enhancer	psbO	RGESKR	5	139		Q68Y97	Oxygen-evolving enhancer	psbO	TGMoxFLDPKGR	8	236				X
Intra	Q68Y97	Oxygen-evolving enhancer	psbO	GESKR	4	139		Q68Y97	Oxygen-evolving enhancer	psbO	KENDK	1	266		X
Intra	Q68Y97	Oxygen-evolving enhancer	psbO	RGESKR	5	139		Q68Y97	Oxygen-evolving enhancer	psbO	ENDKVFQETSGR	4	270				X
Intra	Q68Y97	Oxygen-evolving enhancer	psbO	GESKR	4	139		Q68Y97	Oxygen-evolving enhancer	psbO	ENDKVFQETSGR	4	270		X
Intra	Q68Y97	Oxygen-evolving enhancer	psbO	GESKR	4	139		Q68Y97	Oxygen-evolving enhancer	psbO	KENDKVFQETSGR	5	270		X
Intra	Q68Y97	Oxygen-evolving enhancer	psbO	RGESKR	5	139		Q68Y97	Oxygen-evolving enhancer	psbO	KENDKVFQETSGR	5	270		X
Intra	Q68Y97	Oxygen-evolving enhancer	psbO	RGESKR	5	139		Q68Y97	Oxygen-evolving enhancer	psbO	KLLLKGVFYAR	1	314				X	TRUE	2
Intra	Q68Y97	Oxygen-evolving enhancer	psbO	GESKR	4	139		Q68Y97	Oxygen-evolving enhancer	psbO	KLLLKGVFYAR	1	314		X
Intra	Q68Y97	Oxygen-evolving enhancer	psbO	RGESKR	5	139		Q68Y97	Oxygen-evolving enhancer	psbO	KLLLK	1	314		X	X
Intra	Q68Y97	Oxygen-evolving enhancer	psbO	GESKR	4	139		Q68Y97	Oxygen-evolving enhancer	psbO	KLLLK	1	314		X	X
Intra	Q68Y97	Oxygen-evolving enhancer	psbO	GESKR	4	139		Q68Y97	Oxygen-evolving enhancer	psbO	LLLKGVFYAR	4	318		X
Intra	Q68Y97	Oxygen-evolving enhancer	psbO	RGESKR	5	139		Q68Y97	Oxygen-evolving enhancer	psbO	LLLKGVFYAR	4	318		X	X	X
Intra	Q68Y97	Oxygen-evolving enhancer	psbO	RGESKR	5	139		Q68Y97	Oxygen-evolving enhancer	psbO	KLLLKGVFYAR	5	318		X			TRUE	1
Intra	Q68Y97	Oxygen-evolving enhancer	psbO	GESKR	4	139		Q68Y97	Oxygen-evolving enhancer	psbO	KLLLKGVFYAR	5	318		X
Intra	Q68Y97	Oxygen-evolving enhancer	psbO	EFVDTKLMTR	6	146		Q68Y97	Oxygen-evolving enhancer	psbO	VPFLFSIKK	8	199				X
Intra	Q68Y97	Oxygen-evolving enhancer	psbO	EFVDTKLMoxTR	6	146		Q68Y97	Oxygen-evolving enhancer	psbO	TGMFLDPKGR	8	236		X	X	X
Intra	Q68Y97	Oxygen-evolving enhancer	psbO	EFVDTKLMoxTR	6	146		Q68Y97	Oxygen-evolving enhancer	psbO	TGMoxFLDPKGR	8	236		X	X	X
Intra	Q68Y97	Oxygen-evolving enhancer	psbO	EFVDTKLMTR	6	146		Q68Y97	Oxygen-evolving enhancer	psbO	TGMoxFLDPKGR	8	236		X	X	X
Intra	Q68Y97	Oxygen-evolving enhancer	psbO	EFVDTKLMTR	6	146		Q68Y97	Oxygen-evolving enhancer	psbO	TGMFLDPKGR	8	236		X	X	X
Intra	Q68Y97	Oxygen-evolving enhancer	psbO	REFVDTKLMoxTR	7	146		Q68Y97	Oxygen-evolving enhancer	psbO	TGMFLDPKGR	8	236			X	X
Intra	Q68Y97	Oxygen-evolving enhancer	psbO	REFVDTKLMoxTR	7	146		Q68Y97	Oxygen-evolving enhancer	psbO	TGMoxFLDPKGR	8	236		X	X	X
Intra	Q68Y97	Oxygen-evolving enhancer	psbO	REFVDTKLMTR	7	146		Q68Y97	Oxygen-evolving enhancer	psbO	TGMoxFLDPKGR	8	236			X
Intra	Q68Y97	Oxygen-evolving enhancer	psbO	REFVDTKLMTR	7	146		Q68Y97	Oxygen-evolving enhancer	psbO	TGMFLDPKGR	8	236		X	X	X
Intra	Q68Y97	Oxygen-evolving enhancer	psbO	EFVDTKLMoxTR	6	146		Q68Y97	Oxygen-evolving enhancer	psbO	KENDK	1	266		X	X	X
Intra	Q68Y97	Oxygen-evolving enhancer	psbO	EFVDTKLMTR	6	146		Q68Y97	Oxygen-evolving enhancer	psbO	KENDK	1	266		X		X
Intra	Q68Y97	Oxygen-evolving enhancer	psbO	REFVDTKLMoxTR	7	146		Q68Y97	Oxygen-evolving enhancer	psbO	KENDK	1	266				X
Intra	Q68Y97	Oxygen-evolving enhancer	psbO	EFVDTKLMoxTR	6	146		Q68Y97	Oxygen-evolving enhancer	psbO	KENDKVFQETSGR	1	266			X
Intra	Q68Y97	Oxygen-evolving enhancer	psbO	EFVDTKLMTR	6	146		Q68Y97	Oxygen-evolving enhancer	psbO	KENDKVFQETSGR	1	266		X	X
Intra	Q68Y97	Oxygen-evolving enhancer	psbO	EFVDTKLMTR	6	146		Q68Y97	Oxygen-evolving enhancer	psbO	ENDKVFQETSGR	4	270		X	X	X
Intra	Q68Y97	Oxygen-evolving enhancer	psbO	EFVDTKLMTR	6	146		Q68Y97	Oxygen-evolving enhancer	psbO	KENDKVFQETSGR	5	270		X	X
Intra	Q68Y97	Oxygen-evolving enhancer	psbO	EFVDTKLMoxTR	6	146		Q68Y97	Oxygen-evolving enhancer	psbO	ENDKVFQETSGR	4	270		X	X	X
Intra	Q68Y97	Oxygen-evolving enhancer	psbO	EFVDTKLMoxTR	6	146		Q68Y97	Oxygen-evolving enhancer	psbO	KENDKVFQETSGR	5	270		X	X
Intra	Q68Y97	Oxygen-evolving enhancer	psbO	EFVDTKLMTR	6	146		Q68Y97	Oxygen-evolving enhancer	psbO	VDPTSNEIGGVFVSEQLSDTDMoxGAKEPKK	28	313		X
Intra	Q68Y97	Oxygen-evolving enhancer	psbO	EFVDTKLMoxTR	6	146		Q68Y97	Oxygen-evolving enhancer	psbO	VDPTSNEIGGVFVSEQLSDTDMoxGAKEPKK	28	313		X	X
Intra	Q68Y97	Oxygen-evolving enhancer	psbO	EFVDTKLMTR	6	146		Q68Y97	Oxygen-evolving enhancer	psbO	VDPTSNEIGGVFVSEQLSDTDMGAKEPKK	28	313		X
Intra	Q68Y97	Oxygen-evolving enhancer	psbO	EFVDTKLMoxTR	6	146		Q68Y97	Oxygen-evolving enhancer	psbO	KLLLK	1	314		X
Intra	Q68Y97	Oxygen-evolving enhancer	psbO	EFVDTKLMoxTR	6	146		Q68Y97	Oxygen-evolving enhancer	psbO	LLLKGVFYAR	4	318		X	X	X
Intra	Q68Y97	Oxygen-evolving enhancer	psbO	EFVDTKLMTR	6	146		Q68Y97	Oxygen-evolving enhancer	psbO	LLLKGVFYAR	4	318		X	X	X
Inter	Q68Y97	Oxygen-evolving enhancer	psbO	EFVDTKLMTRATYTLANIEGELVNENGTWK	6	146		Q85FQ5	Photosystem II reaction center protein J (PSII-J)	psbJ	MASTGR	1	1		X
Inter	Q68Y97	Oxygen-evolving enhancer	psbO	EFVDTKLMTR	6	146		Q85G42	Phycocyanin beta chain	cpcB	LacDAFSKVVAQADAR	6	7		X		X
Intra	Q68Y97	Oxygen-evolving enhancer	psbO	ATYTLANIEGELVNENGTWKFIEK	20	170		Q68Y97	Oxygen-evolving enhancer	psbO	VPFLFSIKK	8	199		X	X	X
Intra	Q68Y97	Oxygen-evolving enhancer	psbO	ATYTLANIEGELVNENGTWKFIEK	20	170		Q68Y97	Oxygen-evolving enhancer	psbO	KLVASLNNADDGISTSTELGGEFK	1	200		X		X
Intra	Q68Y97	Oxygen-evolving enhancer	psbO	ATYTLANIEGELVNENGTWKFIEK	20	170		Q68Y97	Oxygen-evolving enhancer	psbO	TGMoxFLDPKGR	8	236		X
Intra	Q68Y97	Oxygen-evolving enhancer	psbO	ATYTLANIEGELVNENGTWKFIEK	20	170		Q68Y97	Oxygen-evolving enhancer	psbO	ENDKVFQETSGR	4	270		X	X
Intra	Q68Y97	Oxygen-evolving enhancer	psbO	FIEKDGMoxDYAATTVQIPGGER	4	174		Q68Y97	Oxygen-evolving enhancer	psbO	VPFLFSIKK	8	199		X		X
Intra	Q68Y97	Oxygen-evolving enhancer	psbO	FIEKDGMDYAATTVQIPGGER	4	174		Q68Y97	Oxygen-evolving enhancer	psbO	VPFLFSIKK	8	199		X	X
Intra	Q68Y97	Oxygen-evolving enhancer	psbO	FIEKDGMoxDYAATTVQIPGGER	4	174		Q68Y97	Oxygen-evolving enhancer	psbO	KLVASLNNADDGISTSTELGGEFK	1	200			X	X
Intra	Q68Y97	Oxygen-evolving enhancer	psbO	FIEKDGMDYAATTVQIPGGER	4	174		Q68Y97	Oxygen-evolving enhancer	psbO	KLVASLNNADDGISTSTELGGEFK	1	200		X	X
Intra	Q68Y97	Oxygen-evolving enhancer	psbO	FIEKDGMoxDYAATTVQIPGGER	4	174		Q68Y97	Oxygen-evolving enhancer	psbO	TGMFLDPKGR	8	236				X
Intra	Q68Y97	Oxygen-evolving enhancer	psbO	FIEKDGMoxDYAATTVQIPGGER	4	174		Q68Y97	Oxygen-evolving enhancer	psbO	ENDKVFQETSGR	4	270			X
Intra	Q68Y97	Oxygen-evolving enhancer	psbO	FIEKDGMDYAATTVQIPGGER	4	174		Q68Y97	Oxygen-evolving enhancer	psbO	ENDKVFQETSGR	4	270			X
Inter	Q68Y97	Oxygen-evolving enhancer	psbO	FIEKDGMoxDYAATTVQIPGGER	4	174		Q85G26	Photosystem II CP43 reaction center protein (PSII 43 kDa protein) (Protein CP-43)	psbC	IKNDIQPWQER	2	366		X	X	X
Intra	Q68Y97	Oxygen-evolving enhancer	psbO	VPFLFSIKK	8	199		Q68Y97	Oxygen-evolving enhancer	psbO	LVASLNNADDGISTSTELGGEFKVPSYR	23	223		X	X	X
Intra	Q68Y97	Oxygen-evolving enhancer	psbO	VPFLFSIKK	8	199		Q68Y97	Oxygen-evolving enhancer	psbO	TGMoxFLDPKGR	8	236		X	X	X
Intra	Q68Y97	Oxygen-evolving enhancer	psbO	VPFLFSIKK	8	199		Q68Y97	Oxygen-evolving enhancer	psbO	TGMFLDPKGR	8	236		X	X	X
Intra	Q68Y97	Oxygen-evolving enhancer	psbO	VPFLFSIKK	8	199		Q68Y97	Oxygen-evolving enhancer	psbO	KENDK	1	266		X	X	X
Intra	Q68Y97	Oxygen-evolving enhancer	psbO	VPFLFSIKK	8	199		Q68Y97	Oxygen-evolving enhancer	psbO	KENDKVFQETSGR	1	266		X	X	X
Intra	Q68Y97	Oxygen-evolving enhancer	psbO	VPFLFSIKK	8	199		Q68Y97	Oxygen-evolving enhancer	psbO	ENDKVFQETSGR	4	270		X	X	X
Intra	Q68Y97	Oxygen-evolving enhancer	psbO	VPFLFSIKK	8	199		Q68Y97	Oxygen-evolving enhancer	psbO	KENDKVFQETSGR	5	270		X	X	X
Intra	Q68Y97	Oxygen-evolving enhancer	psbO	KLVASLNNADDGISTSTELGGEFK	1	200		Q68Y97	Oxygen-evolving enhancer	psbO	TGMoxFLDPKGR	8	236		X	X	X
Intra	Q68Y97	Oxygen-evolving enhancer	psbO	KLVASLNNADDGISTSTELGGEFK	1	200		Q68Y97	Oxygen-evolving enhancer	psbO	TGMFLDPKGR	8	236		X		X
Intra	Q68Y97	Oxygen-evolving enhancer	psbO	KLVASLNNADDGISTSTELGGEFK	1	200		Q68Y97	Oxygen-evolving enhancer	psbO	KENDK	1	266		X		X
Intra	Q68Y97	Oxygen-evolving enhancer	psbO	KLVASLNNADDGISTSTELGGEFK	1	200		Q68Y97	Oxygen-evolving enhancer	psbO	KENDKVFQETSGR	1	266			X
Intra	Q68Y97	Oxygen-evolving enhancer	psbO	KLVASLNNADDGISTSTELGGEFK	1	200		Q68Y97	Oxygen-evolving enhancer	psbO	ENDKVFQETSGR	4	270		X	X	X
Intra	Q68Y97	Oxygen-evolving enhancer	psbO	KLVASLNNADDGISTSTELGGEFK	1	200		Q68Y97	Oxygen-evolving enhancer	psbO	KENDKVFQETSGR	5	270		X	X	X
Intra	Q68Y97	Oxygen-evolving enhancer	psbO	KLVASLNNADDGISTSTELGGEFK	1	200		Q68Y97	Oxygen-evolving enhancer	psbO	LLLKGVFYAR	4	318		X	X	X
Intra	Q68Y97	Oxygen-evolving enhancer	psbO	LVASLNNADDGISTSTELGGEFKVPSYR	23	223		Q68Y97	Oxygen-evolving enhancer	psbO	TGMoxFLDPKGR	8	236		X
Intra	Q68Y97	Oxygen-evolving enhancer	psbO	LVASLNNADDGISTSTELGGEFKVPSYR	23	223		Q68Y97	Oxygen-evolving enhancer	psbO	KENDK	1	266		X
Intra	Q68Y97	Oxygen-evolving enhancer	psbO	LVASLNNADDGISTSTELGGEFKVPSYR	23	223		Q68Y97	Oxygen-evolving enhancer	psbO	ENDKVFQETSGR	4	270		X	X	X
Intra	Q68Y97	Oxygen-evolving enhancer	psbO	LVASLNNADDGISTSTELGGEFKVPSYR	23	223		Q68Y97	Oxygen-evolving enhancer	psbO	KENDKVFQETSGR	5	270		X
Intra	Q68Y97	Oxygen-evolving enhancer	psbO	LVASLNNADDGISTSTELGGEFKVPSYR	23	223		Q68Y97	Oxygen-evolving enhancer	psbO	KLLLK	1	314		X
Intra	Q68Y97	Oxygen-evolving enhancer	psbO	LVASLNNADDGISTSTELGGEFKVPSYR	23	223		Q68Y97	Oxygen-evolving enhancer	psbO	LLLKGVFYAR	4	318		X		X
Intra	Q68Y97	Oxygen-evolving enhancer	psbO	TGMFLDPKGR	8	236		Q68Y97	Oxygen-evolving enhancer	psbO	KENDK	1	266		X	X	X
Intra	Q68Y97	Oxygen-evolving enhancer	psbO	TGMoxFLDPKGR	8	236		Q68Y97	Oxygen-evolving enhancer	psbO	KENDK	1	266		X	X	X
Intra	Q68Y97	Oxygen-evolving enhancer	psbO	TGMFLDPKGR	8	236		Q68Y97	Oxygen-evolving enhancer	psbO	KENDKVFQETSGR	1	266		X	X	X
Intra	Q68Y97	Oxygen-evolving enhancer	psbO	TGMoxFLDPKGR	8	236		Q68Y97	Oxygen-evolving enhancer	psbO	KENDKVFQETSGR	1	266		X	X	X
Intra	Q68Y97	Oxygen-evolving enhancer	psbO	TGMFLDPKGR	8	236		Q68Y97	Oxygen-evolving enhancer	psbO	KENDKVFQETSGR	5	270		X	X	X
Intra	Q68Y97	Oxygen-evolving enhancer	psbO	TGMFLDPKGR	8	236		Q68Y97	Oxygen-evolving enhancer	psbO	ENDKVFQETSGR	4	270		X	X	X
Intra	Q68Y97	Oxygen-evolving enhancer	psbO	TGMoxFLDPKGR	8	236		Q68Y97	Oxygen-evolving enhancer	psbO	ENDKVFQETSGR	4	270		X	X	X
Intra	Q68Y97	Oxygen-evolving enhancer	psbO	TGMoxFLDPKGR	8	236		Q68Y97	Oxygen-evolving enhancer	psbO	KENDKVFQETSGR	5	270		X	X	X
Intra	Q68Y97	Oxygen-evolving enhancer	psbO	TGMFLDPKGR	8	236		Q68Y97	Oxygen-evolving enhancer	psbO	VDPTSNEIGGVFVSEQLSDTDMoxGAKEPK	25	310		X		X
Intra	Q68Y97	Oxygen-evolving enhancer	psbO	TGMoxFLDPKGR	8	236		Q68Y97	Oxygen-evolving enhancer	psbO	VDPTSNEIGGVFVSEQLSDTDMGAKEPK	25	310		X	X	X
Intra	Q68Y97	Oxygen-evolving enhancer	psbO	TGMoxFLDPKGR	8	236		Q68Y97	Oxygen-evolving enhancer	psbO	VDPTSNEIGGVFVSEQLSDTDMoxGAKEPK	25	310		X	X	X
Intra	Q68Y97	Oxygen-evolving enhancer	psbO	TGMFLDPKGR	8	236		Q68Y97	Oxygen-evolving enhancer	psbO	VDPTSNEIGGVFVSEQLSDTDMGAKEPK	25	310		X
Intra	Q68Y97	Oxygen-evolving enhancer	psbO	TGMoxFLDPKGR	8	236		Q68Y97	Oxygen-evolving enhancer	psbO	VDPTSNEIGGVFVSEQLSDTDMoxGAKEPKK	28	313		X	X
Intra	Q68Y97	Oxygen-evolving enhancer	psbO	TGMoxFLDPKGR	8	236		Q68Y97	Oxygen-evolving enhancer	psbO	VDPTSNEIGGVFVSEQLSDTDMGAKEPKK	28	313		X
Intra	Q68Y97	Oxygen-evolving enhancer	psbO	TGMFLDPKGR	8	236		Q68Y97	Oxygen-evolving enhancer	psbO	LLLKGVFYAR	4	318		X	X	X
Intra	Q68Y97	Oxygen-evolving enhancer	psbO	TGMoxFLDPKGR	8	236		Q68Y97	Oxygen-evolving enhancer	psbO	LLLKGVFYAR	4	318		X	X	X
Intra	Q68Y97	Oxygen-evolving enhancer	psbO	KENDKVFQETSGR	1	266		Q68Y97	Oxygen-evolving enhancer	psbO	VDPTSNEIGGVFVSEQLSDTDMGAKEPK	25	310				X
Intra	Q68Y97	Oxygen-evolving enhancer	psbO	KENDKVFQETSGR	1	266		Q68Y97	Oxygen-evolving enhancer	psbO	VDPTSNEIGGVFVSEQLSDTDMoxGAKEPK	25	310		X
Intra	Q68Y97	Oxygen-evolving enhancer	psbO	KENDK	1	266		Q68Y97	Oxygen-evolving enhancer	psbO	VDPTSNEIGGVFVSEQLSDTDMoxGAKEPK	25	310		X
Intra	Q68Y97	Oxygen-evolving enhancer	psbO	KENDKVFQETSGR	1	266		Q68Y97	Oxygen-evolving enhancer	psbO	KLLLK	1	314		X
Intra	Q68Y97	Oxygen-evolving enhancer	psbO	KENDK	1	266		Q68Y97	Oxygen-evolving enhancer	psbO	KLLLK	1	314		X
Intra	Q68Y97	Oxygen-evolving enhancer	psbO	KENDK	1	266		Q68Y97	Oxygen-evolving enhancer	psbO	LLLKGVFYAR	4	318		X		X
Inter	Q68Y97	Oxygen-evolving enhancer	psbO	KENDK	1	266		Q85FW8	Phycobiliprotein ApcE (Anchor polypeptide) (PBS-anchor protein) (Phycobilisome linker polypeptide)	apcE	QLAKSDEFR	4	553			X
Inter	Q68Y97	Oxygen-evolving enhancer	psbO	KENDK	1	266		Q85FZ5	Photosystem II CP47 reaction center protein (PSII 47 kDa protein) (Protein CP-47)	psbB	FTDAASVKR	8	418		X		X
Inter	Q68Y97	Oxygen-evolving enhancer	psbO	KENDKVFQETSGR	1	266		Q85FZ5	Photosystem II CP47 reaction center protein (PSII 47 kDa protein) (Protein CP-47)	psbB	FTDAASVKR	8	418			X
Intra	Q68Y97	Oxygen-evolving enhancer	psbO	ENDKVFQETSGR	4	270		Q68Y97	Oxygen-evolving enhancer	psbO	VDPTSNEIGGVFVSEQLSDTDMoxGAKEPK	25	310		X	X	X
Intra	Q68Y97	Oxygen-evolving enhancer	psbO	ENDKVFQETSGR	4	270		Q68Y97	Oxygen-evolving enhancer	psbO	VDPTSNEIGGVFVSEQLSDTDMGAKEPK	25	310		X	X	X
Intra	Q68Y97	Oxygen-evolving enhancer	psbO	KENDKVFQETSGR	5	270		Q68Y97	Oxygen-evolving enhancer	psbO	VDPTSNEIGGVFVSEQLSDTDMoxGAKEPK	25	310		X
Intra	Q68Y97	Oxygen-evolving enhancer	psbO	ENDKVFQETSGR	4	270		Q68Y97	Oxygen-evolving enhancer	psbO	VDPTSNEIGGVFVSEQLSDTDMoxGAKEPKK	28	313		X
Intra	Q68Y97	Oxygen-evolving enhancer	psbO	ENDKVFQETSGR	4	270		Q68Y97	Oxygen-evolving enhancer	psbO	KLLLK	1	314		X
Intra	Q68Y97	Oxygen-evolving enhancer	psbO	KENDKVFQETSGR	5	270		Q68Y97	Oxygen-evolving enhancer	psbO	KLLLK	1	314		X
Intra	Q68Y97	Oxygen-evolving enhancer	psbO	ENDKVFQETSGR	4	270		Q68Y97	Oxygen-evolving enhancer	psbO	LLLKGVFYAR	4	318		X	X
Inter	Q68Y97	Oxygen-evolving enhancer	psbO	KENDKVFQETSGR	5	270		Q85FZ5	Photosystem II CP47 reaction center protein (PSII 47 kDa protein) (Protein CP-47)	psbB	FTDAASVKR	8	418			X
Inter	Q68Y97	Oxygen-evolving enhancer	psbO	ENDKVFQETSGR	4	270		Q85FZ5	Photosystem II CP47 reaction center protein (PSII 47 kDa protein) (Protein CP-47)	psbB	FTDAASVKR	8	418			X
Inter	Q68Y97	Oxygen-evolving enhancer	psbO	KENDKVFQETSGR	5	270		Q85G43	Phycocyanin alpha chain	cpcA	MoxKTPITEAIAAADSQGR	2	2		X
Intra	Q68Y97	Oxygen-evolving enhancer	psbO	IELAVNKVDPTSNEIGGVFVSEQLSDTDMoxGAK	7	285		Q68Y97	Oxygen-evolving enhancer	psbO	LLLKGVFYAR	4	318		X	X
Intra	Q68Y97	Oxygen-evolving enhancer	psbO	IELAVNKVDPTSNEIGGVFVSEQLSDTDMGAK	7	285		Q68Y97	Oxygen-evolving enhancer	psbO	LLLKGVFYAR	4	318		X	X
Inter	Q85FP4	Photosystem II reaction center protein I (PSII-I) (PSII 4.8 kDa protein)	psbI	NPNRKDLE	5	35		Q85G55	Phycobilisome rod-core linker polypeptide	cpcG	MoxSMPLLK	1	1		X
Inter	Q85FP8	Photosystem I reaction center subunit XI (PSI subunit V) (PSI-L)	psaL	TDYIK	1	2		Q9ZZQ5	Cytochrome c oxidase subunit 1 (EC 7.1.1.9)	cox1	MacNALK	1	1		X
Inter	Q85FP9	Cytochrome b6-f complex subunit 6 (Cytochrome b6-f complex subunit PetL) (Cytochrome b6-f complex subunit VI)	petL	ILKRIK	3	24		Q9ZZQ5	Cytochrome c oxidase subunit 1 (EC 7.1.1.9)	cox1	MNALK	1	1		X
Intra	Q85FQ1	Photosystem I assembly protein Ycf4	ycf4	MacoxSIQR	1	1		Q85FQ1	Photosystem I assembly protein Ycf4	ycf4	MacSIQR	1	1		X
Intra	Q85FQ1	Photosystem I assembly protein Ycf4	ycf4	DQMoxQALKVVVK	7	107		Q85FQ1	Photosystem I assembly protein Ycf4	ycf4	DGLNPKR	6	117		X	X	X
Intra	Q85FQ1	Photosystem I assembly protein Ycf4	ycf4	DQMQALKVVVK	7	107		Q85FQ1	Photosystem I assembly protein Ycf4	ycf4	DGLNPKR	6	117		X	X
Inter	Q85FQ2	Cytochrome b559 subunit alpha (PSII reaction center subunit V)	psbE	MacAGGSTGER	1	1		Q85G15	Cytochrome b6-f complex subunit 4 (17 kDa polypeptide)	petD	MoxSILK	1	1			X
Inter	Q85FQ2	Cytochrome b559 subunit alpha (PSII reaction center subunit V)	psbE	AGGSTGERPFSDIITSIR	1	2		Q85FQ3	Cytochrome b559 subunit beta (PSII reaction center subunit VI)	psbF	KQPINYPIFTFR	1	3		X	X
Inter	Q85FQ2	Cytochrome b559 subunit alpha (PSII reaction center subunit V)	psbE	AGGSTGER	1	2		Q85FQ3	Cytochrome b559 subunit beta (PSII reaction center subunit VI)	psbF	KQPINYPIFTFR	1	3		X	X
Inter	Q85FQ2	Cytochrome b559 subunit alpha (PSII reaction center subunit V)	psbE	AGGSTGER	1	2		Q85FZ5	Photosystem II CP47 reaction center protein (PSII 47 kDa protein) (Protein CP-47)	psbB	KQASV	1	505		X
Inter	Q85FQ2	Cytochrome b559 subunit alpha (PSII reaction center subunit V)	psbE	AGGSTGERPFSDIITSIR	1	2		Q85FZ5	Photosystem II CP47 reaction center protein (PSII 47 kDa protein) (Protein CP-47)	psbB	KQASV	1	505		X	X
Inter	Q85FQ3	Cytochrome b559 subunit beta (PSII reaction center subunit VI)	psbF	KQPINYPIFTFR	1	3		Q85FZ5	Photosystem II CP47 reaction center protein (PSII 47 kDa protein) (Protein CP-47)	psbB	KQASV	1	505		X	X
Inter	Q85FQ4	Photosystem II reaction center protein L (PSII-L)	psbL	MacSGPNPNK	1	1		Q85FW4	Chaperone protein dnaK (HSP70) (Heat shock 70 kDa protein) (Heat shock protein 70)	dnaK	DKFFAPEEISAQVLR	2	108			X
Inter	Q85FQ4	Photosystem II reaction center protein L (PSII-L)	psbL	MacSGPNPNK	1	1		Q85G43	Phycocyanin alpha chain	cpcA	FPYTTQMTGACcmYASSAVGKAK	19	81			X
Inter	Q85FQ4	Photosystem II reaction center protein L (PSII-L)	psbL	MacSGPNPNK	1	1		Q85G43	Phycocyanin alpha chain	cpcA	FPYTTQMoxTGACcmYASSAVGKAK	19	81			X
Inter	Q85FQ4	Photosystem II reaction center protein L (PSII-L)	psbL	SacGPNPNKQPVELNR	7	8		Q85FZ5	Photosystem II CP47 reaction center protein (PSII 47 kDa protein) (Protein CP-47)	psbB	ALPWYR	1	2		X
Inter	Q85FQ5	Photosystem II reaction center protein J (PSII-J)	psbJ	ASTGR	1	2		Q85FT2	ATP synthase subunit beta, chloroplastic (EC 7.1.2.2) (ATP synthase F1 sector subunit beta) (F-ATPase subunit beta)	atpB	DGEKSVTCcmEVQQLLGDNR	4	36			X
Inter	Q85FQ5	Photosystem II reaction center protein J (PSII-J)	psbJ	ASTGR	1	2		Q85FT3	ATP synthase epsilon chain, chloroplastic (ATP synthase F1 sector epsilon subunit) (F-ATPase epsilon subunit)	atpE	MKMoxKIITPDGYVWDR	4	4			X
Inter	Q85FQ5	Photosystem II reaction center protein J (PSII-J)	psbJ	AacSTGR	1	2		Q85G42	Phycocyanin beta chain	cpcB	LDAFSK	1	2		X
Inter	Q85FQ7	Ferredoxin-thioredoxin reductase, catalytic chain (EC 1.8.7.2) (Ferredoxin-thioredoxin reductase subunit B)	ftrC	MoxSSFDAMK	1	1		Q85FS3	Photosystem II extrinsic protein V (PsbV) (Cytochrome c-550) (Cytochrome c550)	psbV	VEVNADQLKR	9	40		X
Intra	Q85FQ7	Ferredoxin-thioredoxin reductase, catalytic chain (EC 1.8.7.2) (Ferredoxin-thioredoxin reductase subunit B)	ftrC	SSFDAMoxK	1	2		Q85FQ7	Ferredoxin-thioredoxin reductase, catalytic chain (EC 1.8.7.2) (Ferredoxin-thioredoxin reductase subunit B)	ftrC	KFAQSYAK	1	9		X
Inter	Q85FQ7	Ferredoxin-thioredoxin reductase, catalytic chain (EC 1.8.7.2) (Ferredoxin-thioredoxin reductase subunit B)	ftrC	SSFDAMK	1	2		Q85G42	Phycocyanin beta chain	cpcB	LacDAFSK	1	2		X
Inter	Q85FQ8	ATP synthase subunit alpha, chloroplastic (EC 7.1.2.2) (ATP synthase F1 sector subunit alpha) (F-ATPase subunit alpha)	atpA	MVNLR	1	1		Q85G42	Phycocyanin beta chain	cpcB	LacDAFSK	1	2		X
Intra	Q85FQ8	ATP synthase subunit alpha, chloroplastic (EC 7.1.2.2) (ATP synthase F1 sector subunit alpha) (F-ATPase subunit alpha)	atpA	VNLRPDEISSMIR	1	2		Q85FQ8	ATP synthase subunit alpha, chloroplastic (EC 7.1.2.2) (ATP synthase F1 sector subunit alpha) (F-ATPase subunit alpha)	atpA	GGIETKQTR	6	125		X	X
Intra	Q85FQ8	ATP synthase subunit alpha, chloroplastic (EC 7.1.2.2) (ATP synthase F1 sector subunit alpha) (F-ATPase subunit alpha)	atpA	VNLRPDEISSMoxIR	1	2		Q85FQ8	ATP synthase subunit alpha, chloroplastic (EC 7.1.2.2) (ATP synthase F1 sector subunit alpha) (F-ATPase subunit alpha)	atpA	GGIETKQTR	6	125		X
Inter	Q85FQ8	ATP synthase subunit alpha, chloroplastic (EC 7.1.2.2) (ATP synthase F1 sector subunit alpha) (F-ATPase subunit alpha)	atpA	VNLRPDEISSMoxIR	1	2		Q85FR0	ATP synthase subunit b, chloroplastic (ATP synthase F(0) sector subunit b) (ATPase subunit I)	atpF	QANEAIAQLKTK	10	104		X
Inter	Q85FQ8	ATP synthase subunit alpha, chloroplastic (EC 7.1.2.2) (ATP synthase F1 sector subunit alpha) (F-ATPase subunit alpha)	atpA	VNLRPDEISSMIR	1	2		Q85FR0	ATP synthase subunit b, chloroplastic (ATP synthase F(0) sector subunit b) (ATPase subunit I)	atpF	QANEAIAQLKTK	10	104		X	X
Inter	Q85FQ8	ATP synthase subunit alpha, chloroplastic (EC 7.1.2.2) (ATP synthase F1 sector subunit alpha) (F-ATPase subunit alpha)	atpA	NILEGSEVKSSGQIAQVPVGEELLGR	9	90		Q85FQ9	ATP synthase subunit delta, chloroplastic (ATP synthase F(1) sector subunit delta) (F-type ATPase subunit delta)	atpD	QLMKSLW	4	160				X
Inter	Q85FQ8	ATP synthase subunit alpha, chloroplastic (EC 7.1.2.2) (ATP synthase F1 sector subunit alpha) (F-ATPase subunit alpha)	atpA	NILEGSEVKSSGQIAQVPVGEELLGR	9	90		Q85FQ9	ATP synthase subunit delta, chloroplastic (ATP synthase F(1) sector subunit delta) (F-type ATPase subunit delta)	atpD	QLMoxKSLW	4	160		X		X
Inter	Q85FQ8	ATP synthase subunit alpha, chloroplastic (EC 7.1.2.2) (ATP synthase F1 sector subunit alpha) (F-ATPase subunit alpha)	atpA	VVNALVQPIDGKGGIETK	12	119		Q85FR0	ATP synthase subunit b, chloroplastic (ATP synthase F(0) sector subunit b) (ATPase subunit I)	atpF	TKTQQSLSQASR	2	106		X	X	X
Inter	Q85FQ8	ATP synthase subunit alpha, chloroplastic (EC 7.1.2.2) (ATP synthase F1 sector subunit alpha) (F-ATPase subunit alpha)	atpA	VVNALVQPIDGKGGIETK	12	119		Q85FR0	ATP synthase subunit b, chloroplastic (ATP synthase F(0) sector subunit b) (ATPase subunit I)	atpF	QVAKQIR	4	120		X		X
Inter	Q85FQ8	ATP synthase subunit alpha, chloroplastic (EC 7.1.2.2) (ATP synthase F1 sector subunit alpha) (F-ATPase subunit alpha)	atpA	VVNALVQPIDGKGGIETK	12	119		Q85FT2	ATP synthase subunit beta, chloroplastic (EC 7.1.2.2) (ATP synthase F1 sector subunit beta) (F-ATPase subunit beta)	atpB	QAPSFVQLETKPSVFETGIK	11	122			X	X
Inter	Q85FQ8	ATP synthase subunit alpha, chloroplastic (EC 7.1.2.2) (ATP synthase F1 sector subunit alpha) (F-ATPase subunit alpha)	atpA	GGIETKQTR	6	125		Q85FR0	ATP synthase subunit b, chloroplastic (ATP synthase F(0) sector subunit b) (ATPase subunit I)	atpF	QVAKQIR	4	120		X	X	X
Inter	Q85FQ8	ATP synthase subunit alpha, chloroplastic (EC 7.1.2.2) (ATP synthase F1 sector subunit alpha) (F-ATPase subunit alpha)	atpA	VVNALVQPIDGKGGIETKQTR	18	125		Q85FR0	ATP synthase subunit b, chloroplastic (ATP synthase F(0) sector subunit b) (ATPase subunit I)	atpF	QVAKQIR	4	120		X		X
Inter	Q85FQ8	ATP synthase subunit alpha, chloroplastic (EC 7.1.2.2) (ATP synthase F1 sector subunit alpha) (F-ATPase subunit alpha)	atpA	TAIALDTIINQKNEDVICcmVYVAIGQK	12	188		Q85FR0	ATP synthase subunit b, chloroplastic (ATP synthase F(0) sector subunit b) (ATPase subunit I)	atpF	TKTQQSLSQASR	2	106		X	X	X
Intra	Q85FQ8	ATP synthase subunit alpha, chloroplastic (EC 7.1.2.2) (ATP synthase F1 sector subunit alpha) (F-ATPase subunit alpha)	atpA	VGSAAQIQSMKK	11	377		Q85FQ8	ATP synthase subunit alpha, chloroplastic (EC 7.1.2.2) (ATP synthase F1 sector subunit alpha) (F-ATPase subunit alpha)	atpA	LKLELAQFDELQAFSQFASDLDK	2	384		X	X	X
Intra	Q85FQ8	ATP synthase subunit alpha, chloroplastic (EC 7.1.2.2) (ATP synthase F1 sector subunit alpha) (F-ATPase subunit alpha)	atpA	VGSAAQIQSMoxKK	11	377		Q85FQ8	ATP synthase subunit alpha, chloroplastic (EC 7.1.2.2) (ATP synthase F1 sector subunit alpha) (F-ATPase subunit alpha)	atpA	LKLELAQFDELQAFSQFASDLDK	2	384		X	X	X
Intra	Q85FQ8	ATP synthase subunit alpha, chloroplastic (EC 7.1.2.2) (ATP synthase F1 sector subunit alpha) (F-ATPase subunit alpha)	atpA	VGSAAQIQSMoxKK	11	377		Q85FQ8	ATP synthase subunit alpha, chloroplastic (EC 7.1.2.2) (ATP synthase F1 sector subunit alpha) (F-ATPase subunit alpha)	atpA	LKLELAQFDELQAFSQFASDLDKATQMoxQLAR	2	384		X
Intra	Q85FQ8	ATP synthase subunit alpha, chloroplastic (EC 7.1.2.2) (ATP synthase F1 sector subunit alpha) (F-ATPase subunit alpha)	atpA	VGSAAQIQSMKK	11	377		Q85FQ8	ATP synthase subunit alpha, chloroplastic (EC 7.1.2.2) (ATP synthase F1 sector subunit alpha) (F-ATPase subunit alpha)	atpA	SKWSEEVEQMoxLK	2	477		X	X	X
Intra	Q85FQ8	ATP synthase subunit alpha, chloroplastic (EC 7.1.2.2) (ATP synthase F1 sector subunit alpha) (F-ATPase subunit alpha)	atpA	VGSAAQIQSMoxKK	11	377		Q85FQ8	ATP synthase subunit alpha, chloroplastic (EC 7.1.2.2) (ATP synthase F1 sector subunit alpha) (F-ATPase subunit alpha)	atpA	SKWSEEVEQMoxLK	2	477		X	X	X
Intra	Q85FQ8	ATP synthase subunit alpha, chloroplastic (EC 7.1.2.2) (ATP synthase F1 sector subunit alpha) (F-ATPase subunit alpha)	atpA	VGSAAQIQSMoxKK	11	377		Q85FQ8	ATP synthase subunit alpha, chloroplastic (EC 7.1.2.2) (ATP synthase F1 sector subunit alpha) (F-ATPase subunit alpha)	atpA	SKWSEEVEQMoxLKDVLSK	2	477			X
Intra	Q85FQ8	ATP synthase subunit alpha, chloroplastic (EC 7.1.2.2) (ATP synthase F1 sector subunit alpha) (F-ATPase subunit alpha)	atpA	VGSAAQIQSMKK	11	377		Q85FQ8	ATP synthase subunit alpha, chloroplastic (EC 7.1.2.2) (ATP synthase F1 sector subunit alpha) (F-ATPase subunit alpha)	atpA	SKWSEEVEQMLK	2	477		X	X	X
Intra	Q85FQ8	ATP synthase subunit alpha, chloroplastic (EC 7.1.2.2) (ATP synthase F1 sector subunit alpha) (F-ATPase subunit alpha)	atpA	VGSAAQIQSMoxKK	11	377		Q85FQ8	ATP synthase subunit alpha, chloroplastic (EC 7.1.2.2) (ATP synthase F1 sector subunit alpha) (F-ATPase subunit alpha)	atpA	SKWSEEVEQMLK	2	477		X	X	X
Intra	Q85FQ8	ATP synthase subunit alpha, chloroplastic (EC 7.1.2.2) (ATP synthase F1 sector subunit alpha) (F-ATPase subunit alpha)	atpA	VGSAAQIQSMoxKK	11	377		Q85FQ8	ATP synthase subunit alpha, chloroplastic (EC 7.1.2.2) (ATP synthase F1 sector subunit alpha) (F-ATPase subunit alpha)	atpA	SKWSEEVEQMLKDVLSK	2	477			X
Inter	Q85FQ8	ATP synthase subunit alpha, chloroplastic (EC 7.1.2.2) (ATP synthase F1 sector subunit alpha) (F-ATPase subunit alpha)	atpA	VGSAAQIQSMKK	11	377		Q85G58	Allophycocyanin B18 chain	apcF	AINKVASYFQNAMoxER	4	26				X
Intra	Q85FQ8	ATP synthase subunit alpha, chloroplastic (EC 7.1.2.2) (ATP synthase F1 sector subunit alpha) (F-ATPase subunit alpha)	atpA	KVAGR	1	378		Q85FQ8	ATP synthase subunit alpha, chloroplastic (EC 7.1.2.2) (ATP synthase F1 sector subunit alpha) (F-ATPase subunit alpha)	atpA	LKLELAQFDELQAFSQFASDLDK	2	384		X
Intra	Q85FQ8	ATP synthase subunit alpha, chloroplastic (EC 7.1.2.2) (ATP synthase F1 sector subunit alpha) (F-ATPase subunit alpha)	atpA	KVAGR	1	378		Q85FQ8	ATP synthase subunit alpha, chloroplastic (EC 7.1.2.2) (ATP synthase F1 sector subunit alpha) (F-ATPase subunit alpha)	atpA	SKWSEEVEQMoxLK	2	477		X	X
Intra	Q85FQ8	ATP synthase subunit alpha, chloroplastic (EC 7.1.2.2) (ATP synthase F1 sector subunit alpha) (F-ATPase subunit alpha)	atpA	KVAGR	1	378		Q85FQ8	ATP synthase subunit alpha, chloroplastic (EC 7.1.2.2) (ATP synthase F1 sector subunit alpha) (F-ATPase subunit alpha)	atpA	SKWSEEVEQMoxLKDVLSK	2	477		X	X
Intra	Q85FQ8	ATP synthase subunit alpha, chloroplastic (EC 7.1.2.2) (ATP synthase F1 sector subunit alpha) (F-ATPase subunit alpha)	atpA	KVAGR	1	378		Q85FQ8	ATP synthase subunit alpha, chloroplastic (EC 7.1.2.2) (ATP synthase F1 sector subunit alpha) (F-ATPase subunit alpha)	atpA	SKWSEEVEQMLK	2	477		X	X
Intra	Q85FQ8	ATP synthase subunit alpha, chloroplastic (EC 7.1.2.2) (ATP synthase F1 sector subunit alpha) (F-ATPase subunit alpha)	atpA	KVAGR	1	378		Q85FQ8	ATP synthase subunit alpha, chloroplastic (EC 7.1.2.2) (ATP synthase F1 sector subunit alpha) (F-ATPase subunit alpha)	atpA	SKWSEEVEQMoxLKDVLSK	12	487		X
Intra	Q85FQ8	ATP synthase subunit alpha, chloroplastic (EC 7.1.2.2) (ATP synthase F1 sector subunit alpha) (F-ATPase subunit alpha)	atpA	KVAGR	1	378		Q85FQ8	ATP synthase subunit alpha, chloroplastic (EC 7.1.2.2) (ATP synthase F1 sector subunit alpha) (F-ATPase subunit alpha)	atpA	WSEEVEQMoxLKDVLSK	10	487		X
Intra	Q85FQ8	ATP synthase subunit alpha, chloroplastic (EC 7.1.2.2) (ATP synthase F1 sector subunit alpha) (F-ATPase subunit alpha)	atpA	KVAGR	1	378		Q85FQ8	ATP synthase subunit alpha, chloroplastic (EC 7.1.2.2) (ATP synthase F1 sector subunit alpha) (F-ATPase subunit alpha)	atpA	WSEEVEQMLKDVLSK	10	487		X
Inter	Q85FQ8	ATP synthase subunit alpha, chloroplastic (EC 7.1.2.2) (ATP synthase F1 sector subunit alpha) (F-ATPase subunit alpha)	atpA	LKLELAQFDELQAFSQFASDLDK	2	384		Q85FT2	ATP synthase subunit beta, chloroplastic (EC 7.1.2.2) (ATP synthase F1 sector subunit beta) (F-ATPase subunit beta)	atpB	GLAAKGIYPAVDPLDSTSTMLQPNIVGEAHYQTASR	5	336			X
Inter	Q85FQ8	ATP synthase subunit alpha, chloroplastic (EC 7.1.2.2) (ATP synthase F1 sector subunit alpha) (F-ATPase subunit alpha)	atpA	LKLELAQFDELQAFSQFASDLDK	2	384		Q85FT2	ATP synthase subunit beta, chloroplastic (EC 7.1.2.2) (ATP synthase F1 sector subunit beta) (F-ATPase subunit beta)	atpB	GLAAKGIYPAVDPLDSTSTMoxLQPNIVGEAHYQTASR	5	336			X
Inter	Q85FQ8	ATP synthase subunit alpha, chloroplastic (EC 7.1.2.2) (ATP synthase F1 sector subunit alpha) (F-ATPase subunit alpha)	atpA	TSNYPSAVKSK	9	475		Q85FR0	ATP synthase subunit b, chloroplastic (ATP synthase F(0) sector subunit b) (ATPase subunit I)	atpF	EYWLKQANEAIAQLK	5	94		X	X	X
Inter	Q85FQ9	ATP synthase subunit delta, chloroplastic (ATP synthase F(1) sector subunit delta) (F-type ATPase subunit delta)	atpD	DSKFMoxQLLMoxNPSIPK	3	33		Q85FT2	ATP synthase subunit beta, chloroplastic (EC 7.1.2.2) (ATP synthase F1 sector subunit beta) (F-ATPase subunit beta)	atpB	SGKVVQIIGPVLDIEFPSGQLPK	1	2			X		TRUE	2
Inter	Q85FQ9	ATP synthase subunit delta, chloroplastic (ATP synthase F(1) sector subunit delta) (F-type ATPase subunit delta)	atpD	DSKFMoxQLLMNPSIPK	3	33		Q85FT2	ATP synthase subunit beta, chloroplastic (EC 7.1.2.2) (ATP synthase F1 sector subunit beta) (F-ATPase subunit beta)	atpB	SGKVVQIIGPVLDIEFPSGQLPK	1	2			X
Inter	Q85FQ9	ATP synthase subunit delta, chloroplastic (ATP synthase F(1) sector subunit delta) (F-type ATPase subunit delta)	atpD	DSKFMQLLMoxNPSIPK	3	33		Q85FT2	ATP synthase subunit beta, chloroplastic (EC 7.1.2.2) (ATP synthase F1 sector subunit beta) (F-ATPase subunit beta)	atpB	SGKVVQIIGPVLDIEFPSGQLPK	1	2			X		TRUE	2
Inter	Q85FQ9	ATP synthase subunit delta, chloroplastic (ATP synthase F(1) sector subunit delta) (F-type ATPase subunit delta)	atpD	DSKFMoxQLLMoxNPSIPK	3	33		Q85FT2	ATP synthase subunit beta, chloroplastic (EC 7.1.2.2) (ATP synthase F1 sector subunit beta) (F-ATPase subunit beta)	atpB	SGKVVQIIGPVLDIEFPSGQLPK	3	4		X	X
Inter	Q85FQ9	ATP synthase subunit delta, chloroplastic (ATP synthase F(1) sector subunit delta) (F-type ATPase subunit delta)	atpD	DSKFMoxQLLMNPSIPK	3	33		Q85FT2	ATP synthase subunit beta, chloroplastic (EC 7.1.2.2) (ATP synthase F1 sector subunit beta) (F-ATPase subunit beta)	atpB	SGKVVQIIGPVLDIEFPSGQLPK	3	4		X
Inter	Q85FQ9	ATP synthase subunit delta, chloroplastic (ATP synthase F(1) sector subunit delta) (F-type ATPase subunit delta)	atpD	DSKFMQLLMNPSIPK	3	33		Q85FT2	ATP synthase subunit beta, chloroplastic (EC 7.1.2.2) (ATP synthase F1 sector subunit beta) (F-ATPase subunit beta)	atpB	SGKVVQIIGPVLDIEFPSGQLPK	3	4		X
Inter	Q85FQ9	ATP synthase subunit delta, chloroplastic (ATP synthase F(1) sector subunit delta) (F-type ATPase subunit delta)	atpD	DSKFMQLLMoxNPSIPK	3	33		Q85FT2	ATP synthase subunit beta, chloroplastic (EC 7.1.2.2) (ATP synthase F1 sector subunit beta) (F-ATPase subunit beta)	atpB	SGKVVQIIGPVLDIEFPSGQLPK	3	4		X
Inter	Q85FQ9	ATP synthase subunit delta, chloroplastic (ATP synthase F(1) sector subunit delta) (F-type ATPase subunit delta)	atpD	IQMoxNGQLIDTSWQTQLKQLMoxK	17	156		Q85FR0	ATP synthase subunit b, chloroplastic (ATP synthase F(0) sector subunit b) (ATPase subunit I)	atpF	VKQTPIDGSQILDR	2	135		X	X	X
Inter	Q85FQ9	ATP synthase subunit delta, chloroplastic (ATP synthase F(1) sector subunit delta) (F-type ATPase subunit delta)	atpD	IQMoxNGQLIDTSWQTQLKQLMK	17	156		Q85FR0	ATP synthase subunit b, chloroplastic (ATP synthase F(0) sector subunit b) (ATPase subunit I)	atpF	VKQTPIDGSQILDR	2	135		X	X	X
Inter	Q85FQ9	ATP synthase subunit delta, chloroplastic (ATP synthase F(1) sector subunit delta) (F-type ATPase subunit delta)	atpD	IQMNGQLIDTSWQTQLKQLMK	17	156		Q85FR0	ATP synthase subunit b, chloroplastic (ATP synthase F(0) sector subunit b) (ATPase subunit I)	atpF	VKQTPIDGSQILDR	2	135		X	X	X
Inter	Q85FQ9	ATP synthase subunit delta, chloroplastic (ATP synthase F(1) sector subunit delta) (F-type ATPase subunit delta)	atpD	IQMNGQLIDTSWQTQLKQLMoxK	17	156		Q85FR0	ATP synthase subunit b, chloroplastic (ATP synthase F(0) sector subunit b) (ATPase subunit I)	atpF	VKQTPIDGSQILDR	2	135		X	X	X
Inter	Q85FQ9	ATP synthase subunit delta, chloroplastic (ATP synthase F(1) sector subunit delta) (F-type ATPase subunit delta)	atpD	QLMKSLW	4	160		Q85FR0	ATP synthase subunit b, chloroplastic (ATP synthase F(0) sector subunit b) (ATPase subunit I)	atpF	VKQTPIDGSQILDR	2	135		X	X	X
Inter	Q85FQ9	ATP synthase subunit delta, chloroplastic (ATP synthase F(1) sector subunit delta) (F-type ATPase subunit delta)	atpD	QLMoxKSLW	4	160		Q85FR0	ATP synthase subunit b, chloroplastic (ATP synthase F(0) sector subunit b) (ATPase subunit I)	atpF	VKQTPIDGSQILDR	2	135		X	X	X
Intra	Q85FR0	ATP synthase subunit b, chloroplastic (ATP synthase F(0) sector subunit b) (ATPase subunit I)	atpF	QQQVKEALEEASNR	5	43		Q85FR0	ATP synthase subunit b, chloroplastic (ATP synthase F(0) sector subunit b) (ATPase subunit I)	atpF	LKLAEQQLK	2	54		X	X	X
Inter	Q85FR0	ATP synthase subunit b, chloroplastic (ATP synthase F(0) sector subunit b) (ATPase subunit I)	atpF	QQQVKEALEEASNR	5	43		Q85FR1	ATP synthase subunit b', chloroplastic (ATP synthase F(0) sector subunit b') (ATPase subunit II)	atpF2	QNKIQQELQLAADQLQK	3	44		X	X	X
Inter	Q85FR0	ATP synthase subunit b, chloroplastic (ATP synthase F(0) sector subunit b) (ATPase subunit I)	atpF	LKLAEQQLK	2	54		Q85FR1	ATP synthase subunit b', chloroplastic (ATP synthase F(0) sector subunit b') (ATPase subunit II)	atpF2	QNKIQQELQLAADQLQK	3	44		X	X	X
Inter	Q85FR0	ATP synthase subunit b, chloroplastic (ATP synthase F(0) sector subunit b) (ATPase subunit I)	atpF	LKLAEQQLK	2	54		Q85FR1	ATP synthase subunit b', chloroplastic (ATP synthase F(0) sector subunit b') (ATPase subunit II)	atpF2	RQNKIQQELQLAADQLQK	4	44		X	X	X
Intra	Q85FR0	ATP synthase subunit b, chloroplastic (ATP synthase F(0) sector subunit b) (ATPase subunit I)	atpF	QANEAIAQLKTK	10	104		Q85FR0	ATP synthase subunit b, chloroplastic (ATP synthase F(0) sector subunit b) (ATPase subunit I)	atpF	QANEAIAQLKTK	10	104		X		X
Intra	Q85FR0	ATP synthase subunit b, chloroplastic (ATP synthase F(0) sector subunit b) (ATPase subunit I)	atpF	QANEAIAQLKTK	10	104		Q85FR0	ATP synthase subunit b, chloroplastic (ATP synthase F(0) sector subunit b) (ATPase subunit I)	atpF	TKTQQSLSQASR	2	106		X	X	X
Intra	Q85FR0	ATP synthase subunit b, chloroplastic (ATP synthase F(0) sector subunit b) (ATPase subunit I)	atpF	QANEAIAQLKTK	10	104		Q85FR0	ATP synthase subunit b, chloroplastic (ATP synthase F(0) sector subunit b) (ATPase subunit I)	atpF	QVAKQIR	4	120		X	X	X
Inter	Q85FR0	ATP synthase subunit b, chloroplastic (ATP synthase F(0) sector subunit b) (ATPase subunit I)	atpF	QANEAIAQLKTK	10	104		Q85FS9	Photosystem I reaction center subunit III (PSI-F)	psaF	ETKNPTEQEIILDVPMALK	3	136				X
Inter	Q85FR0	ATP synthase subunit b, chloroplastic (ATP synthase F(0) sector subunit b) (ATPase subunit I)	atpF	QANEAIAQLKTK	10	104		Q85FT2	ATP synthase subunit beta, chloroplastic (EC 7.1.2.2) (ATP synthase F1 sector subunit beta) (F-ATPase subunit beta)	atpB	GIQAEDTGAPISVPVGKVTLGR	17	81			X	X
Intra	Q85FR0	ATP synthase subunit b, chloroplastic (ATP synthase F(0) sector subunit b) (ATPase subunit I)	atpF	TKTQQSLSQASR	2	106		Q85FR0	ATP synthase subunit b, chloroplastic (ATP synthase F(0) sector subunit b) (ATPase subunit I)	atpF	QVAKQIR	4	120		X
Inter	Q85FR0	ATP synthase subunit b, chloroplastic (ATP synthase F(0) sector subunit b) (ATPase subunit I)	atpF	TKTQQSLSQASR	2	106		Q85FR1	ATP synthase subunit b', chloroplastic (ATP synthase F(0) sector subunit b') (ATPase subunit II)	atpF2	QVQQEAQTMoxMoxEDQLKQAQQQMoxTQLFNEAMoxQQLEQQK	15	97		X
Inter	Q85FR0	ATP synthase subunit b, chloroplastic (ATP synthase F(0) sector subunit b) (ATPase subunit I)	atpF	TKTQQSLSQASR	2	106		Q85FT2	ATP synthase subunit beta, chloroplastic (EC 7.1.2.2) (ATP synthase F1 sector subunit beta) (F-ATPase subunit beta)	atpB	QAPSFVQLETKPSVFETGIK	11	122		X	X	X
Intra	Q85FR0	ATP synthase subunit b, chloroplastic (ATP synthase F(0) sector subunit b) (ATPase subunit I)	atpF	QVAKQIR	4	120		Q85FR0	ATP synthase subunit b, chloroplastic (ATP synthase F(0) sector subunit b) (ATPase subunit I)	atpF	VKQTPIDGSQILDR	2	135		X	X	X
Intra	Q85FR0	ATP synthase subunit b, chloroplastic (ATP synthase F(0) sector subunit b) (ATPase subunit I)	atpF	VKQTPIDGSQILDR	2	135		Q85FR0	ATP synthase subunit b, chloroplastic (ATP synthase F(0) sector subunit b) (ATPase subunit I)	atpF	VKQTPIDGSQILDR	2	135		X		X
Inter	Q85FR0	ATP synthase subunit b, chloroplastic (ATP synthase F(0) sector subunit b) (ATPase subunit I)	atpF	HISLLSYHEAKNR	11	158		Q85FT2	ATP synthase subunit beta, chloroplastic (EC 7.1.2.2) (ATP synthase F1 sector subunit beta) (F-ATPase subunit beta)	atpB	DGEKSVTCcmEVQQLLGDNR	4	36		X	X	X
Intra	Q85FR2	ATP synthase subunit c, chloroplastic (ATP synthase F(0) sector subunit c) (ATPase subunit III) (F-type ATPase subunit c) (F-ATPase subunit c) (Lipid-binding protein)	atpH	QPEAEGKIR	7	48		Q85FR2	ATP synthase subunit c, chloroplastic (ATP synthase F(0) sector subunit c) (ATPase subunit III) (F-type ATPase subunit c) (F-ATPase subunit c) (Lipid-binding protein)	atpH	QPEAEGKIR	7	48		X
Inter	Q85FR2	ATP synthase subunit c, chloroplastic (ATP synthase F(0) sector subunit c) (ATPase subunit III) (F-type ATPase subunit c) (F-ATPase subunit c) (Lipid-binding protein)	atpH	QPEAEGKIR	7	48		Q85FZ1	Photosystem I iron-sulfur center subunit VII	psaE	SDTSAKSPVKPPVK	6	72			X
Inter	Q85FR2	ATP synthase subunit c, chloroplastic (ATP synthase F(0) sector subunit c) (ATPase subunit III) (F-type ATPase subunit c) (F-ATPase subunit c) (Lipid-binding protein)	atpH	QPEAEGKIR	7	48		Q85FZ1	Photosystem I iron-sulfur center subunit VII	psaE	SPVKPPVK	4	76		X	X	X
Inter	Q85FR2	ATP synthase subunit c, chloroplastic (ATP synthase F(0) sector subunit c) (ATPase subunit III) (F-type ATPase subunit c) (F-ATPase subunit c) (Lipid-binding protein)	atpH	QPEAEGKIR	7	48		Q85FZ1	Photosystem I iron-sulfur center subunit VII	psaE	SPVKPPVKSEVK	8	80			X
Inter	Q85FR2	ATP synthase subunit c, chloroplastic (ATP synthase F(0) sector subunit c) (ATPase subunit III) (F-type ATPase subunit c) (F-ATPase subunit c) (Lipid-binding protein)	atpH	QPEAEGKIR	7	48		Q85FZ1	Photosystem I iron-sulfur center subunit VII	psaE	SEVKAEK	4	84			X	X
Intra	Q85FS3	Photosystem II extrinsic protein V (PsbV) (Cytochrome c-550) (Cytochrome c550)	psbV	DVSGQKVEVNADQLK	6	31		Q85FS3	Photosystem II extrinsic protein V (PsbV) (Cytochrome c-550) (Cytochrome c550)	psbV	WGGGKIYY	5	147			X
Intra	Q85FS3	Photosystem II extrinsic protein V (PsbV) (Cytochrome c-550) (Cytochrome c550)	psbV	VEVNADQLKR	9	40		Q85FS3	Photosystem II extrinsic protein V (PsbV) (Cytochrome c-550) (Cytochrome c550)	psbV	VEVNADQLKR	9	40		X
Intra	Q85FS3	Photosystem II extrinsic protein V (PsbV) (Cytochrome c-550) (Cytochrome c550)	psbV	VEVNADQLKR	9	40		Q85FS3	Photosystem II extrinsic protein V (PsbV) (Cytochrome c-550) (Cytochrome c550)	psbV	WGGGKIYY	5	147			X
Inter	Q85FS3	Photosystem II extrinsic protein V (PsbV) (Cytochrome c-550) (Cytochrome c550)	psbV	WGGGKIYY	5	147		Q85G43	Phycocyanin alpha chain	cpcA	MacoxKTPITEAIAAADSQGR	2	2				X
Inter	Q85FS6	Allophycocyanin alpha-B chain	apcD	MoxSVVSQIINQADDELR	1	1		Q85G43	Phycocyanin alpha chain	cpcA	MoxKTPITEAIAAADSQGR	2	2			X
Intra	Q85FS6	Allophycocyanin alpha-B chain	apcD	DTEKQLISK	4	48		Q85FS6	Allophycocyanin alpha-B chain	apcD	ASQLLFQAHPDYLAPGGNASGAKQR	23	76		X	X	X
Inter	Q85FS6	Allophycocyanin alpha-B chain	apcD	DTEKQLISK	4	48		Q85FW6	Allophycocyanin beta chain	apcB	MoxQDAITSVINAADVQGKYLDNNSVEK	17	17		X
Inter	Q85FS6	Allophycocyanin alpha-B chain	apcD	DTEKQLISK	4	48		Q85FW6	Allophycocyanin beta chain	apcB	MQDAITSVINAADVQGKYLDNNSVEK	17	17		X
Inter	Q85FS6	Allophycocyanin alpha-B chain	apcD	ASQLLFQAHPDYLAPGGNASGAKQR	23	76		Q85FW6	Allophycocyanin beta chain	apcB	AAASIAANAAGIIKEAVAK	14	53			X
Inter	Q85FS6	Allophycocyanin alpha-B chain	apcD	ASQLLFQAHPDYLAPGGNASGAKQR	23	76		Q85FW6	Allophycocyanin beta chain	apcB	EAVAKSLLYSDITR	5	58		X	X	X
Inter	Q85FS8	Photosystem I reaction center subunit IX (PSI-J)	psaJ	MNLKK	4	4		Q85FS9	Photosystem I reaction center subunit III (PSI-F)	psaF	ETKNPTEQEIILDVPMoxALK	3	136				X
Inter	Q85FS8	Photosystem I reaction center subunit IX (PSI-J)	psaJ	MacoxNLKK	4	4		Q85FS9	Photosystem I reaction center subunit III (PSI-F)	psaF	ETKNPTEQEIILDVPMoxALK	3	136		X		X
Inter	Q85FS8	Photosystem I reaction center subunit IX (PSI-J)	psaJ	MNLKK	4	4		Q85FY7	Photosystem I P700 chlorophyll a apoprotein A1 (EC 1.97.1.12) (PSI-A) (PsaA)	psaA	WAKPGHFSR	3	27				X
Inter	Q85FS8	Photosystem I reaction center subunit IX (PSI-J)	psaJ	MacoxNLKK	4	4		Q85FY7	Photosystem I P700 chlorophyll a apoprotein A1 (EC 1.97.1.12) (PSI-A) (PsaA)	psaA	WAKPGHFSR	3	27		X		X
Inter	Q85FS8	Photosystem I reaction center subunit IX (PSI-J)	psaJ	MacoxNLKK	4	4		Q85FZ1	Photosystem I iron-sulfur center subunit VII	psaE	SPVKPPVK	4	76		X		X
Inter	Q85FS8	Photosystem I reaction center subunit IX (PSI-J)	psaJ	MNLKK	4	4		Q85FZ1	Photosystem I iron-sulfur center subunit VII	psaE	SPVKPPVK	4	76				X
Inter	Q85FS8	Photosystem I reaction center subunit IX (PSI-J)	psaJ	MacoxNLKK	4	4		Q85FZ1	Photosystem I iron-sulfur center subunit VII	psaE	SPVKPPVKSEVK	8	80		X		X
Inter	Q85FS8	Photosystem I reaction center subunit IX (PSI-J)	psaJ	MNLKK	4	4		Q85FZ1	Photosystem I iron-sulfur center subunit VII	psaE	SPVKPPVKSEVK	8	80				X
Inter	Q85FS8	Photosystem I reaction center subunit IX (PSI-J)	psaJ	MNLKK	4	4		Q85FZ1	Photosystem I iron-sulfur center subunit VII	psaE	SEVKAEK	4	84				X
Inter	Q85FS8	Photosystem I reaction center subunit IX (PSI-J)	psaJ	MacoxNLKK	4	4		Q85FZ1	Photosystem I iron-sulfur center subunit VII	psaE	SEVKAEK	4	84		X		X
Intra	Q85FS9	Photosystem I reaction center subunit III (PSI-F)	psaF	QANYEANSPSYLALQSQIDQVHKR	23	77		Q85FS9	Photosystem I reaction center subunit III (PSI-F)	psaF	FDKYGTLLCcmGQDGLPHLITDGDWR	3	81		X		X
Intra	Q85FS9	Photosystem I reaction center subunit III (PSI-F)	psaF	SYLKYTK	4	130		Q85FS9	Photosystem I reaction center subunit III (PSI-F)	psaF	ETKNPTEQEIILDVPMoxALK	3	136		X
Inter	Q85FS9	Photosystem I reaction center subunit III (PSI-F)	psaF	SYLKYTK	4	130		Q85FZ1	Photosystem I iron-sulfur center subunit VII	psaE	VEIKSDTSAK	4	66		X	X	X
Inter	Q85FS9	Photosystem I reaction center subunit III (PSI-F)	psaF	SYLKYTK	4	130		Q85FZ1	Photosystem I iron-sulfur center subunit VII	psaE	SDTSAKSPVKPPVK	6	72			X
Inter	Q85FS9	Photosystem I reaction center subunit III (PSI-F)	psaF	SYLKYTK	4	130		Q85FZ1	Photosystem I iron-sulfur center subunit VII	psaE	SPVKPPVK	4	76		X		X
Intra	Q85FS9	Photosystem I reaction center subunit III (PSI-F)	psaF	YTKETK	3	133		Q85FS9	Photosystem I reaction center subunit III (PSI-F)	psaF	SGQLLAKEDEITVSPR	7	176		X		X
Inter	Q85FS9	Photosystem I reaction center subunit III (PSI-F)	psaF	ETKNPTEQEIILDVPMoxALK	3	136		Q85FY7	Photosystem I P700 chlorophyll a apoprotein A1 (EC 1.97.1.12) (PSI-A) (PsaA)	psaA	WAKPGHFSR	3	27		X	X	X
Inter	Q85FS9	Photosystem I reaction center subunit III (PSI-F)	psaF	ETKNPTEQEIILDVPMALK	3	136		Q85FY7	Photosystem I P700 chlorophyll a apoprotein A1 (EC 1.97.1.12) (PSI-A) (PsaA)	psaA	WAKPGHFSR	3	27		X	X	X
Inter	Q85FS9	Photosystem I reaction center subunit III (PSI-F)	psaF	ETKNPTEQEIILDVPMoxALK	3	136		Q85FZ1	Photosystem I iron-sulfur center subunit VII	psaE	KGSLVK	1	4		X	X	X
Inter	Q85FS9	Photosystem I reaction center subunit III (PSI-F)	psaF	ETKNPTEQEIILDVPMoxALK	3	136		Q85FZ1	Photosystem I iron-sulfur center subunit VII	psaE	VEIKSDTSAK	4	66		X	X	X
Inter	Q85FS9	Photosystem I reaction center subunit III (PSI-F)	psaF	ETKNPTEQEIILDVPMALK	3	136		Q85FZ1	Photosystem I iron-sulfur center subunit VII	psaE	VEIKSDTSAK	4	66		X
Inter	Q85FS9	Photosystem I reaction center subunit III (PSI-F)	psaF	ETKNPTEQEIILDVPMoxALK	3	136		Q85FZ1	Photosystem I iron-sulfur center subunit VII	psaE	SDTSAKSPVKPPVK	6	72		X	X	X
Inter	Q85FS9	Photosystem I reaction center subunit III (PSI-F)	psaF	ETKNPTEQEIILDVPMALK	3	136		Q85FZ1	Photosystem I iron-sulfur center subunit VII	psaE	SDTSAKSPVKPPVK	6	72		X	X
Inter	Q85FS9	Photosystem I reaction center subunit III (PSI-F)	psaF	ETKNPTEQEIILDVPMoxALK	3	136		Q85FZ1	Photosystem I iron-sulfur center subunit VII	psaE	SPVKPPVK	4	76		X	X	X
Inter	Q85FS9	Photosystem I reaction center subunit III (PSI-F)	psaF	ETKNPTEQEIILDVPMALK	3	136		Q85FZ1	Photosystem I iron-sulfur center subunit VII	psaE	SPVKPPVK	4	76				X
Inter	Q85FS9	Photosystem I reaction center subunit III (PSI-F)	psaF	ETKNPTEQEIILDVPMoxALK	3	136		Q85FZ1	Photosystem I iron-sulfur center subunit VII	psaE	SPVKPPVKSEVK	8	80		X	X	X
Inter	Q85FS9	Photosystem I reaction center subunit III (PSI-F)	psaF	ETKNPTEQEIILDVPMoxALK	3	136		Q85FZ1	Photosystem I iron-sulfur center subunit VII	psaE	SEVKAEK	4	84		X	X	X
Inter	Q85FS9	Photosystem I reaction center subunit III (PSI-F)	psaF	ETKNPTEQEIILDVPMoxALK	3	136		Q85FZ1	Photosystem I iron-sulfur center subunit VII	psaE	AEKENK	3	87				X
Inter	Q85FS9	Photosystem I reaction center subunit III (PSI-F)	psaF	SGQLLAKEDEITVSPR	7	176		Q85FY7	Photosystem I P700 chlorophyll a apoprotein A1 (EC 1.97.1.12) (PSI-A) (PsaA)	psaA	LKVAPAIAPR	2	705		X	X	X
Inter	Q85FS9	Photosystem I reaction center subunit III (PSI-F)	psaF	SGQLLAKEDEITVSPR	7	176		Q85FZ1	Photosystem I iron-sulfur center subunit VII	psaE	GSLVKILRPESFWYNEVGTVVNVETSK	5	9			X	X
Inter	Q85FS9	Photosystem I reaction center subunit III (PSI-F)	psaF	SGQLLAKEDEITVSPR	7	176		Q85FZ1	Photosystem I iron-sulfur center subunit VII	psaE	VEIKSDTSAK	4	66		X	X	X
Inter	Q85FS9	Photosystem I reaction center subunit III (PSI-F)	psaF	SGQLLAKEDEITVSPR	7	176		Q85FZ1	Photosystem I iron-sulfur center subunit VII	psaE	SDTSAKSPVKPPVK	6	72		X	X	X
Inter	Q85FS9	Photosystem I reaction center subunit III (PSI-F)	psaF	SGQLLAKEDEITVSPR	7	176		Q85FZ1	Photosystem I iron-sulfur center subunit VII	psaE	SPVKPPVK	4	76				X
Inter	Q85FS9	Photosystem I reaction center subunit III (PSI-F)	psaF	SGQLLAKEDEITVSPR	7	176		Q85FZ1	Photosystem I iron-sulfur center subunit VII	psaE	SPVKPPVKSEVK	8	80			X
Inter	Q85FT1	Photosystem I assembly protein Ycf3	ycf3	LLPTSQNAKK	9	33		Q85G43	Phycocyanin alpha chain	cpcA	MKTPITEAIAAADSQGR	2	2			X
Intra	Q85FT2	ATP synthase subunit beta, chloroplastic (EC 7.1.2.2) (ATP synthase F1 sector subunit beta) (F-ATPase subunit beta)	atpB	GIQAEDTGAPISVPVGKVTLGR	17	81		Q85FT2	ATP synthase subunit beta, chloroplastic (EC 7.1.2.2) (ATP synthase F1 sector subunit beta) (F-ATPase subunit beta)	atpB	GGKIGLFGGAGVGK	3	144	M1V7K8	X	X
Intra	Q85FT2	ATP synthase subunit beta, chloroplastic (EC 7.1.2.2) (ATP synthase F1 sector subunit beta) (F-ATPase subunit beta)	atpB	GIQAEDTGAPISVPVGKVTLGR	17	81		Q85FT2	ATP synthase subunit beta, chloroplastic (EC 7.1.2.2) (ATP synthase F1 sector subunit beta) (F-ATPase subunit beta)	atpB	TVLIMELINNIAKAHGGVSVFAGVGER	13	168		X	X
Intra	Q85FT2	ATP synthase subunit beta, chloroplastic (EC 7.1.2.2) (ATP synthase F1 sector subunit beta) (F-ATPase subunit beta)	atpB	GIQAEDTGAPISVPVGKVTLGR	17	81		Q85FT2	ATP synthase subunit beta, chloroplastic (EC 7.1.2.2) (ATP synthase F1 sector subunit beta) (F-ATPase subunit beta)	atpB	ASGVIQSQNLSESKVALCcmYGQMoxNEPPGAR	14	208		X	X	X
Intra	Q85FT2	ATP synthase subunit beta, chloroplastic (EC 7.1.2.2) (ATP synthase F1 sector subunit beta) (F-ATPase subunit beta)	atpB	RGIQAEDTGAPISVPVGKVTLGR	18	81		Q85FT2	ATP synthase subunit beta, chloroplastic (EC 7.1.2.2) (ATP synthase F1 sector subunit beta) (F-ATPase subunit beta)	atpB	ASGVIQSQNLSESKVALCcmYGQMoxNEPPGAR	14	208		X	X	X
Intra	Q85FT2	ATP synthase subunit beta, chloroplastic (EC 7.1.2.2) (ATP synthase F1 sector subunit beta) (F-ATPase subunit beta)	atpB	GIQAEDTGAPISVPVGKVTLGR	17	81		Q85FT2	ATP synthase subunit beta, chloroplastic (EC 7.1.2.2) (ATP synthase F1 sector subunit beta) (F-ATPase subunit beta)	atpB	ASGVIQSQNLSESKVALCcmYGQMNEPPGAR	14	208		X	X	X
Intra	Q85FT2	ATP synthase subunit beta, chloroplastic (EC 7.1.2.2) (ATP synthase F1 sector subunit beta) (F-ATPase subunit beta)	atpB	RGIQAEDTGAPISVPVGKVTLGR	18	81		Q85FT2	ATP synthase subunit beta, chloroplastic (EC 7.1.2.2) (ATP synthase F1 sector subunit beta) (F-ATPase subunit beta)	atpB	ASGVIQSQNLSESKVALCcmYGQMNEPPGAR	14	208		X	X	X
Inter	Q85FT2	ATP synthase subunit beta, chloroplastic (EC 7.1.2.2) (ATP synthase F1 sector subunit beta) (F-ATPase subunit beta)	atpB	GIQAEDTGAPISVPVGKVTLGR	17	81		Q85FW7	Allophycocyanin alpha chain	apcA	IKSFVVSGQR	2	27		X		X
Intra	Q85FT2	ATP synthase subunit beta, chloroplastic (EC 7.1.2.2) (ATP synthase F1 sector subunit beta) (F-ATPase subunit beta)	atpB	TVLIMELINNIAKAHGGVSVFAGVGER	13	168		Q85FT2	ATP synthase subunit beta, chloroplastic (EC 7.1.2.2) (ATP synthase F1 sector subunit beta) (F-ATPase subunit beta)	atpB	ASGVIQSQNLSESKVALCcmYGQMNEPPGAR	14	208			X	X
Intra	Q85FT2	ATP synthase subunit beta, chloroplastic (EC 7.1.2.2) (ATP synthase F1 sector subunit beta) (F-ATPase subunit beta)	atpB	TVLIMELINNIAKAHGGVSVFAGVGER	13	168		Q85FT2	ATP synthase subunit beta, chloroplastic (EC 7.1.2.2) (ATP synthase F1 sector subunit beta) (F-ATPase subunit beta)	atpB	ASGVIQSQNLSESKVALCcmYGQMoxNEPPGAR	14	208			X
Intra	Q85FT2	ATP synthase subunit beta, chloroplastic (EC 7.1.2.2) (ATP synthase F1 sector subunit beta) (F-ATPase subunit beta)	atpB	VKQTLQR	2	369		Q85FT2	ATP synthase subunit beta, chloroplastic (EC 7.1.2.2) (ATP synthase F1 sector subunit beta) (F-ATPase subunit beta)	atpB	YKELQDIIAILGLDELSEEDR	2	376		X
Inter	Q85FT2	ATP synthase subunit beta, chloroplastic (EC 7.1.2.2) (ATP synthase F1 sector subunit beta) (F-ATPase subunit beta)	atpB	YKELQDIIAILGLDELSEEDR	2	376		Q85G42	Phycocyanin beta chain	cpcB	MoxLDAFSKVVAQADAR	7	7		X
Inter	Q85FT3	ATP synthase epsilon chain, chloroplastic (ATP synthase F1 sector epsilon subunit) (F-ATPase epsilon subunit)	atpE	MKMKIITPDGYVWDR	2	2		Q85FY7	Photosystem I P700 chlorophyll a apoprotein A1 (EC 1.97.1.12) (PSI-A) (PsaA)	psaA	VVVDRDVVPTSFEKWAK	14	24				X
Intra	Q85FT5	Ferredoxin	petF	MYKIQLVNQK	3	3		Q85FT5	Ferredoxin	petF	LVKGSVDQSDQSFLDEDQISK	3	54			X
Intra	Q85FT5	Ferredoxin	petF	MoxYKIQLVNQK	3	3		Q85FT5	Ferredoxin	petF	LVKGSVDQSDQSFLDEDQISK	3	54		X	X
Inter	Q85FT5	Ferredoxin	petF	LVKGSVDQSDQSFLDEDQISK	3	54		Q85G58	Allophycocyanin B18 chain	apcF	MQDQISK	1	1		X
Intra	Q85FW4	Chaperone protein dnaK (HSP70) (Heat shock 70 kDa protein) (Heat shock protein 70)	dnaK	TTPSVVAYTKNGDLLVGQIAK	10	44		Q85FW4	Chaperone protein dnaK (HSP70) (Heat shock 70 kDa protein) (Heat shock protein 70)	dnaK	DKQALQR	2	251		X	X	X
Intra	Q85FW4	Chaperone protein dnaK (HSP70) (Heat shock 70 kDa protein) (Heat shock protein 70)	dnaK	NGDLLVGQIAKR	11	55		Q85FW4	Chaperone protein dnaK (HSP70) (Heat shock 70 kDa protein) (Heat shock protein 70)	dnaK	DKQALQR	2	251		X	X
Intra	Q85FW4	Chaperone protein dnaK (HSP70) (Heat shock 70 kDa protein) (Heat shock protein 70)	dnaK	NGDLLVGQIAKR	11	55		Q85FW4	Chaperone protein dnaK (HSP70) (Heat shock 70 kDa protein) (Heat shock protein 70)	dnaK	LTEAAEKAK	7	263			X
Intra	Q85FW4	Chaperone protein dnaK (HSP70) (Heat shock 70 kDa protein) (Heat shock protein 70)	dnaK	KFSEIEQEAK	1	76		Q85FW4	Chaperone protein dnaK (HSP70) (Heat shock 70 kDa protein) (Heat shock protein 70)	dnaK	QVPYPVQADGKGNVR	11	96		X	X	X
Intra	Q85FW4	Chaperone protein dnaK (HSP70) (Heat shock 70 kDa protein) (Heat shock protein 70)	dnaK	QVPYPVQADGKGNVR	11	96		Q85FW4	Chaperone protein dnaK (HSP70) (Heat shock 70 kDa protein) (Heat shock protein 70)	dnaK	STGKQQSITITGASTLDQSEIER	4	490		X	X
Intra	Q85FW4	Chaperone protein dnaK (HSP70) (Heat shock 70 kDa protein) (Heat shock protein 70)	dnaK	QATKDAGK	4	155		Q85FW4	Chaperone protein dnaK (HSP70) (Heat shock 70 kDa protein) (Heat shock protein 70)	dnaK	EAEKNAEEDRK	4	516				X
Intra	Q85FW4	Chaperone protein dnaK (HSP70) (Heat shock 70 kDa protein) (Heat shock protein 70)	dnaK	QATKDAGK	4	155		Q85FW4	Chaperone protein dnaK (HSP70) (Heat shock 70 kDa protein) (Heat shock protein 70)	dnaK	EAEKNAEEDR	4	516		X	X
Intra	Q85FW4	Chaperone protein dnaK (HSP70) (Heat shock 70 kDa protein) (Heat shock protein 70)	dnaK	IVDWLIDNWKR	10	240		Q85FW4	Chaperone protein dnaK (HSP70) (Heat shock 70 kDa protein) (Heat shock protein 70)	dnaK	IEGIDLSKDK	8	249		X	X
Inter	Q85FW4	Chaperone protein dnaK (HSP70) (Heat shock 70 kDa protein) (Heat shock protein 70)	dnaK	IEGIDLSKDK	8	249		Q9ZZQ5	Cytochrome c oxidase subunit 1 (EC 7.1.1.9)	cox1	MoxNALK	1	1			X
Intra	Q85FW4	Chaperone protein dnaK (HSP70) (Heat shock 70 kDa protein) (Heat shock protein 70)	dnaK	DKQALQR	2	251		Q85FW4	Chaperone protein dnaK (HSP70) (Heat shock 70 kDa protein) (Heat shock protein 70)	dnaK	DKQALQR	2	251				X
Inter	Q85FW4	Chaperone protein dnaK (HSP70) (Heat shock 70 kDa protein) (Heat shock protein 70)	dnaK	LTEAAEKAK	7	263		Q85G16	Cytochrome b6	petB	MacoxSKVYDWFQER	3	3				X
Intra	Q85FW4	Chaperone protein dnaK (HSP70) (Heat shock 70 kDa protein) (Heat shock protein 70)	dnaK	LSKQDIDEVVLVGGSTR	3	326		Q85FW4	Chaperone protein dnaK (HSP70) (Heat shock 70 kDa protein) (Heat shock protein 70)	dnaK	IPAVQQLVKDLLGK	9	349		X	X	X
Inter	Q85FW4	Chaperone protein dnaK (HSP70) (Heat shock 70 kDa protein) (Heat shock protein 70)	dnaK	ELAKDNK	4	444		Q85G16	Cytochrome b6	petB	MSKVYDWFQER	3	3			X
Intra	Q85FW4	Chaperone protein dnaK (HSP70) (Heat shock 70 kDa protein) (Heat shock protein 70)	dnaK	EAEKNAEEDR	4	516		Q85FW4	Chaperone protein dnaK (HSP70) (Heat shock 70 kDa protein) (Heat shock protein 70)	dnaK	ASETSNAKTNGK	8	587				X
Intra	Q85FW4	Chaperone protein dnaK (HSP70) (Heat shock 70 kDa protein) (Heat shock protein 70)	dnaK	MoxGLKDNAQELK	4	547		Q85FW4	Chaperone protein dnaK (HSP70) (Heat shock 70 kDa protein) (Heat shock protein 70)	dnaK	NLTQQVQTLIAQKASETSNAK	13	579		X	X
Inter	Q85FW4	Chaperone protein dnaK (HSP70) (Heat shock 70 kDa protein) (Heat shock protein 70)	dnaK	ASETSNAKTNGK	8	587		Q85G43	Phycocyanin alpha chain	cpcA	KacTPITEAIAAADSQGR	1	2				X
Intra	Q85FW6	Allophycocyanin beta chain	apcB	MoxQDAITSVINAADVQGK	1	1		Q85FW6	Allophycocyanin beta chain	apcB	YLDNNSVEKLR	9	26		X	X
Intra	Q85FW6	Allophycocyanin beta chain	apcB	MQDAITSVINAADVQGK	1	1		Q85FW6	Allophycocyanin beta chain	apcB	YLDNNSVEKLR	9	26		X	X
Intra	Q85FW6	Allophycocyanin beta chain	apcB	MoxQDAITSVINAADVQGK	1	1		Q85FW6	Allophycocyanin beta chain	apcB	AAASIAANAAGIIKEAVAK	14	53		X	X
Inter	Q85FW6	Allophycocyanin beta chain	apcB	MoxQDAITSVINAADVQGK	1	1		Q85FW7	Allophycocyanin alpha chain	apcA	SIVTKSIVNADAEAR	1	2		X
Inter	Q85FW6	Allophycocyanin beta chain	apcB	MoxQDAITSVINAADVQGK	1	1		Q85FW7	Allophycocyanin alpha chain	apcA	SIVTKSIVNADAEAR	5	6		X
Inter	Q85FW6	Allophycocyanin beta chain	apcB	MQDAITSVINAADVQGK	1	1		Q85FW7	Allophycocyanin alpha chain	apcA	SIVTKSIVNADAEAR	5	6		X
Inter	Q85FW6	Allophycocyanin beta chain	apcB	MoxQDAITSVINAADVQGK	1	1		Q85FW8	Phycobiliprotein ApcE (Anchor polypeptide) (PBS-anchor protein) (Phycobilisome linker polypeptide)	apcE	LYQTASFQVISNAEKQDR	15	30		X
Inter	Q85FW6	Allophycocyanin beta chain	apcB	MoxQDAITSVINAADVQGK	1	1		Q85FW8	Phycobiliprotein ApcE (Anchor polypeptide) (PBS-anchor protein) (Phycobilisome linker polypeptide)	apcE	ETVKPNPR	4	456		X	X
Inter	Q85FW6	Allophycocyanin beta chain	apcB	MQDAITSVINAADVQGK	1	1		Q85FW8	Phycobiliprotein ApcE (Anchor polypeptide) (PBS-anchor protein) (Phycobilisome linker polypeptide)	apcE	ETVKPNPR	4	456		X	X
Inter	Q85FW6	Allophycocyanin beta chain	apcB	MoxQDAITSVINAADVQGK	1	1		Q85FW8	Phycobiliprotein ApcE (Anchor polypeptide) (PBS-anchor protein) (Phycobilisome linker polypeptide)	apcE	KQGVQR	1	664		X	X
Inter	Q85FW6	Allophycocyanin beta chain	apcB	MQDAITSVINAADVQGK	1	1		Q85FW8	Phycobiliprotein ApcE (Anchor polypeptide) (PBS-anchor protein) (Phycobilisome linker polypeptide)	apcE	LTKQNR	3	822		X
Inter	Q85FW6	Allophycocyanin beta chain	apcB	MoxQDAITSVINAADVQGK	1	1		Q85FW8	Phycobiliprotein ApcE (Anchor polypeptide) (PBS-anchor protein) (Phycobilisome linker polypeptide)	apcE	LTKQNR	3	822		X
Inter	Q85FW6	Allophycocyanin beta chain	apcB	MQDAITSVINAADVQGK	1	1		Q85G27	Photosystem II D2 protein (PSII D2 protein) (EC 1.10.3.9) (Photosystem Q(A) protein)	psbD	MoxTIAIGREQERGWFDLMDDWLK	1	1			X
Inter	Q85FW6	Allophycocyanin beta chain	apcB	MoxQDAITSVINAADVQGK	1	1		Q85G42	Phycocyanin beta chain	cpcB	MoxLDAFSKVVAQADAR	7	7			X
Inter	Q85FW6	Allophycocyanin beta chain	apcB	MoxQDAITSVINAADVQGK	1	1		Q85G43	Phycocyanin alpha chain	cpcA	FPYTTQMoxTGACcmYASSAVGKAKCcmSR	19	81			X
Intra	Q85FW6	Allophycocyanin beta chain	apcB	QDAITSVINAADVQGK	1	2		Q85FW6	Allophycocyanin beta chain	apcB	MoxQDAITSVINAADVQGKYLDNNSVEKLR	26	26			X
Inter	Q85FW6	Allophycocyanin beta chain	apcB	QDAITSVINAADVQGK	1	2		Q85FW7	Allophycocyanin alpha chain	apcA	MoxSIVTKSIVNADAEAR	1	1		X
Inter	Q85FW6	Allophycocyanin beta chain	apcB	QDAITSVINAADVQGK	1	2		Q85FW7	Allophycocyanin alpha chain	apcA	MoxSIVTK	1	1		X
Inter	Q85FW6	Allophycocyanin beta chain	apcB	QDAITSVINAADVQGK	1	2		Q85FW7	Allophycocyanin alpha chain	apcA	MoxSIVTKSIVNADAEAR	6	6		X
Inter	Q85FW6	Allophycocyanin beta chain	apcB	QDAITSVINAADVQGK	1	2		Q85G55	Phycobilisome rod-core linker polypeptide	cpcG	MoxSMoxPLLK	1	1		X
Inter	Q85FW6	Allophycocyanin beta chain	apcB	MoxQDAITSVINAADVQGKYLDNNSVEK	17	17		Q85FW7	Allophycocyanin alpha chain	apcA	IKSFVVSGQR	2	27		X	X
Inter	Q85FW6	Allophycocyanin beta chain	apcB	MoxQDAITSVINAADVQGKYLDNNSVEK	17	17		Q85FW7	Allophycocyanin alpha chain	apcA	IVKQTGQQLFQK	3	52		X	X
Inter	Q85FW6	Allophycocyanin beta chain	apcB	MoxQDAITSVINAADVQGKYLDNNSVEK	17	17		Q85FW8	Phycobiliprotein ApcE (Anchor polypeptide) (PBS-anchor protein) (Phycobilisome linker polypeptide)	apcE	FIQLAQAGKGYKPK	9	658		X	X
Inter	Q85FW6	Allophycocyanin beta chain	apcB	MQDAITSVINAADVQGKYLDNNSVEK	17	17		Q85FW8	Phycobiliprotein ApcE (Anchor polypeptide) (PBS-anchor protein) (Phycobilisome linker polypeptide)	apcE	FIQLAQAGKGYKPK	9	658			X
Inter	Q85FW6	Allophycocyanin beta chain	apcB	MoxQDAITSVINAADVQGKYLDNNSVEK	17	17		Q85FW8	Phycobiliprotein ApcE (Anchor polypeptide) (PBS-anchor protein) (Phycobilisome linker polypeptide)	apcE	FIQLAQAGKGYKPK	12	661		X
Inter	Q85FW6	Allophycocyanin beta chain	apcB	MoxQDAITSVINAADVQGKYLDNNSVEK	17	17		Q85G55	Phycobilisome rod-core linker polypeptide	cpcG	SFRPQELKPK	8	212		X	X
Inter	Q85FW6	Allophycocyanin beta chain	apcB	MQDAITSVINAADVQGKYLDNNSVEK	17	17		Q85G55	Phycobilisome rod-core linker polypeptide	cpcG	SFRPQELKPK	8	212		X	X
Inter	Q85FW6	Allophycocyanin beta chain	apcB	MoxQDAITSVINAADVQGKYLDNNSVEK	17	17		Q85G55	Phycobilisome rod-core linker polypeptide	cpcG	SFRPQELKPKAGDPINYLEMoxSR	10	214		X	X
Intra	Q85FW6	Allophycocyanin beta chain	apcB	YLDNNSVEKLR	9	26		Q85FW6	Allophycocyanin beta chain	apcB	EAVAKSLLYSDITR	5	58		X	X	X
Inter	Q85FW6	Allophycocyanin beta chain	apcB	YLDNNSVEKLR	9	26		Q85FW7	Allophycocyanin alpha chain	apcA	IKSFVVSGQR	2	27		X	X	X
Inter	Q85FW6	Allophycocyanin beta chain	apcB	YLDNNSVEKLR	9	26		Q85FW7	Allophycocyanin alpha chain	apcA	IVKQTGQQLFQK	3	52		X	X	X
Inter	Q85FW6	Allophycocyanin beta chain	apcB	YLDNNSVEKLR	9	26		Q85FW8	Phycobiliprotein ApcE (Anchor polypeptide) (PBS-anchor protein) (Phycobilisome linker polypeptide)	apcE	GYKPKK	5	663		X	X	X
Inter	Q85FW6	Allophycocyanin beta chain	apcB	AAASIAANAAGIIKEAVAK	14	53		Q85FW7	Allophycocyanin alpha chain	apcA	IKSFVVSGQR	2	27			X	X
Inter	Q85FW6	Allophycocyanin beta chain	apcB	AAASIAANAAGIIKEAVAK	14	53		Q85FW7	Allophycocyanin alpha chain	apcA	IVKQTGQQLFQK	3	52		X	X	X
Inter	Q85FW6	Allophycocyanin beta chain	apcB	EAVAKSLLYSDITR	5	58		Q85FW7	Allophycocyanin alpha chain	apcA	IVKQTGQQLFQK	3	52		X	X	X
Inter	Q85FW6	Allophycocyanin beta chain	apcB	EAVAKSLLYSDITR	5	58		Q85G55	Phycobilisome rod-core linker polypeptide	cpcG	SFRPQELKPK	8	212		X	X	X
Inter	Q85FW6	Allophycocyanin beta chain	apcB	EAVAKSLLYSDITR	5	58		Q85G58	Allophycocyanin B18 chain	apcF	YDFAGQYLDTKAINK	11	22		X	X	X
Intra	Q85FW7	Allophycocyanin alpha chain	apcA	MacoxSIVTKSIVNADAEAR	1	1		Q85FW7	Allophycocyanin alpha chain	apcA	SIVTKSIVNADAEAR	1	2		X
Intra	Q85FW7	Allophycocyanin alpha chain	apcA	MoxSIVTKSIVNADAEAR	1	1		Q85FW7	Allophycocyanin alpha chain	apcA	SIVTKSIVNADAEAR	1	2		X
Inter	Q85FW7	Allophycocyanin alpha chain	apcA	MoxSIVTK	1	1		Q85G42	Phycocyanin beta chain	cpcB	LDAFSK	1	2		X
Inter	Q85FW7	Allophycocyanin alpha chain	apcA	MoxSIVTK	1	1		Q85G58	Allophycocyanin B18 chain	apcF	QDQISK	1	2		X
Intra	Q85FW7	Allophycocyanin alpha chain	apcA	SIVTK	1	2		Q85FW7	Allophycocyanin alpha chain	apcA	IKSFVVSGQR	2	27		X
Intra	Q85FW7	Allophycocyanin alpha chain	apcA	SIVTK	1	2		Q85FW7	Allophycocyanin alpha chain	apcA	IVKQTGQQLFQK	3	52		X
Inter	Q85FW7	Allophycocyanin alpha chain	apcA	SIVTK	1	2		Q85FW8	Phycobiliprotein ApcE (Anchor polypeptide) (PBS-anchor protein) (Phycobilisome linker polypeptide)	apcE	APSSLKEWNEYFAIVSSR	6	347		X
Inter	Q85FW7	Allophycocyanin alpha chain	apcA	SIVTKSIVNADAEAR	1	2		Q85FW8	Phycobiliprotein ApcE (Anchor polypeptide) (PBS-anchor protein) (Phycobilisome linker polypeptide)	apcE	APSSLKEWNEYFAIVSSR	6	347		X	X
Inter	Q85FW7	Allophycocyanin alpha chain	apcA	SIVTKSIVNADAEAR	1	2		Q85FW8	Phycobiliprotein ApcE (Anchor polypeptide) (PBS-anchor protein) (Phycobilisome linker polypeptide)	apcE	GLKGLVDALINSK	3	362		X	X
Inter	Q85FW7	Allophycocyanin alpha chain	apcA	SIVTKSIVNADAEAR	1	2		Q85FW8	Phycobiliprotein ApcE (Anchor polypeptide) (PBS-anchor protein) (Phycobilisome linker polypeptide)	apcE	GLVDALINSKEYADYFGEETVPYLR	10	372		X	X		TRUE	2
Inter	Q85FW7	Allophycocyanin alpha chain	apcA	SIVTKSIVNADAEAR	1	2		Q85FW8	Phycobiliprotein ApcE (Anchor polypeptide) (PBS-anchor protein) (Phycobilisome linker polypeptide)	apcE	NMoxWANKELETLQVK	6	702		X	X		TRUE	2
Inter	Q85FW7	Allophycocyanin alpha chain	apcA	SIVTK	1	2		Q85G42	Phycocyanin beta chain	cpcB	MoxLDAFSK	1	1		X
Inter	Q85FW7	Allophycocyanin alpha chain	apcA	SIVTK	1	2		Q85G58	Allophycocyanin B18 chain	apcF	MoxQDQISK	1	1		X
Intra	Q85FW7	Allophycocyanin alpha chain	apcA	MoxSIVTKSIVNADAEAR	6	6		Q85FW7	Allophycocyanin alpha chain	apcA	SIVTKSIVNADAEAR	5	6		X
Intra	Q85FW7	Allophycocyanin alpha chain	apcA	SIVTKSIVNADAEAR	5	6		Q85FW7	Allophycocyanin alpha chain	apcA	IKSFVVSGQR	2	27		X	X
Intra	Q85FW7	Allophycocyanin alpha chain	apcA	SIVTKSIVNADAEAR	5	6		Q85FW7	Allophycocyanin alpha chain	apcA	IVKQTGQQLFQK	3	52		X	X
Inter	Q85FW7	Allophycocyanin alpha chain	apcA	SIVTKSIVNADAEAR	5	6		Q85FW8	Phycobiliprotein ApcE (Anchor polypeptide) (PBS-anchor protein) (Phycobilisome linker polypeptide)	apcE	KQVIR	1	267		X
Inter	Q85FW7	Allophycocyanin alpha chain	apcA	SIVTKSIVNADAEAR	5	6		Q85FW8	Phycobiliprotein ApcE (Anchor polypeptide) (PBS-anchor protein) (Phycobilisome linker polypeptide)	apcE	APSSLKEWNEYFAIVSSR	6	347		X	X
Inter	Q85FW7	Allophycocyanin alpha chain	apcA	SIVTKSIVNADAEAR	5	6		Q85FW8	Phycobiliprotein ApcE (Anchor polypeptide) (PBS-anchor protein) (Phycobilisome linker polypeptide)	apcE	GLKGLVDALINSK	3	362		X	X
Inter	Q85FW7	Allophycocyanin alpha chain	apcA	SIVTKSIVNADAEAR	5	6		Q85FW8	Phycobiliprotein ApcE (Anchor polypeptide) (PBS-anchor protein) (Phycobilisome linker polypeptide)	apcE	GLVDALINSKEYADYFGEETVPYLR	10	372		X	X
Inter	Q85FW7	Allophycocyanin alpha chain	apcA	SIVTKSIVNADAEAR	5	6		Q85FW8	Phycobiliprotein ApcE (Anchor polypeptide) (PBS-anchor protein) (Phycobilisome linker polypeptide)	apcE	KQGVQR	1	664		X
Inter	Q85FW7	Allophycocyanin alpha chain	apcA	SIVTKSIVNADAEAR	5	6		Q85FW8	Phycobiliprotein ApcE (Anchor polypeptide) (PBS-anchor protein) (Phycobilisome linker polypeptide)	apcE	NMoxWANKELETLQVK	6	702		X	X
Inter	Q85FW7	Allophycocyanin alpha chain	apcA	SIVTKSIVNADAEAR	5	6		Q85FW8	Phycobiliprotein ApcE (Anchor polypeptide) (PBS-anchor protein) (Phycobilisome linker polypeptide)	apcE	NMWANKELETLQVK	6	702		X	X
Inter	Q85FW7	Allophycocyanin alpha chain	apcA	SIVTKSIVNADAEAR	5	6		Q85FW8	Phycobiliprotein ApcE (Anchor polypeptide) (PBS-anchor protein) (Phycobilisome linker polypeptide)	apcE	ALATTKLYVK	6	729		X	X
Inter	Q85FW7	Allophycocyanin alpha chain	apcA	SIVTKSIVNADAEAR	5	6		Q85FW8	Phycobiliprotein ApcE (Anchor polypeptide) (PBS-anchor protein) (Phycobilisome linker polypeptide)	apcE	LYVKEFYQPYPNTQVIELATK	4	733		X	X
Inter	Q85FW7	Allophycocyanin alpha chain	apcA	SIVTKSIVNADAEAR	5	6		Q85G42	Phycocyanin beta chain	cpcB	MoxLDAFSK	1	1		X
Inter	Q85FW7	Allophycocyanin alpha chain	apcA	SIVTKSIVNADAEAR	5	6		Q85G42	Phycocyanin beta chain	cpcB	MLDAFSK	1	1		X
Inter	Q85FW7	Allophycocyanin alpha chain	apcA	SIVTKSIVNADAEAR	5	6		Q85G58	Allophycocyanin B18 chain	apcF	MoxQDQISK	1	1		X
Inter	Q85FW7	Allophycocyanin alpha chain	apcA	SIVTKSIVNADAEAR	5	6		Q85G58	Allophycocyanin B18 chain	apcF	MQDQISK	1	1		X
Intra	Q85FW7	Allophycocyanin alpha chain	apcA	IKSFVVSGQR	2	27		Q85FW7	Allophycocyanin alpha chain	apcA	IVKQTGQQLFQK	3	52		X	X	X
Inter	Q85FW7	Allophycocyanin alpha chain	apcA	IKSFVVSGQR	2	27		Q85FW8	Phycobiliprotein ApcE (Anchor polypeptide) (PBS-anchor protein) (Phycobilisome linker polypeptide)	apcE	YVMoxKPNLSSEER	4	258		X	X	X
Inter	Q85FW7	Allophycocyanin alpha chain	apcA	IKSFVVSGQR	2	27		Q85FW8	Phycobiliprotein ApcE (Anchor polypeptide) (PBS-anchor protein) (Phycobilisome linker polypeptide)	apcE	KQGVQR	1	664		X
Inter	Q85FW7	Allophycocyanin alpha chain	apcA	IKSFVVSGQR	2	27		Q85FY0	Photosystem I reaction center subunit II	psaD	DGVLPYQVNKGR	10	108		X	X	X
Inter	Q85FW7	Allophycocyanin alpha chain	apcA	IKSFVVSGQR	2	27		Q85FZ1	Photosystem I iron-sulfur center subunit VII	psaE	SPVKPPVKSEVK	8	80				X
Inter	Q85FW7	Allophycocyanin alpha chain	apcA	IKSFVVSGQR	2	27		Q85FZ1	Photosystem I iron-sulfur center subunit VII	psaE	AEKENK	3	87		X
Inter	Q85FW7	Allophycocyanin alpha chain	apcA	IKSFVVSGQR	2	27		Q85FZ1	Photosystem I iron-sulfur center subunit VII	psaE	AEKENKK	3	87				X
Inter	Q85FW7	Allophycocyanin alpha chain	apcA	IKSFVVSGQR	2	27		Q85FZ5	Photosystem II CP47 reaction center protein (PSII 47 kDa protein) (Protein CP-47)	psbB	GDGIAQAWLGHAVFQDKQGR	17	349		X	X	X
Inter	Q85FW7	Allophycocyanin alpha chain	apcA	IKSFVVSGQR	2	27		Q85FZ5	Photosystem II CP47 reaction center protein (PSII 47 kDa protein) (Protein CP-47)	psbB	FNGQKFTDAASVK	5	410		X	X
Inter	Q85FW7	Allophycocyanin alpha chain	apcA	IKSFVVSGQR	2	27		Q85FZ5	Photosystem II CP47 reaction center protein (PSII 47 kDa protein) (Protein CP-47)	psbB	KQASV	1	505		X	X
Inter	Q85FW7	Allophycocyanin alpha chain	apcA	IKSFVVSGQR	2	27		Q85G26	Photosystem II CP43 reaction center protein (PSII 43 kDa protein) (Protein CP-43)	psbC	IKNDIQPWQER	2	366				X
Inter	Q85FW7	Allophycocyanin alpha chain	apcA	IKSFVVSGQR	2	27		Q85G42	Phycocyanin beta chain	cpcB	MoxLDAFSKVVAQADAR	7	7		X	X
Inter	Q85FW7	Allophycocyanin alpha chain	apcA	IKSFVVSGQR	2	27		Q85G42	Phycocyanin beta chain	cpcB	MLDAFSKVVAQADAR	7	7		X	X
Inter	Q85FW7	Allophycocyanin alpha chain	apcA	IKSFVVSGQR	2	27		Q85G42	Phycocyanin beta chain	cpcB	GEFLSNTQFDALAKMoxVADGNK	14	29		X	X	X
Inter	Q85FW7	Allophycocyanin alpha chain	apcA	IKSFVVSGQR	2	27		Q85G42	Phycocyanin beta chain	cpcB	GEFLSNTQFDALAKMoxVADGNKR	14	29		X	X	X
Inter	Q85FW7	Allophycocyanin alpha chain	apcA	IKSFVVSGQR	2	27		Q85G42	Phycocyanin beta chain	cpcB	GEFLSNTQFDALAKMVADGNKR	14	29		X	X	X
Inter	Q85FW7	Allophycocyanin alpha chain	apcA	IKSFVVSGQR	2	27		Q85G42	Phycocyanin beta chain	cpcB	GEFLSNTQFDALAKMVADGNK	14	29		X	X	X
Inter	Q85FW7	Allophycocyanin alpha chain	apcA	IKSFVVSGQR	2	27		Q85G42	Phycocyanin beta chain	cpcB	AAKAVV	3	169		X	X
Inter	Q85FW7	Allophycocyanin alpha chain	apcA	IKSFVVSGQR	2	27		Q85G43	Phycocyanin alpha chain	cpcA	FPYTTQMoxTGACcmYASSAVGKAK	19	81		X	X	X
Inter	Q85FW7	Allophycocyanin alpha chain	apcA	IKSFVVSGQR	2	27		Q85G43	Phycocyanin alpha chain	cpcA	FPYTTQMTGACcmYASSAVGKAK	19	81		X	X	X
Inter	Q85FW7	Allophycocyanin alpha chain	apcA	IKSFVVSGQR	2	27		Q85G55	Phycobilisome rod-core linker polypeptide	cpcG	SKGEVPFNLK	2	172		X	X	X
Inter	Q85FW7	Allophycocyanin alpha chain	apcA	IKSFVVSGQR	2	27		Q85G55	Phycobilisome rod-core linker polypeptide	cpcG	YGADFKER	6	189		X	X	X
Inter	Q85FW7	Allophycocyanin alpha chain	apcA	IKSFVVSGQR	2	27		Q9ZZP8	ATP synthase subunit a	atp6	SLLSK	1	2		X
Intra	Q85FW7	Allophycocyanin alpha chain	apcA	IVKQTGQQLFQK	3	52		Q85FW7	Allophycocyanin alpha chain	apcA	IVKQTGQQLFQK	3	52		X		X
Inter	Q85FW7	Allophycocyanin alpha chain	apcA	IVKQTGQQLFQK	3	52		Q85FW8	Phycobiliprotein ApcE (Anchor polypeptide) (PBS-anchor protein) (Phycobilisome linker polypeptide)	apcE	YVMoxKPNLSSEER	4	258		X	X	X
Inter	Q85FW7	Allophycocyanin alpha chain	apcA	IVKQTGQQLFQK	3	52		Q85FW8	Phycobiliprotein ApcE (Anchor polypeptide) (PBS-anchor protein) (Phycobilisome linker polypeptide)	apcE	KQVIR	1	267		X
Inter	Q85FW7	Allophycocyanin alpha chain	apcA	IVKQTGQQLFQK	3	52		Q85FW8	Phycobiliprotein ApcE (Anchor polypeptide) (PBS-anchor protein) (Phycobilisome linker polypeptide)	apcE	ETVKPNPR	4	456		X	X	X
Inter	Q85FW7	Allophycocyanin alpha chain	apcA	IVKQTGQQLFQK	3	52		Q85FW8	Phycobiliprotein ApcE (Anchor polypeptide) (PBS-anchor protein) (Phycobilisome linker polypeptide)	apcE	GYKPKK	5	663				X
Inter	Q85FW7	Allophycocyanin alpha chain	apcA	IVKQTGQQLFQK	3	52		Q85FW8	Phycobiliprotein ApcE (Anchor polypeptide) (PBS-anchor protein) (Phycobilisome linker polypeptide)	apcE	KQGVQR	1	664		X
Inter	Q85FW7	Allophycocyanin alpha chain	apcA	IVKQTGQQLFQK	3	52		Q85G26	Photosystem II CP43 reaction center protein (PSII 43 kDa protein) (Protein CP-43)	psbC	IKNDIQPWQER	2	366		X	X	X
Inter	Q85FW7	Allophycocyanin alpha chain	apcA	IVKQTGQQLFQK	3	52		Q85G42	Phycocyanin beta chain	cpcB	MoxLDAFSKVVAQADAR	7	7		X	X
Inter	Q85FW7	Allophycocyanin alpha chain	apcA	IVKQTGQQLFQK	3	52		Q85G42	Phycocyanin beta chain	cpcB	MacoxLDAFSKVVAQADAR	7	7		X		X
Inter	Q85FW7	Allophycocyanin alpha chain	apcA	IVKQTGQQLFQK	3	52		Q85G42	Phycocyanin beta chain	cpcB	MLDAFSKVVAQADAR	7	7		X	X
Inter	Q85FW7	Allophycocyanin alpha chain	apcA	IVKQTGQQLFQK	3	52		Q85G42	Phycocyanin beta chain	cpcB	GEFLSNTQFDALAKMoxVADGNK	14	29		X	X	X
Inter	Q85FW7	Allophycocyanin alpha chain	apcA	IVKQTGQQLFQK	3	52		Q85G42	Phycocyanin beta chain	cpcB	GEFLSNTQFDALAKMoxVADGNKR	14	29		X	X	X
Inter	Q85FW7	Allophycocyanin alpha chain	apcA	IVKQTGQQLFQK	3	52		Q85G42	Phycocyanin beta chain	cpcB	GEFLSNTQFDALAKMVADGNKR	14	29		X	X	X
Inter	Q85FW7	Allophycocyanin alpha chain	apcA	IVKQTGQQLFQK	3	52		Q85G42	Phycocyanin beta chain	cpcB	GEFLSNTQFDALAKMVADGNK	14	29		X	X	X
Inter	Q85FW7	Allophycocyanin alpha chain	apcA	IVKQTGQQLFQK	3	52		Q85G42	Phycocyanin beta chain	cpcB	ETYQALGVPGASVALGVEKMoxK	19	133		X	X	X
Inter	Q85FW7	Allophycocyanin alpha chain	apcA	IVKQTGQQLFQK	3	52		Q85G42	Phycocyanin beta chain	cpcB	ETYQALGVPGASVALGVEKMK	19	133		X	X	X
Inter	Q85FW7	Allophycocyanin alpha chain	apcA	IVKQTGQQLFQK	3	52		Q85G42	Phycocyanin beta chain	cpcB	AAKAVV	3	169		X	X
Inter	Q85FW7	Allophycocyanin alpha chain	apcA	IVKQTGQQLFQK	3	52		Q85G43	Phycocyanin alpha chain	cpcA	FPYTTQMoxTGACcmYASSAVGKAK	19	81		X	X	X
Inter	Q85FW7	Allophycocyanin alpha chain	apcA	IVKQTGQQLFQK	3	52		Q85G43	Phycocyanin alpha chain	cpcA	FPYTTQMTGACcmYASSAVGKAK	19	81		X	X	X
Inter	Q85FW7	Allophycocyanin alpha chain	apcA	IVKQTGQQLFQK	3	52		Q85G55	Phycobilisome rod-core linker polypeptide	cpcG	DVYNEKEK	6	123		X	X	X
Inter	Q85FW7	Allophycocyanin alpha chain	apcA	IVKQTGQQLFQK	3	52		Q85G55	Phycobilisome rod-core linker polypeptide	cpcG	SKGEVPFNLK	2	172		X	X	X
Inter	Q85FW7	Allophycocyanin alpha chain	apcA	IVKQTGQQLFQK	3	52		Q85G55	Phycobilisome rod-core linker polypeptide	cpcG	YGADFKER	6	189		X	X	X
Inter	Q85FW7	Allophycocyanin alpha chain	apcA	IVKQTGQQLFQK	3	52		Q85G55	Phycobilisome rod-core linker polypeptide	cpcG	SFRPQELKPK	8	212			X
Inter	Q85FW7	Allophycocyanin alpha chain	apcA	IVKQTGQQLFQK	3	52		Q85G58	Allophycocyanin B18 chain	apcF	MoxQDQISK	1	1		X
Intra	Q85FW8	Phycobiliprotein ApcE (Anchor polypeptide) (PBS-anchor protein) (Phycobilisome linker polypeptide)	apcE	MSVRRSSGSSFVSPK	1	1		Q85FW8	Phycobiliprotein ApcE (Anchor polypeptide) (PBS-anchor protein) (Phycobilisome linker polypeptide)	apcE	QLAKSDEFR	4	553			X
Intra	Q85FW8	Phycobiliprotein ApcE (Anchor polypeptide) (PBS-anchor protein) (Phycobilisome linker polypeptide)	apcE	LYQTASFQVISNAEKQDR	15	30		Q85FW8	Phycobiliprotein ApcE (Anchor polypeptide) (PBS-anchor protein) (Phycobilisome linker polypeptide)	apcE	YVMoxKPNLSSEER	4	258		X	X	X
Intra	Q85FW8	Phycobiliprotein ApcE (Anchor polypeptide) (PBS-anchor protein) (Phycobilisome linker polypeptide)	apcE	LYQTASFQVISNAEKQDR	15	30		Q85FW8	Phycobiliprotein ApcE (Anchor polypeptide) (PBS-anchor protein) (Phycobilisome linker polypeptide)	apcE	YVMKPNLSSEER	4	258		X	X	X
Intra	Q85FW8	Phycobiliprotein ApcE (Anchor polypeptide) (PBS-anchor protein) (Phycobilisome linker polypeptide)	apcE	LYQTASFQVISNAEKQDR	15	30		Q85FW8	Phycobiliprotein ApcE (Anchor polypeptide) (PBS-anchor protein) (Phycobilisome linker polypeptide)	apcE	YVMoxKPNLSSEERK	4	258		X	X
Intra	Q85FW8	Phycobiliprotein ApcE (Anchor polypeptide) (PBS-anchor protein) (Phycobilisome linker polypeptide)	apcE	STVDAQGLKLPSIYR	9	242		Q85FW8	Phycobiliprotein ApcE (Anchor polypeptide) (PBS-anchor protein) (Phycobilisome linker polypeptide)	apcE	YVMKPNLSSEER	4	258				X
Intra	Q85FW8	Phycobiliprotein ApcE (Anchor polypeptide) (PBS-anchor protein) (Phycobilisome linker polypeptide)	apcE	STVDAQGLKLPSIYR	9	242		Q85FW8	Phycobiliprotein ApcE (Anchor polypeptide) (PBS-anchor protein) (Phycobilisome linker polypeptide)	apcE	YVMoxKPNLSSEER	4	258		X	X	X
Inter	Q85FW8	Phycobiliprotein ApcE (Anchor polypeptide) (PBS-anchor protein) (Phycobilisome linker polypeptide)	apcE	YVMoxKPNLSSEER	4	258		Q85FY0	Photosystem I reaction center subunit II	psaD	VKSTIGK	2	117		X
Inter	Q85FW8	Phycobiliprotein ApcE (Anchor polypeptide) (PBS-anchor protein) (Phycobilisome linker polypeptide)	apcE	YVMoxKPNLSSEER	4	258		Q85FZ1	Photosystem I iron-sulfur center subunit VII	psaE	SPVKPPVK	4	76		X		X
Inter	Q85FW8	Phycobiliprotein ApcE (Anchor polypeptide) (PBS-anchor protein) (Phycobilisome linker polypeptide)	apcE	YVMoxKPNLSSEER	4	258		Q85FZ1	Photosystem I iron-sulfur center subunit VII	psaE	SPVKPPVKSEVK	8	80				X
Inter	Q85FW8	Phycobiliprotein ApcE (Anchor polypeptide) (PBS-anchor protein) (Phycobilisome linker polypeptide)	apcE	KQVIR	1	267		Q85FY0	Photosystem I reaction center subunit II	psaD	DGVLPYQVNKGR	10	108		X		X
Inter	Q85FW8	Phycobiliprotein ApcE (Anchor polypeptide) (PBS-anchor protein) (Phycobilisome linker polypeptide)	apcE	KQVIR	1	267		Q85FZ1	Photosystem I iron-sulfur center subunit VII	psaE	AEKENKK	3	87				X
Inter	Q85FW8	Phycobiliprotein ApcE (Anchor polypeptide) (PBS-anchor protein) (Phycobilisome linker polypeptide)	apcE	KQVIR	1	267		Q85FZ1	Photosystem I iron-sulfur center subunit VII	psaE	AEKENKK	6	90				X
Inter	Q85FW8	Phycobiliprotein ApcE (Anchor polypeptide) (PBS-anchor protein) (Phycobilisome linker polypeptide)	apcE	KQVIR	1	267		Q85G42	Phycocyanin beta chain	cpcB	GEFLSNTQFDALAKMoxVADGNK	14	29		X		X
Inter	Q85FW8	Phycobiliprotein ApcE (Anchor polypeptide) (PBS-anchor protein) (Phycobilisome linker polypeptide)	apcE	KQVIR	1	267		Q85G43	Phycocyanin alpha chain	cpcA	FPYTTQMTGACcmYASSAVGKAK	19	81		X
Inter	Q85FW8	Phycobiliprotein ApcE (Anchor polypeptide) (PBS-anchor protein) (Phycobilisome linker polypeptide)	apcE	PVNMGRDVKR	9	469		Q85G42	Phycocyanin beta chain	cpcB	LDAFSK	1	2			X
Inter	Q85FW8	Phycobiliprotein ApcE (Anchor polypeptide) (PBS-anchor protein) (Phycobilisome linker polypeptide)	apcE	QWLKPLENELR	4	531		Q85FY0	Photosystem I reaction center subunit II	psaD	MacLNLK	1	1			X
Inter	Q85FW8	Phycobiliprotein ApcE (Anchor polypeptide) (PBS-anchor protein) (Phycobilisome linker polypeptide)	apcE	QWLKPLENELR	4	531		Q85G42	Phycocyanin beta chain	cpcB	AAKAVV	3	169		X
Inter	Q85FW8	Phycobiliprotein ApcE (Anchor polypeptide) (PBS-anchor protein) (Phycobilisome linker polypeptide)	apcE	QLAKSDEFR	4	553		Q85G81	Ribulose bisphosphate carboxylase large chain (RuBisCO large subunit) (EC 4.1.1.39)	rbcL	DAAKNCcmGPLQTALDLWK	4	453				X
Intra	Q85FW8	Phycobiliprotein ApcE (Anchor polypeptide) (PBS-anchor protein) (Phycobilisome linker polypeptide)	apcE	GYKPK	3	661		Q85FW8	Phycobiliprotein ApcE (Anchor polypeptide) (PBS-anchor protein) (Phycobilisome linker polypeptide)	apcE	KQGVQR	1	664		X	X
Intra	Q85FW8	Phycobiliprotein ApcE (Anchor polypeptide) (PBS-anchor protein) (Phycobilisome linker polypeptide)	apcE	NMoxWANKELETLQVK	6	702		Q85FW8	Phycobiliprotein ApcE (Anchor polypeptide) (PBS-anchor protein) (Phycobilisome linker polypeptide)	apcE	ALATTKLYVK	6	729		X	X	X
Intra	Q85FW8	Phycobiliprotein ApcE (Anchor polypeptide) (PBS-anchor protein) (Phycobilisome linker polypeptide)	apcE	NMWANKELETLQVK	6	702		Q85FW8	Phycobiliprotein ApcE (Anchor polypeptide) (PBS-anchor protein) (Phycobilisome linker polypeptide)	apcE	ALATTKLYVK	6	729		X	X
Intra	Q85FW8	Phycobiliprotein ApcE (Anchor polypeptide) (PBS-anchor protein) (Phycobilisome linker polypeptide)	apcE	ELETLQVKFLQGEMoxSVR	8	710		Q85FW8	Phycobiliprotein ApcE (Anchor polypeptide) (PBS-anchor protein) (Phycobilisome linker polypeptide)	apcE	ELVKALATTK	4	723		X	X	X
Intra	Q85FW8	Phycobiliprotein ApcE (Anchor polypeptide) (PBS-anchor protein) (Phycobilisome linker polypeptide)	apcE	ELETLQVKFLQGEMSVR	8	710		Q85FW8	Phycobiliprotein ApcE (Anchor polypeptide) (PBS-anchor protein) (Phycobilisome linker polypeptide)	apcE	ELVKALATTK	4	723		X	X	X
Intra	Q85FW8	Phycobiliprotein ApcE (Anchor polypeptide) (PBS-anchor protein) (Phycobilisome linker polypeptide)	apcE	ELETLQVKFLQGEMoxSVR	8	710		Q85FW8	Phycobiliprotein ApcE (Anchor polypeptide) (PBS-anchor protein) (Phycobilisome linker polypeptide)	apcE	ALATTKLYVK	6	729			X
Intra	Q85FX0	Cytochrome f	petA	IDYDLNQKQLLGNGQK	8	90		Q85FX0	Cytochrome f	petA	SPFFNTYSEQLPNVIVIGPVPGEKYR	24	144		X	X	X
Intra	Q85FX0	Cytochrome f	petA	SPFFNTYSEQLPNVIVIGPVPGEKYR	24	144		Q85FX0	Cytochrome f	petA	EIHFPLKAPDPTTNK	7	153		X
Intra	Q85FX0	Cytochrome f	petA	SPFFNTYSEQLPNVIVIGPVPGEKYR	24	144		Q85FX0	Cytochrome f	petA	TDQGDLVSQAIPAGHTLLVKQGQK	20	232		X
Intra	Q85FX0	Cytochrome f	petA	ENEVVIKTDQGDLVSQAIPAGHTLLVK	7	212		Q85FX0	Cytochrome f	petA	QGQKIQNEQPLTMDPNVGGFGQAEK	4	236		X		X
Intra	Q85FX0	Cytochrome f	petA	ENEVVIKTDQGDLVSQAIPAGHTLLVK	7	212		Q85FX0	Cytochrome f	petA	QGQKIQNEQPLTMoxDPNVGGFGQAEK	4	236		X	X	X
Intra	Q85FY0	Photosystem I reaction center subunit II	psaD	MLNLK	1	1		Q85FY0	Photosystem I reaction center subunit II	psaD	IQDYKIYR	5	82		X	X
Intra	Q85FY0	Photosystem I reaction center subunit II	psaD	MoxLNLK	1	1		Q85FY0	Photosystem I reaction center subunit II	psaD	IQDYKIYR	5	82		X	X
Intra	Q85FY0	Photosystem I reaction center subunit II	psaD	MacoxLNLKMoxPSPSFLGSTGGWLR	5	5		Q85FY0	Photosystem I reaction center subunit II	psaD	IQDYKIYR	5	82		X		X
Intra	Q85FY0	Photosystem I reaction center subunit II	psaD	MacoxLNLKMPSPSFLGSTGGWLR	5	5		Q85FY0	Photosystem I reaction center subunit II	psaD	IQDYKIYR	5	82		X	X
Intra	Q85FY0	Photosystem I reaction center subunit II	psaD	KEQALALATQLR	1	62		Q85FY0	Photosystem I reaction center subunit II	psaD	TQFKIQDYK	4	77		X	X	X
Inter	Q85FY0	Photosystem I reaction center subunit II	psaD	TQFKIQDYK	4	77		Q85FY7	Photosystem I P700 chlorophyll a apoprotein A1 (EC 1.97.1.12) (PSI-A) (PsaA)	psaA	TLTTEKQVK	6	7				X
Inter	Q85FY0	Photosystem I reaction center subunit II	psaD	TQFKIQDYK	4	77		Q85FY7	Photosystem I P700 chlorophyll a apoprotein A1 (EC 1.97.1.12) (PSI-A) (PsaA)	psaA	TacLTTEKQVK	6	7		X		X
Inter	Q85FY0	Photosystem I reaction center subunit II	psaD	TQFKIQDYK	4	77		Q85FY7	Photosystem I P700 chlorophyll a apoprotein A1 (EC 1.97.1.12) (PSI-A) (PsaA)	psaA	QVKVVVDR	3	10		X	X
Inter	Q85FY0	Photosystem I reaction center subunit II	psaD	TQFKIQDYK	4	77		Q85FY7	Photosystem I P700 chlorophyll a apoprotein A1 (EC 1.97.1.12) (PSI-A) (PsaA)	psaA	DVVPTSFEKWAK	9	24		X	X
Inter	Q85FY0	Photosystem I reaction center subunit II	psaD	TQFKIQDYK	4	77		Q85FY7	Photosystem I P700 chlorophyll a apoprotein A1 (EC 1.97.1.12) (PSI-A) (PsaA)	psaA	WAKPGHFSR	3	27		X	X	X
Inter	Q85FY0	Photosystem I reaction center subunit II	psaD	TQFKIQDYK	4	77		Q85FZ1	Photosystem I iron-sulfur center subunit VII	psaE	AEKENK	3	87		X		X
Inter	Q85FY0	Photosystem I reaction center subunit II	psaD	TQFKIQDYK	4	77		Q85FZ1	Photosystem I iron-sulfur center subunit VII	psaE	AEKENKK	3	87			X
Inter	Q85FY0	Photosystem I reaction center subunit II	psaD	TQFKIQDYK	4	77		Q85FZ1	Photosystem I iron-sulfur center subunit VII	psaE	AEKENKK	6	90			X
Intra	Q85FY0	Photosystem I reaction center subunit II	psaD	IQDYKIYR	5	82		Q85FY0	Photosystem I reaction center subunit II	psaD	IFPSGEVQYLHPKDGVLPYQVNK	13	98		X	X	X
Intra	Q85FY0	Photosystem I reaction center subunit II	psaD	IQDYKIYR	5	82		Q85FY0	Photosystem I reaction center subunit II	psaD	DGVLPYQVNKGR	10	108		X	X	X
Inter	Q85FY0	Photosystem I reaction center subunit II	psaD	IQDYKIYR	5	82		Q85FY7	Photosystem I P700 chlorophyll a apoprotein A1 (EC 1.97.1.12) (PSI-A) (PsaA)	psaA	TLTTEKQVK	6	7				X
Inter	Q85FY0	Photosystem I reaction center subunit II	psaD	IQDYKIYR	5	82		Q85FY7	Photosystem I P700 chlorophyll a apoprotein A1 (EC 1.97.1.12) (PSI-A) (PsaA)	psaA	TacLTTEKQVK	6	7		X		X
Inter	Q85FY0	Photosystem I reaction center subunit II	psaD	IQDYKIYR	5	82		Q85FY7	Photosystem I P700 chlorophyll a apoprotein A1 (EC 1.97.1.12) (PSI-A) (PsaA)	psaA	QVKVVVDR	3	10		X	X	X
Inter	Q85FY0	Photosystem I reaction center subunit II	psaD	IQDYKIYR	5	82		Q85FZ1	Photosystem I iron-sulfur center subunit VII	psaE	AEKENKK	3	87		X		X
Inter	Q85FY0	Photosystem I reaction center subunit II	psaD	IQDYKIYR	5	82		Q85FZ1	Photosystem I iron-sulfur center subunit VII	psaE	AEKENK	3	87		X		X
Inter	Q85FY0	Photosystem I reaction center subunit II	psaD	IQDYKIYR	5	82		Q85FZ1	Photosystem I iron-sulfur center subunit VII	psaE	AEKENKK	6	90		X
Inter	Q85FY0	Photosystem I reaction center subunit II	psaD	IFPSGEVQYLHPKDGVLPYQVNK	13	98		Q85G43	Phycocyanin alpha chain	cpcA	MKTPITEAIAAADSQGR	1	1			X
Intra	Q85FY0	Photosystem I reaction center subunit II	psaD	DGVLPYQVNKGR	10	108		Q85FY0	Photosystem I reaction center subunit II	psaD	VKSTIGK	2	117		X		X
Inter	Q85FY0	Photosystem I reaction center subunit II	psaD	DGVLPYQVNKGR	10	108		Q85FY7	Photosystem I P700 chlorophyll a apoprotein A1 (EC 1.97.1.12) (PSI-A) (PsaA)	psaA	TLTTEKQVK	6	7				X
Inter	Q85FY0	Photosystem I reaction center subunit II	psaD	DGVLPYQVNKGR	10	108		Q85FY7	Photosystem I P700 chlorophyll a apoprotein A1 (EC 1.97.1.12) (PSI-A) (PsaA)	psaA	TacLTTEKQVK	6	7		X		X
Inter	Q85FY0	Photosystem I reaction center subunit II	psaD	DGVLPYQVNKGR	10	108		Q85FY7	Photosystem I P700 chlorophyll a apoprotein A1 (EC 1.97.1.12) (PSI-A) (PsaA)	psaA	QVKVVVDR	3	10		X	X	X
Inter	Q85FY0	Photosystem I reaction center subunit II	psaD	DGVLPYQVNKGR	10	108		Q85FY7	Photosystem I P700 chlorophyll a apoprotein A1 (EC 1.97.1.12) (PSI-A) (PsaA)	psaA	QVKVVVDRDVVPTSFEK	3	10		X	X
Inter	Q85FY0	Photosystem I reaction center subunit II	psaD	DGVLPYQVNKGR	10	108		Q85FY7	Photosystem I P700 chlorophyll a apoprotein A1 (EC 1.97.1.12) (PSI-A) (PsaA)	psaA	VVVDRDVVPTSFEKWAK	14	24		X	X
Inter	Q85FY0	Photosystem I reaction center subunit II	psaD	DGVLPYQVNKGR	10	108		Q85FY7	Photosystem I P700 chlorophyll a apoprotein A1 (EC 1.97.1.12) (PSI-A) (PsaA)	psaA	WAKPGHFSR	3	27		X	X	X
Inter	Q85FY0	Photosystem I reaction center subunit II	psaD	DGVLPYQVNKGR	10	108		Q85FZ1	Photosystem I iron-sulfur center subunit VII	psaE	ILRPESFWYNEVGTVVNVETSKVLYPVLVR	22	31		X		X
Inter	Q85FY0	Photosystem I reaction center subunit II	psaD	DGVLPYQVNKGR	10	108		Q85FZ1	Photosystem I iron-sulfur center subunit VII	psaE	SPVKPPVKSEVK	8	80		X	X	X
Inter	Q85FY0	Photosystem I reaction center subunit II	psaD	DGVLPYQVNKGR	10	108		Q85FZ1	Photosystem I iron-sulfur center subunit VII	psaE	SEVKAEK	4	84		X	X	X
Inter	Q85FY0	Photosystem I reaction center subunit II	psaD	DGVLPYQVNKGR	10	108		Q85FZ1	Photosystem I iron-sulfur center subunit VII	psaE	SEVKAEKENK	4	84			X	X
Inter	Q85FY0	Photosystem I reaction center subunit II	psaD	DGVLPYQVNKGR	10	108		Q85FZ1	Photosystem I iron-sulfur center subunit VII	psaE	AEKENKK	3	87		X	X	X
Inter	Q85FY0	Photosystem I reaction center subunit II	psaD	DGVLPYQVNKGR	10	108		Q85FZ1	Photosystem I iron-sulfur center subunit VII	psaE	AEKENK	3	87		X	X	X
Inter	Q85FY0	Photosystem I reaction center subunit II	psaD	DGVLPYQVNKGR	10	108		Q85FZ1	Photosystem I iron-sulfur center subunit VII	psaE	AEKENKK	6	90		X	X	X
Inter	Q85FY0	Photosystem I reaction center subunit II	psaD	DGVLPYQVNKGR	10	108		Q85FZ1	Photosystem I iron-sulfur center subunit VII	psaE	ENKKEGA	4	91				X
Inter	Q85FY0	Photosystem I reaction center subunit II	psaD	DGVLPYQVNKGR	10	108		Q85G43	Phycocyanin alpha chain	cpcA	FPYTTQMoxTGACcmYASSAVGKAK	19	81		X	X
Inter	Q85FY0	Photosystem I reaction center subunit II	psaD	DGVLPYQVNKGR	10	108		Q85G43	Phycocyanin alpha chain	cpcA	FPYTTQMTGACcmYASSAVGKAK	19	81		X	X
Inter	Q85FY0	Photosystem I reaction center subunit II	psaD	DGVLPYQVNKGR	10	108		Q85G47	Photosystem I iron-sulfur center (EC 1.97.1.12) (9 kDa polypeptide) (PSI-C) (Photosystem I subunit VII) (PsaC)	psaC	ACcmPLDVLEMoxVPWDGCcmKAGQMoxASAPR	16	35				X
Inter	Q85FY0	Photosystem I reaction center subunit II	psaD	DGVLPYQVNKGR	10	108		Q85G81	Ribulose bisphosphate carboxylase large chain (RuBisCO large subunit) (EC 4.1.1.39)	rbcL	AQSVQER	1	2		X	X
Intra	Q85FY0	Photosystem I reaction center subunit II	psaD	VKSTIGK	2	117		Q85FY0	Photosystem I reaction center subunit II	psaD	FTSKATYDR	4	134		X	X	X
Intra	Q85FY0	Photosystem I reaction center subunit II	psaD	VKSTIGKNVNPAQVK	2	117		Q85FY0	Photosystem I reaction center subunit II	psaD	FTSKATYDR	4	134		X	X
Inter	Q85FY0	Photosystem I reaction center subunit II	psaD	VKSTIGK	2	117		Q85FY7	Photosystem I P700 chlorophyll a apoprotein A1 (EC 1.97.1.12) (PSI-A) (PsaA)	psaA	TacLTTEKQVK	6	7				X
Inter	Q85FY0	Photosystem I reaction center subunit II	psaD	VKSTIGK	2	117		Q85FZ1	Photosystem I iron-sulfur center subunit VII	psaE	ILRPESFWYNEVGTVVNVETSKVLYPVLVR	22	31		X	X	X
Inter	Q85FY0	Photosystem I reaction center subunit II	psaD	VKSTIGK	2	117		Q85FZ1	Photosystem I iron-sulfur center subunit VII	psaE	SPVKPPVK	4	76		X		X
Inter	Q85FY0	Photosystem I reaction center subunit II	psaD	VKSTIGK	2	117		Q85FZ1	Photosystem I iron-sulfur center subunit VII	psaE	SPVKPPVKSEVK	8	80		X	X	X
Inter	Q85FY0	Photosystem I reaction center subunit II	psaD	VKSTIGK	2	117		Q85FZ1	Photosystem I iron-sulfur center subunit VII	psaE	SEVKAEK	4	84		X	X	X
Inter	Q85FY0	Photosystem I reaction center subunit II	psaD	VKSTIGK	2	117		Q85FZ1	Photosystem I iron-sulfur center subunit VII	psaE	AEKENKK	3	87				X
Inter	Q85FY0	Photosystem I reaction center subunit II	psaD	VKSTIGK	2	117		Q85FZ1	Photosystem I iron-sulfur center subunit VII	psaE	AEKENK	3	87			X	X
Inter	Q85FY0	Photosystem I reaction center subunit II	psaD	VKSTIGK	2	117		Q85FZ1	Photosystem I iron-sulfur center subunit VII	psaE	AEKENKK	6	90		X	X	X
Inter	Q85FY0	Photosystem I reaction center subunit II	psaD	EQVGRVKSTIGK	7	117		Q85G43	Phycocyanin alpha chain	cpcA	MacoxKTPITEAIAAADSQGR	2	2				X
Inter	Q85FY0	Photosystem I reaction center subunit II	psaD	VKSTIGK	2	117		Q85G47	Photosystem I iron-sulfur center (EC 1.97.1.12) (9 kDa polypeptide) (PSI-C) (Photosystem I subunit VII) (PsaC)	psaC	AHTVKIYDNCcmIGCcmTQCcmVR	5	6		X	X
Intra	Q85FY0	Photosystem I reaction center subunit II	psaD	STIGKNVNPAQVK	5	122		Q85FY0	Photosystem I reaction center subunit II	psaD	FTSKATYDR	4	134		X	X	X
Inter	Q85FY0	Photosystem I reaction center subunit II	psaD	STIGKNVNPAQVK	5	122		Q85FZ1	Photosystem I iron-sulfur center subunit VII	psaE	SEVKAEK	4	84				X
Inter	Q85FY0	Photosystem I reaction center subunit II	psaD	FTSKATYDR	4	134		Q85FZ1	Photosystem I iron-sulfur center subunit VII	psaE	SEVKAEK	4	84		X		X
Inter	Q85FY0	Photosystem I reaction center subunit II	psaD	FTSKATYDR	4	134		Q85FZ1	Photosystem I iron-sulfur center subunit VII	psaE	AEKENK	3	87		X		X
Inter	Q85FY0	Photosystem I reaction center subunit II	psaD	FTSKATYDR	4	134		Q85FZ1	Photosystem I iron-sulfur center subunit VII	psaE	AEKENKK	3	87			X	X
Inter	Q85FY0	Photosystem I reaction center subunit II	psaD	FTSKATYDR	4	134		Q85FZ1	Photosystem I iron-sulfur center subunit VII	psaE	AEKENKK	6	90			X	X
Inter	Q85FY0	Photosystem I reaction center subunit II	psaD	FTSKATYDR	4	134		Q85G47	Photosystem I iron-sulfur center (EC 1.97.1.12) (9 kDa polypeptide) (PSI-C) (Photosystem I subunit VII) (PsaC)	psaC	AHTVK	1	2		X	X
Inter	Q85FY0	Photosystem I reaction center subunit II	psaD	FTSKATYDR	4	134		Q85G47	Photosystem I iron-sulfur center (EC 1.97.1.12) (9 kDa polypeptide) (PSI-C) (Photosystem I subunit VII) (PsaC)	psaC	AHTVKIYDNCcmIGCcmTQCcmVR	5	6		X	X
Inter	Q85FY3	Cytochrome b6-f complex subunit 5 (Cytochrome b6-f complex subunit PetG) (Cytochrome b6-f complex subunit V)	petG	SKAAS	2	33		Q85G15	Cytochrome b6-f complex subunit 4 (17 kDa polypeptide)	petD	KPDLSDAQLR	1	6		X
Inter	Q85FY6	Photosystem I P700 chlorophyll a apoprotein A2 (EC 1.97.1.12) (PSI-B) (PsaB)	psaB	MacATKFPKFSQALASDPTTR	7	7		Q85FZ5	Photosystem II CP47 reaction center protein (PSII 47 kDa protein) (Protein CP-47)	psbB	FNGQKFTDAASVK	5	410			X
Intra	Q85FY7	Photosystem I P700 chlorophyll a apoprotein A1 (EC 1.97.1.12) (PSI-A) (PsaA)	psaA	TacLTTEK	1	2		Q85FY7	Photosystem I P700 chlorophyll a apoprotein A1 (EC 1.97.1.12) (PSI-A) (PsaA)	psaA	TacLTTEK	1	2		X
Intra	Q85FY7	Photosystem I P700 chlorophyll a apoprotein A1 (EC 1.97.1.12) (PSI-A) (PsaA)	psaA	TLTTEK	1	2		Q85FY7	Photosystem I P700 chlorophyll a apoprotein A1 (EC 1.97.1.12) (PSI-A) (PsaA)	psaA	QVKVVVDRDVVPTSFEK	3	10		X
Intra	Q85FY7	Photosystem I P700 chlorophyll a apoprotein A1 (EC 1.97.1.12) (PSI-A) (PsaA)	psaA	TacLTTEKQVK	6	7		Q85FY7	Photosystem I P700 chlorophyll a apoprotein A1 (EC 1.97.1.12) (PSI-A) (PsaA)	psaA	VVVDRDVVPTSFEKWAK	14	24		X
Inter	Q85FY7	Photosystem I P700 chlorophyll a apoprotein A1 (EC 1.97.1.12) (PSI-A) (PsaA)	psaA	TacLTTEKQVK	6	7		Q85FZ1	Photosystem I iron-sulfur center subunit VII	psaE	KGSLVK	1	4		X		X
Inter	Q85FY7	Photosystem I P700 chlorophyll a apoprotein A1 (EC 1.97.1.12) (PSI-A) (PsaA)	psaA	TacLTTEKQVK	6	7		Q85FZ1	Photosystem I iron-sulfur center subunit VII	psaE	SPVKPPVK	4	76		X		X
Intra	Q85FY7	Photosystem I P700 chlorophyll a apoprotein A1 (EC 1.97.1.12) (PSI-A) (PsaA)	psaA	QVKVVVDR	3	10		Q85FY7	Photosystem I P700 chlorophyll a apoprotein A1 (EC 1.97.1.12) (PSI-A) (PsaA)	psaA	DVVPTSFEKWAK	9	24		X	X	X
Inter	Q85FY7	Photosystem I P700 chlorophyll a apoprotein A1 (EC 1.97.1.12) (PSI-A) (PsaA)	psaA	QVKVVVDR	3	10		Q85FZ1	Photosystem I iron-sulfur center subunit VII	psaE	KGSLVK	1	4				X
Inter	Q85FY7	Photosystem I P700 chlorophyll a apoprotein A1 (EC 1.97.1.12) (PSI-A) (PsaA)	psaA	QVKVVVDRDVVPTSFEK	3	10		Q85FZ1	Photosystem I iron-sulfur center subunit VII	psaE	KGSLVK	1	4			X	X
Intra	Q85FY7	Photosystem I P700 chlorophyll a apoprotein A1 (EC 1.97.1.12) (PSI-A) (PsaA)	psaA	VVVDRDVVPTSFEKWAK	14	24		Q85FY7	Photosystem I P700 chlorophyll a apoprotein A1 (EC 1.97.1.12) (PSI-A) (PsaA)	psaA	WAKPGHFSR	3	27		X	X
Intra	Q85FY7	Photosystem I P700 chlorophyll a apoprotein A1 (EC 1.97.1.12) (PSI-A) (PsaA)	psaA	DVVPTSFEKWAK	9	24		Q85FY7	Photosystem I P700 chlorophyll a apoprotein A1 (EC 1.97.1.12) (PSI-A) (PsaA)	psaA	WAKPGHFSR	3	27			X
Inter	Q85FY7	Photosystem I P700 chlorophyll a apoprotein A1 (EC 1.97.1.12) (PSI-A) (PsaA)	psaA	VVVDRDVVPTSFEKWAK	14	24		Q85FZ1	Photosystem I iron-sulfur center subunit VII	psaE	KGSLVK	1	4		X
Inter	Q85FY7	Photosystem I P700 chlorophyll a apoprotein A1 (EC 1.97.1.12) (PSI-A) (PsaA)	psaA	VVVDRDVVPTSFEKWAK	14	24		Q85FZ1	Photosystem I iron-sulfur center subunit VII	psaE	SEVKAEK	4	84		X
Inter	Q85FY7	Photosystem I P700 chlorophyll a apoprotein A1 (EC 1.97.1.12) (PSI-A) (PsaA)	psaA	WAKPGHFSR	3	27		Q85FZ1	Photosystem I iron-sulfur center subunit VII	psaE	SPVKPPVK	4	76		X		X
Inter	Q85FY7	Photosystem I P700 chlorophyll a apoprotein A1 (EC 1.97.1.12) (PSI-A) (PsaA)	psaA	WAKPGHFSR	3	27		Q85FZ1	Photosystem I iron-sulfur center subunit VII	psaE	SPVKPPVKSEVK	8	80		X	X	X
Inter	Q85FY7	Photosystem I P700 chlorophyll a apoprotein A1 (EC 1.97.1.12) (PSI-A) (PsaA)	psaA	WAKPGHFSR	3	27		Q85FZ1	Photosystem I iron-sulfur center subunit VII	psaE	SEVKAEK	4	84		X	X	X
Inter	Q85FY7	Photosystem I P700 chlorophyll a apoprotein A1 (EC 1.97.1.12) (PSI-A) (PsaA)	psaA	WAKPGHFSR	3	27		Q85FZ1	Photosystem I iron-sulfur center subunit VII	psaE	AEKENK	3	87		X	X	X
Inter	Q85FY7	Photosystem I P700 chlorophyll a apoprotein A1 (EC 1.97.1.12) (PSI-A) (PsaA)	psaA	WAKPGHFSR	3	27		Q85FZ1	Photosystem I iron-sulfur center subunit VII	psaE	AEKENKK	3	87		X	X	X
Inter	Q85FY7	Photosystem I P700 chlorophyll a apoprotein A1 (EC 1.97.1.12) (PSI-A) (PsaA)	psaA	WAKPGHFSR	3	27		Q85FZ1	Photosystem I iron-sulfur center subunit VII	psaE	AEKENKK	6	90		X	X		TRUE	1
Inter	Q85FY7	Photosystem I P700 chlorophyll a apoprotein A1 (EC 1.97.1.12) (PSI-A) (PsaA)	psaA	DVVPTSFEKWAKPGHFSR	12	27		Q85G42	Phycocyanin beta chain	cpcB	MoxLDAFSK	1	1		X
Inter	Q85FY7	Photosystem I P700 chlorophyll a apoprotein A1 (EC 1.97.1.12) (PSI-A) (PsaA)	psaA	LKVAPAIAPR	2	705		Q85FZ1	Photosystem I iron-sulfur center subunit VII	psaE	GSLVKILRPESFWYNEVGTVVNVETSK	5	9		X	X	X
Inter	Q85FY7	Photosystem I P700 chlorophyll a apoprotein A1 (EC 1.97.1.12) (PSI-A) (PsaA)	psaA	LKVAPAIAPR	2	705		Q85FZ1	Photosystem I iron-sulfur center subunit VII	psaE	VEIKSDTSAK	4	66		X	X	X
Intra	Q85FZ1	Photosystem I iron-sulfur center subunit VII	psaE	KGSLVK	1	4		Q85FZ1	Photosystem I iron-sulfur center subunit VII	psaE	VEIKSDTSAK	4	66		X	X	X
Intra	Q85FZ1	Photosystem I iron-sulfur center subunit VII	psaE	KGSLVK	1	4		Q85FZ1	Photosystem I iron-sulfur center subunit VII	psaE	SDTSAKSPVKPPVK	6	72		X	X	X
Intra	Q85FZ1	Photosystem I iron-sulfur center subunit VII	psaE	KGSLVK	1	4		Q85FZ1	Photosystem I iron-sulfur center subunit VII	psaE	SPVKPPVK	4	76		X	X	X
Intra	Q85FZ1	Photosystem I iron-sulfur center subunit VII	psaE	KGSLVK	1	4		Q85FZ1	Photosystem I iron-sulfur center subunit VII	psaE	SPVKPPVKSEVK	8	80		X	X	X
Intra	Q85FZ1	Photosystem I iron-sulfur center subunit VII	psaE	KGSLVK	1	4		Q85FZ1	Photosystem I iron-sulfur center subunit VII	psaE	SEVKAEK	4	84		X	X	X
Intra	Q85FZ1	Photosystem I iron-sulfur center subunit VII	psaE	KGSLVK	1	4		Q85FZ1	Photosystem I iron-sulfur center subunit VII	psaE	SEVKAEKENK	4	84		X	X	X
Intra	Q85FZ1	Photosystem I iron-sulfur center subunit VII	psaE	KGSLVK	1	4		Q85FZ1	Photosystem I iron-sulfur center subunit VII	psaE	AEKENK	3	87		X	X	X
Intra	Q85FZ1	Photosystem I iron-sulfur center subunit VII	psaE	KGSLVK	1	4		Q85FZ1	Photosystem I iron-sulfur center subunit VII	psaE	AEKENKK	3	87		X	X	X
Intra	Q85FZ1	Photosystem I iron-sulfur center subunit VII	psaE	KGSLVK	1	4		Q85FZ1	Photosystem I iron-sulfur center subunit VII	psaE	AEKENKKEGA	3	87			X	X
Intra	Q85FZ1	Photosystem I iron-sulfur center subunit VII	psaE	KGSLVK	1	4		Q85FZ1	Photosystem I iron-sulfur center subunit VII	psaE	SEVKAEKENK	7	87		X
Intra	Q85FZ1	Photosystem I iron-sulfur center subunit VII	psaE	KGSLVK	1	4		Q85FZ1	Photosystem I iron-sulfur center subunit VII	psaE	AEKENKK	6	90		X	X	X
Intra	Q85FZ1	Photosystem I iron-sulfur center subunit VII	psaE	KGSLVK	1	4		Q85FZ1	Photosystem I iron-sulfur center subunit VII	psaE	AEKENKKEGA	6	90			X
Intra	Q85FZ1	Photosystem I iron-sulfur center subunit VII	psaE	KGSLVK	1	4		Q85FZ1	Photosystem I iron-sulfur center subunit VII	psaE	ENKKEGA	4	91				X
Intra	Q85FZ1	Photosystem I iron-sulfur center subunit VII	psaE	KGSLVK	1	4		Q85FZ1	Photosystem I iron-sulfur center subunit VII	psaE	AEKENKKEGA	7	91			X
Inter	Q85FZ1	Photosystem I iron-sulfur center subunit VII	psaE	KGSLVK	1	4		Q85G47	Photosystem I iron-sulfur center (EC 1.97.1.12) (9 kDa polypeptide) (PSI-C) (Photosystem I subunit VII) (PsaC)	psaC	ACcmPLDVLEMoxVPWDGCcmKAGQMoxASAPR	16	35		X	X	X
Inter	Q85FZ1	Photosystem I iron-sulfur center subunit VII	psaE	KGSLVK	1	4		Q85G47	Photosystem I iron-sulfur center (EC 1.97.1.12) (9 kDa polypeptide) (PSI-C) (Photosystem I subunit VII) (PsaC)	psaC	ACcmPLDVLEMVPWDGCcmKAGQMASAPR	16	35		X	X	X
Inter	Q85FZ1	Photosystem I iron-sulfur center subunit VII	psaE	KGSLVK	1	4		Q85G47	Photosystem I iron-sulfur center (EC 1.97.1.12) (9 kDa polypeptide) (PSI-C) (Photosystem I subunit VII) (PsaC)	psaC	ACcmPLDVLEMVPWDGCcmKAGQMoxASAPR	16	35		X	X	X
Inter	Q85FZ1	Photosystem I iron-sulfur center subunit VII	psaE	KGSLVK	1	4		Q85G47	Photosystem I iron-sulfur center (EC 1.97.1.12) (9 kDa polypeptide) (PSI-C) (Photosystem I subunit VII) (PsaC)	psaC	ACcmPLDVLEMoxVPWDGCcmKAGQMASAPR	16	35		X	X	X
Intra	Q85FZ1	Photosystem I iron-sulfur center subunit VII	psaE	VEIKSDTSAK	4	66		Q85FZ1	Photosystem I iron-sulfur center subunit VII	psaE	SPVKPPVK	4	76		X		X
Intra	Q85FZ1	Photosystem I iron-sulfur center subunit VII	psaE	VEIKSDTSAK	4	66		Q85FZ1	Photosystem I iron-sulfur center subunit VII	psaE	SPVKPPVKSEVK	8	80		X	X	X
Intra	Q85FZ1	Photosystem I iron-sulfur center subunit VII	psaE	VEIKSDTSAK	4	66		Q85FZ1	Photosystem I iron-sulfur center subunit VII	psaE	SEVKAEK	4	84		X	X	X
Intra	Q85FZ1	Photosystem I iron-sulfur center subunit VII	psaE	VEIKSDTSAK	4	66		Q85FZ1	Photosystem I iron-sulfur center subunit VII	psaE	AEKENK	3	87		X		X
Intra	Q85FZ1	Photosystem I iron-sulfur center subunit VII	psaE	VEIKSDTSAK	4	66		Q85FZ1	Photosystem I iron-sulfur center subunit VII	psaE	AEKENKK	6	90		X
Inter	Q85FZ1	Photosystem I iron-sulfur center subunit VII	psaE	VEIKSDTSAK	4	66		Q85FZ5	Photosystem II CP47 reaction center protein (PSII 47 kDa protein) (Protein CP-47)	psbB	ALPWYR	1	2			X
Intra	Q85FZ1	Photosystem I iron-sulfur center subunit VII	psaE	SDTSAKSPVKPPVK	6	72		Q85FZ1	Photosystem I iron-sulfur center subunit VII	psaE	SEVKAEK	4	84		X	X	X
Intra	Q85FZ1	Photosystem I iron-sulfur center subunit VII	psaE	SDTSAKSPVKPPVK	6	72		Q85FZ1	Photosystem I iron-sulfur center subunit VII	psaE	AEKENKK	3	87		X	X	X
Intra	Q85FZ1	Photosystem I iron-sulfur center subunit VII	psaE	SDTSAKSPVKPPVK	6	72		Q85FZ1	Photosystem I iron-sulfur center subunit VII	psaE	AEKENK	3	87		X		X
Intra	Q85FZ1	Photosystem I iron-sulfur center subunit VII	psaE	SDTSAKSPVKPPVK	6	72		Q85FZ1	Photosystem I iron-sulfur center subunit VII	psaE	AEKENKK	6	90		X
Inter	Q85FZ1	Photosystem I iron-sulfur center subunit VII	psaE	SDTSAKSPVKPPVK	6	72		Q85FZ5	Photosystem II CP47 reaction center protein (PSII 47 kDa protein) (Protein CP-47)	psbB	ALPWYR	1	2		X	X
Intra	Q85FZ1	Photosystem I iron-sulfur center subunit VII	psaE	SPVKPPVK	4	76		Q85FZ1	Photosystem I iron-sulfur center subunit VII	psaE	SEVKAEK	4	84		X	X	X
Intra	Q85FZ1	Photosystem I iron-sulfur center subunit VII	psaE	SPVKPPVK	4	76		Q85FZ1	Photosystem I iron-sulfur center subunit VII	psaE	SEVKAEKENK	4	84		X	X	X
Intra	Q85FZ1	Photosystem I iron-sulfur center subunit VII	psaE	SPVKPPVK	4	76		Q85FZ1	Photosystem I iron-sulfur center subunit VII	psaE	SEVKAEKENKK	4	84		X		X
Intra	Q85FZ1	Photosystem I iron-sulfur center subunit VII	psaE	SPVKPPVK	4	76		Q85FZ1	Photosystem I iron-sulfur center subunit VII	psaE	AEKENK	3	87		X		X
Intra	Q85FZ1	Photosystem I iron-sulfur center subunit VII	psaE	SPVKPPVK	4	76		Q85FZ1	Photosystem I iron-sulfur center subunit VII	psaE	SEVKAEKENK	7	87				X
Intra	Q85FZ1	Photosystem I iron-sulfur center subunit VII	psaE	SPVKPPVK	4	76		Q85FZ1	Photosystem I iron-sulfur center subunit VII	psaE	AEKENKK	3	87		X		X
Intra	Q85FZ1	Photosystem I iron-sulfur center subunit VII	psaE	SPVKPPVK	4	76		Q85FZ1	Photosystem I iron-sulfur center subunit VII	psaE	AEKENKKEGA	3	87		X
Intra	Q85FZ1	Photosystem I iron-sulfur center subunit VII	psaE	SPVKPPVK	4	76		Q85FZ1	Photosystem I iron-sulfur center subunit VII	psaE	AEKENKK	6	90		X		X
Intra	Q85FZ1	Photosystem I iron-sulfur center subunit VII	psaE	SPVKPPVKSEVK	4	76		Q85FZ1	Photosystem I iron-sulfur center subunit VII	psaE	AEKENKK	6	90				X
Inter	Q85FZ1	Photosystem I iron-sulfur center subunit VII	psaE	SPVKPPVK	4	76		Q85FZ5	Photosystem II CP47 reaction center protein (PSII 47 kDa protein) (Protein CP-47)	psbB	ALPWYR	1	2		X
Intra	Q85FZ1	Photosystem I iron-sulfur center subunit VII	psaE	SPVKPPVKSEVK	8	80		Q85FZ1	Photosystem I iron-sulfur center subunit VII	psaE	AEKENKK	3	87		X	X	X
Intra	Q85FZ1	Photosystem I iron-sulfur center subunit VII	psaE	SPVKPPVKSEVK	8	80		Q85FZ1	Photosystem I iron-sulfur center subunit VII	psaE	AEKENK	3	87		X	X	X
Intra	Q85FZ1	Photosystem I iron-sulfur center subunit VII	psaE	SPVKPPVKSEVK	8	80		Q85FZ1	Photosystem I iron-sulfur center subunit VII	psaE	AEKENKKEGA	3	87		X	X	X
Intra	Q85FZ1	Photosystem I iron-sulfur center subunit VII	psaE	SPVKPPVKSEVK	8	80		Q85FZ1	Photosystem I iron-sulfur center subunit VII	psaE	AEKENKK	6	90		X		X	TRUE	1
Intra	Q85FZ1	Photosystem I iron-sulfur center subunit VII	psaE	SPVKPPVKSEVK	8	80		Q85FZ1	Photosystem I iron-sulfur center subunit VII	psaE	AEKENKKEGA	6	90		X	X		TRUE	1
Intra	Q85FZ1	Photosystem I iron-sulfur center subunit VII	psaE	SPVKPPVKSEVK	8	80		Q85FZ1	Photosystem I iron-sulfur center subunit VII	psaE	AEKENKKEGA	7	91			X
Inter	Q85FZ1	Photosystem I iron-sulfur center subunit VII	psaE	SPVKPPVKSEVK	8	80		Q85FZ5	Photosystem II CP47 reaction center protein (PSII 47 kDa protein) (Protein CP-47)	psbB	ALPWYR	1	2		X	X
Inter	Q85FZ1	Photosystem I iron-sulfur center subunit VII	psaE	SPVKPPVKSEVK	8	80		Q85FZ5	Photosystem II CP47 reaction center protein (PSII 47 kDa protein) (Protein CP-47)	psbB	KQASV	1	505			X
Intra	Q85FZ1	Photosystem I iron-sulfur center subunit VII	psaE	SEVKAEK	4	84		Q85FZ1	Photosystem I iron-sulfur center subunit VII	psaE	ENKKEGA	3	90			X	X
Inter	Q85FZ1	Photosystem I iron-sulfur center subunit VII	psaE	SEVKAEK	4	84		Q85FZ5	Photosystem II CP47 reaction center protein (PSII 47 kDa protein) (Protein CP-47)	psbB	ALPWYR	1	2		X
Intra	Q85FZ5	Photosystem II CP47 reaction center protein (PSII 47 kDa protein) (Protein CP-47)	psbB	ALPWYR	1	2		Q85FZ5	Photosystem II CP47 reaction center protein (PSII 47 kDa protein) (Protein CP-47)	psbB	KQASV	1	505		X
Intra	Q85FZ5	Photosystem II CP47 reaction center protein (PSII 47 kDa protein) (Protein CP-47)	psbB	GDGIAQAWLGHAVFQDKQGR	17	349		Q85FZ5	Photosystem II CP47 reaction center protein (PSII 47 kDa protein) (Protein CP-47)	psbB	AESKYSIEQVGVTCcmQFYGGK	4	389		X	X	X
Intra	Q85FZ5	Photosystem II CP47 reaction center protein (PSII 47 kDa protein) (Protein CP-47)	psbB	GDGIAQAWLGHAVFQDKQGR	17	349		Q85FZ5	Photosystem II CP47 reaction center protein (PSII 47 kDa protein) (Protein CP-47)	psbB	FNGQKFTDAASVK	5	410		X	X	X
Intra	Q85FZ5	Photosystem II CP47 reaction center protein (PSII 47 kDa protein) (Protein CP-47)	psbB	GDGIAQAWLGHAVFQDKQGR	17	349		Q85FZ5	Photosystem II CP47 reaction center protein (PSII 47 kDa protein) (Protein CP-47)	psbB	FNGQKFTDAASVKR	5	410		X	X	X
Intra	Q85FZ5	Photosystem II CP47 reaction center protein (PSII 47 kDa protein) (Protein CP-47)	psbB	AGPMoxNKGDGIAQAWLGHAVFQDKQGR	23	349		Q85FZ5	Photosystem II CP47 reaction center protein (PSII 47 kDa protein) (Protein CP-47)	psbB	FNGQKFTDAASVK	5	410		X	X
Inter	Q85FZ5	Photosystem II CP47 reaction center protein (PSII 47 kDa protein) (Protein CP-47)	psbB	MoxPAFFETFPVILVDKDGIVR	15	373		Q85G43	Phycocyanin alpha chain	cpcA	MoxKTPITEAIAAADSQGR	1	1			X
Inter	Q85FZ5	Photosystem II CP47 reaction center protein (PSII 47 kDa protein) (Protein CP-47)	psbB	MoxPAFFETFPVILVDKDGIVR	15	373		Q85G43	Phycocyanin alpha chain	cpcA	MoxKTPITEAIAAADSQGR	2	2		X	X
Intra	Q85FZ5	Photosystem II CP47 reaction center protein (PSII 47 kDa protein) (Protein CP-47)	psbB	AESKYSIEQVGVTCcmQFYGGK	4	389		Q85FZ5	Photosystem II CP47 reaction center protein (PSII 47 kDa protein) (Protein CP-47)	psbB	FTDAASVKR	8	418			X
Intra	Q85FZ5	Photosystem II CP47 reaction center protein (PSII 47 kDa protein) (Protein CP-47)	psbB	YSIEQVGVTCcmQFYGGKFNGQK	16	405		Q85FZ5	Photosystem II CP47 reaction center protein (PSII 47 kDa protein) (Protein CP-47)	psbB	KAQLGEVFEFDR	1	423		X	X	X
Intra	Q85FZ5	Photosystem II CP47 reaction center protein (PSII 47 kDa protein) (Protein CP-47)	psbB	RAESKYSIEQVGVTCcmQFYGGKFNGQK	21	405		Q85FZ5	Photosystem II CP47 reaction center protein (PSII 47 kDa protein) (Protein CP-47)	psbB	KAQLGEVFEFDR	1	423				X
Intra	Q85FZ5	Photosystem II CP47 reaction center protein (PSII 47 kDa protein) (Protein CP-47)	psbB	YSIEQVGVTCcmQFYGGKFNGQKFTDAASVKR	16	405		Q85FZ5	Photosystem II CP47 reaction center protein (PSII 47 kDa protein) (Protein CP-47)	psbB	KAQLGEVFEFDR	1	423		X		X
Intra	Q85FZ5	Photosystem II CP47 reaction center protein (PSII 47 kDa protein) (Protein CP-47)	psbB	FTDAASVKR	8	418		Q85FZ5	Photosystem II CP47 reaction center protein (PSII 47 kDa protein) (Protein CP-47)	psbB	KAQLGEVFEFDR	1	423		X	X	X
Intra	Q85FZ5	Photosystem II CP47 reaction center protein (PSII 47 kDa protein) (Protein CP-47)	psbB	KAQLGEVFEFDR	1	423		Q85FZ5	Photosystem II CP47 reaction center protein (PSII 47 kDa protein) (Protein CP-47)	psbB	KAQLGEVFEFDR	1	423		X
Inter	Q85FZ5	Photosystem II CP47 reaction center protein (PSII 47 kDa protein) (Protein CP-47)	psbB	YARKAQLGEVFEFDR	4	423		Q85G27	Photosystem II D2 protein (PSII D2 protein) (EC 1.10.3.9) (Photosystem Q(A) protein)	psbD	MoxTIAIGR	1	1		X
Inter	Q85FZ5	Photosystem II CP47 reaction center protein (PSII 47 kDa protein) (Protein CP-47)	psbB	KQASV	1	505		Q85G21	Photosystem II reaction center Psb28 protein (Photosystem II 13 kDa protein) (Photosystem II reaction center W protein)	psb28	ASIQFIQGVDEDIIPTVR	1	2		X
Inter	Q85G15	Cytochrome b6-f complex subunit 4 (17 kDa polypeptide)	petD	MSILK	1	1		Q85G26	Photosystem II CP43 reaction center protein (PSII 43 kDa protein) (Protein CP-43)	psbC	EacTPYNIVGGK	1	2		X
Inter	Q85G15	Cytochrome b6-f complex subunit 4 (17 kDa polypeptide)	petD	MSILK	1	1		Q9ZZQ5	Cytochrome c oxidase subunit 1 (EC 7.1.1.9)	cox1	MacNALK	1	1		X
Intra	Q85G15	Cytochrome b6-f complex subunit 4 (17 kDa polypeptide)	petD	SILKK	4	5		Q85G15	Cytochrome b6-f complex subunit 4 (17 kDa polypeptide)	petD	KPDLSDAQLR	1	6		X	X
Intra	Q85G15	Cytochrome b6-f complex subunit 4 (17 kDa polypeptide)	petD	SILKK	4	5		Q85G15	Cytochrome b6-f complex subunit 4 (17 kDa polypeptide)	petD	PDLSDAQLRAKLAK	11	17		X
Intra	Q85G15	Cytochrome b6-f complex subunit 4 (17 kDa polypeptide)	petD	SILKKPDLSDAQLR	4	5		Q85G15	Cytochrome b6-f complex subunit 4 (17 kDa polypeptide)	petD	AKLAK	2	17		X
Intra	Q85G15	Cytochrome b6-f complex subunit 4 (17 kDa polypeptide)	petD	KPDLSDAQLR	1	6		Q85G15	Cytochrome b6-f complex subunit 4 (17 kDa polypeptide)	petD	AKLAK	2	17		X
Intra	Q85G16	Cytochrome b6	petB	MacSKVYDWFQER	1	1		Q85G16	Cytochrome b6	petB	KQGISGPL	1	208			X
Inter	Q85G16	Cytochrome b6	petB	VYLTGGFKK	8	111		Q85G81	Ribulose bisphosphate carboxylase large chain (RuBisCO large subunit) (EC 4.1.1.39)	rbcL	GGLDFLKDDENINSQPFMoxR	7	205			X
Intra	Q85G21	Photosystem II reaction center Psb28 protein (Photosystem II 13 kDa protein) (Photosystem II reaction center W protein)	psb28	ASIQFIQGVDEDIIPTVR	1	2		Q85G21	Photosystem II reaction center Psb28 protein (Photosystem II 13 kDa protein) (Photosystem II reaction center W protein)	psb28	YAEAKGLSFQR	5	102		X	X
Intra	Q85G22	Chaperonin GroEL, chloroplastic (EC 5.6.1.7) (60 kDa chaperonin) (Chaperonin-60) (Cpn60)	groEL	SYTTIVADSNKQQVK	11	336		Q85G22	Chaperonin GroEL, chloroplastic (EC 5.6.1.7) (60 kDa chaperonin) (Chaperonin-60) (Cpn60)	groEL	CcmEQIKQQWAR	5	347			X
Intra	Q85G22	Chaperonin GroEL, chloroplastic (EC 5.6.1.7) (60 kDa chaperonin) (Chaperonin-60) (Cpn60)	groEL	QQVKAR	4	340		Q85G22	Chaperonin GroEL, chloroplastic (EC 5.6.1.7) (60 kDa chaperonin) (Chaperonin-60) (Cpn60)	groEL	CcmEQIKQQWAR	5	347		X
Inter	Q85G22	Chaperonin GroEL, chloroplastic (EC 5.6.1.7) (60 kDa chaperonin) (Chaperonin-60) (Cpn60)	groEL	QQVKAR	4	340		Q9ZZQ5	Cytochrome c oxidase subunit 1 (EC 7.1.1.9)	cox1	MacNALK	1	1			X
Intra	Q85G22	Chaperonin GroEL, chloroplastic (EC 5.6.1.7) (60 kDa chaperonin) (Chaperonin-60) (Cpn60)	groEL	CcmEQIKQQWAR	5	347		Q85G22	Chaperonin GroEL, chloroplastic (EC 5.6.1.7) (60 kDa chaperonin) (Chaperonin-60) (Cpn60)	groEL	SDSSYEKQQLQER	7	359		X	X
Intra	Q85G26	Photosystem II CP43 reaction center protein (PSII 43 kDa protein) (Protein CP-43)	psbC	LGENVASAQGPTGLGKYLMoxR	16	324		Q85G26	Photosystem II CP43 reaction center protein (PSII 43 kDa protein) (Protein CP-43)	psbC	IKNDIQPWQER	2	366		X	X	X
Intra	Q85G26	Photosystem II CP43 reaction center protein (PSII 43 kDa protein) (Protein CP-43)	psbC	LGENVASAQGPTGLGKYLMR	16	324		Q85G26	Photosystem II CP43 reaction center protein (PSII 43 kDa protein) (Protein CP-43)	psbC	IKNDIQPWQER	2	366		X	X	X
Inter	Q85G26	Photosystem II CP43 reaction center protein (PSII 43 kDa protein) (Protein CP-43)	psbC	IKNDIQPWQER	2	366		Q85G27	Photosystem II D2 protein (PSII D2 protein) (EC 1.10.3.9) (Photosystem Q(A) protein)	psbD	TIAIGR	1	2		X
Inter	Q85G26	Photosystem II CP43 reaction center protein (PSII 43 kDa protein) (Protein CP-43)	psbC	IKNDIQPWQER	2	366		Q85G58	Allophycocyanin B18 chain	apcF	MQDQISKIIR	7	7				X
Inter	Q85G27	Photosystem II D2 protein (PSII D2 protein) (EC 1.10.3.9) (Photosystem Q(A) protein)	psbD	TIAIGR	1	2		Q85G42	Phycocyanin beta chain	cpcB	LacDAFSKVVAQADAR	1	2		X
Inter	Q85G27	Photosystem II D2 protein (PSII D2 protein) (EC 1.10.3.9) (Photosystem Q(A) protein)	psbD	TIAIGR	1	2		Q85G42	Phycocyanin beta chain	cpcB	LacDAFSKVVAQADAR	6	7		X
Inter	Q85G27	Photosystem II D2 protein (PSII D2 protein) (EC 1.10.3.9) (Photosystem Q(A) protein)	psbD	TacIAIGR	1	2		Q85G55	Phycobilisome rod-core linker polypeptide	cpcG	SacMPLLK	1	2		X
Intra	Q85G42	Phycocyanin beta chain	cpcB	MoxLDAFSK	1	1		Q85G42	Phycocyanin beta chain	cpcB	MoxLDAFSKVVAQADAR	7	7		X	X
Intra	Q85G42	Phycocyanin beta chain	cpcB	MLDAFSK	1	1		Q85G42	Phycocyanin beta chain	cpcB	MoxLDAFSKVVAQADAR	7	7		X	X
Intra	Q85G42	Phycocyanin beta chain	cpcB	MoxLDAFSK	1	1		Q85G42	Phycocyanin beta chain	cpcB	GEFLSNTQFDALAKMoxVADGNK	14	29		X	X
Intra	Q85G42	Phycocyanin beta chain	cpcB	MoxLDAFSK	1	1		Q85G42	Phycocyanin beta chain	cpcB	GEFLSNTQFDALAKMoxVADGNKR	14	29		X	X
Intra	Q85G42	Phycocyanin beta chain	cpcB	MLDAFSKVVAQADAR	1	1		Q85G42	Phycocyanin beta chain	cpcB	GEFLSNTQFDALAKMVADGNKR	14	29		X
Intra	Q85G42	Phycocyanin beta chain	cpcB	MoxLDAFSKVVAQADAR	1	1		Q85G42	Phycocyanin beta chain	cpcB	GEFLSNTQFDALAKMVADGNK	14	29			X		TRUE	2
Intra	Q85G42	Phycocyanin beta chain	cpcB	MLDAFSKVVAQADAR	1	1		Q85G42	Phycocyanin beta chain	cpcB	GEFLSNTQFDALAKMoxVADGNK	14	29		X	X
Intra	Q85G42	Phycocyanin beta chain	cpcB	MLDAFSKVVAQADAR	1	1		Q85G42	Phycocyanin beta chain	cpcB	GEFLSNTQFDALAKMoxVADGNKR	14	29		X	X		TRUE	2
Intra	Q85G42	Phycocyanin beta chain	cpcB	MoxLDAFSKVVAQADAR	1	1		Q85G42	Phycocyanin beta chain	cpcB	GEFLSNTQFDALAKMoxVADGNK	14	29		X	X
Intra	Q85G42	Phycocyanin beta chain	cpcB	MoxLDAFSK	1	1		Q85G42	Phycocyanin beta chain	cpcB	MoxVADGNKR	7	36		X	X
Inter	Q85G42	Phycocyanin beta chain	cpcB	MLDAFSK	1	1		Q85G43	Phycocyanin alpha chain	cpcA	MKTPITEAIAAADSQGR	1	1			X		TRUE	2
Inter	Q85G42	Phycocyanin beta chain	cpcB	MoxLDAFSK	1	1		Q85G43	Phycocyanin alpha chain	cpcA	MKTPITEAIAAADSQGR	1	1			X		TRUE	2
Inter	Q85G42	Phycocyanin beta chain	cpcB	MLDAFSK	1	1		Q85G43	Phycocyanin alpha chain	cpcA	MoxKTPITEAIAAADSQGR	1	1			X		TRUE	2
Inter	Q85G42	Phycocyanin beta chain	cpcB	MoxLDAFSK	1	1		Q85G43	Phycocyanin alpha chain	cpcA	MoxKTPITEAIAAADSQGR	1	1			X		TRUE	2
Inter	Q85G42	Phycocyanin beta chain	cpcB	MoxLDAFSK	1	1		Q85G43	Phycocyanin alpha chain	cpcA	MoxKTPITEAIAAADSQGR	2	2		X	X
Inter	Q85G42	Phycocyanin beta chain	cpcB	MLDAFSK	1	1		Q85G43	Phycocyanin alpha chain	cpcA	MoxKTPITEAIAAADSQGR	2	2		X	X
Inter	Q85G42	Phycocyanin beta chain	cpcB	MLDAFSK	1	1		Q85G43	Phycocyanin alpha chain	cpcA	MKTPITEAIAAADSQGR	2	2		X	X
Inter	Q85G42	Phycocyanin beta chain	cpcB	MoxLDAFSK	1	1		Q85G55	Phycobilisome rod-core linker polypeptide	cpcG	SMoxPLLKYAYSSQNQR	6	7		X
Inter	Q85G42	Phycocyanin beta chain	cpcB	MoxLDAFSK	1	1		Q85G55	Phycobilisome rod-core linker polypeptide	cpcG	SMPLLKYAYSSQNQR	6	7		X
Inter	Q85G42	Phycocyanin beta chain	cpcB	MLDAFSK	1	1		Q85G55	Phycobilisome rod-core linker polypeptide	cpcG	SMoxPLLKYAYSSQNQR	6	7		X
Inter	Q85G42	Phycocyanin beta chain	cpcB	MLDAFSK	1	1		Q85G55	Phycobilisome rod-core linker polypeptide	cpcG	SMPLLKYAYSSQNQR	6	7		X
Inter	Q85G42	Phycocyanin beta chain	cpcB	MoxLDAFSK	1	1		Q85G55	Phycobilisome rod-core linker polypeptide	cpcG	SMoxPLLKYAYSSQNQRVEGFEVVGNEELPR	6	7		X
Inter	Q85G42	Phycocyanin beta chain	cpcB	MoxLDAFSK	1	1		Q85G55	Phycobilisome rod-core linker polypeptide	cpcG	DVYNEKEK	6	123		X	X
Inter	Q85G42	Phycocyanin beta chain	cpcB	MLDAFSK	1	1		Q85G55	Phycobilisome rod-core linker polypeptide	cpcG	DVYNEKEK	6	123		X	X
Inter	Q85G42	Phycocyanin beta chain	cpcB	MoxLDAFSK	1	1		Q85G55	Phycobilisome rod-core linker polypeptide	cpcG	VLGRDVYNEKEK	10	123			X
Inter	Q85G42	Phycocyanin beta chain	cpcB	LDAFSK	1	2		Q85G43	Phycocyanin alpha chain	cpcA	MoxKTPITEAIAAADSQGR	2	2		X
Inter	Q85G42	Phycocyanin beta chain	cpcB	LDAFSK	1	2		Q85G55	Phycobilisome rod-core linker polypeptide	cpcG	MoxSMoxPLLKYAYSSQNQR	7	7			X
Intra	Q85G42	Phycocyanin beta chain	cpcB	MoxLDAFSKVVAQADAR	7	7		Q85G42	Phycocyanin beta chain	cpcB	GEFLSNTQFDALAKMoxVADGNK	14	29		X	X
Intra	Q85G42	Phycocyanin beta chain	cpcB	MoxLDAFSKVVAQADAR	7	7		Q85G42	Phycocyanin beta chain	cpcB	GEFLSNTQFDALAKMoxVADGNKR	14	29		X	X
Intra	Q85G42	Phycocyanin beta chain	cpcB	MacoxLDAFSKVVAQADAR	7	7		Q85G42	Phycocyanin beta chain	cpcB	GEFLSNTQFDALAKMoxVADGNK	14	29		X		X
Intra	Q85G42	Phycocyanin beta chain	cpcB	MLDAFSKVVAQADAR	7	7		Q85G42	Phycocyanin beta chain	cpcB	GEFLSNTQFDALAKMoxVADGNK	14	29		X	X	X
Intra	Q85G42	Phycocyanin beta chain	cpcB	MacoxLDAFSKVVAQADAR	7	7		Q85G42	Phycocyanin beta chain	cpcB	GEFLSNTQFDALAKMoxVADGNKR	14	29		X
Intra	Q85G42	Phycocyanin beta chain	cpcB	MLDAFSKVVAQADAR	7	7		Q85G42	Phycocyanin beta chain	cpcB	GEFLSNTQFDALAKMoxVADGNKR	14	29		X	X
Intra	Q85G42	Phycocyanin beta chain	cpcB	MLDAFSKVVAQADAR	7	7		Q85G42	Phycocyanin beta chain	cpcB	GEFLSNTQFDALAKMVADGNKR	14	29		X	X
Intra	Q85G42	Phycocyanin beta chain	cpcB	MLDAFSKVVAQADAR	7	7		Q85G42	Phycocyanin beta chain	cpcB	GEFLSNTQFDALAKMVADGNK	14	29		X	X
Intra	Q85G42	Phycocyanin beta chain	cpcB	MoxLDAFSKVVAQADAR	7	7		Q85G42	Phycocyanin beta chain	cpcB	GEFLSNTQFDALAKMVADGNKR	14	29		X	X
Intra	Q85G42	Phycocyanin beta chain	cpcB	MoxLDAFSKVVAQADAR	7	7		Q85G42	Phycocyanin beta chain	cpcB	GEFLSNTQFDALAKMVADGNK	14	29		X	X
Intra	Q85G42	Phycocyanin beta chain	cpcB	MoxLDAFSKVVAQADAR	7	7		Q85G42	Phycocyanin beta chain	cpcB	GEFLSNTQFDALAKMoxVADGNKR	21	36		X	X
Intra	Q85G42	Phycocyanin beta chain	cpcB	MLDAFSKVVAQADAR	7	7		Q85G42	Phycocyanin beta chain	cpcB	GEFLSNTQFDALAKMoxVADGNKR	21	36		X
Intra	Q85G42	Phycocyanin beta chain	cpcB	MLDAFSKVVAQADAR	7	7		Q85G42	Phycocyanin beta chain	cpcB	GEFLSNTQFDALAKMVADGNKR	21	36		X
Intra	Q85G42	Phycocyanin beta chain	cpcB	MoxLDAFSKVVAQADAR	7	7		Q85G42	Phycocyanin beta chain	cpcB	AAKAVV	3	169		X	X
Intra	Q85G42	Phycocyanin beta chain	cpcB	MLDAFSKVVAQADAR	7	7		Q85G42	Phycocyanin beta chain	cpcB	AAKAVV	3	169		X	X
Inter	Q85G42	Phycocyanin beta chain	cpcB	MoxLDAFSKVVAQADAR	7	7		Q85G43	Phycocyanin alpha chain	cpcA	MoxKTPITEAIAAADSQGR	1	1			X		TRUE	2
Inter	Q85G42	Phycocyanin beta chain	cpcB	MoxLDAFSKVVAQADAR	7	7		Q85G43	Phycocyanin alpha chain	cpcA	MoxKTPITEAIAAADSQGR	2	2		X	X
Inter	Q85G42	Phycocyanin beta chain	cpcB	MLDAFSKVVAQADAR	7	7		Q85G43	Phycocyanin alpha chain	cpcA	FPYTTQMTGACcmYASSAVGKAK	19	81		X	X
Inter	Q85G42	Phycocyanin beta chain	cpcB	MoxLDAFSKVVAQADAR	7	7		Q85G43	Phycocyanin alpha chain	cpcA	FPYTTQMoxTGACcmYASSAVGKAK	19	81		X	X
Inter	Q85G42	Phycocyanin beta chain	cpcB	MoxLDAFSKVVAQADAR	7	7		Q85G43	Phycocyanin alpha chain	cpcA	FPYTTQMTGACcmYASSAVGKAK	19	81		X	X
Inter	Q85G42	Phycocyanin beta chain	cpcB	MLDAFSKVVAQADAR	7	7		Q85G43	Phycocyanin alpha chain	cpcA	FPYTTQMoxTGACcmYASSAVGKAK	19	81		X	X
Inter	Q85G42	Phycocyanin beta chain	cpcB	MoxLDAFSKVVAQADAR	7	7		Q85G55	Phycobilisome rod-core linker polypeptide	cpcG	SMoxPLLKYAYSSQNQR	6	7		X	X
Inter	Q85G42	Phycocyanin beta chain	cpcB	MLDAFSKVVAQADAR	7	7		Q85G55	Phycobilisome rod-core linker polypeptide	cpcG	SMoxPLLKYAYSSQNQR	6	7		X
Inter	Q85G42	Phycocyanin beta chain	cpcB	MoxLDAFSKVVAQADAR	7	7		Q85G55	Phycobilisome rod-core linker polypeptide	cpcG	SKGEVPFNLK	2	172		X	X
Inter	Q85G42	Phycocyanin beta chain	cpcB	MLDAFSKVVAQADAR	7	7		Q85G55	Phycobilisome rod-core linker polypeptide	cpcG	SKGEVPFNLK	2	172		X	X
Inter	Q85G42	Phycocyanin beta chain	cpcB	MoxLDAFSKVVAQADAR	7	7		Q85G55	Phycobilisome rod-core linker polypeptide	cpcG	YGADFKER	6	189		X	X
Inter	Q85G42	Phycocyanin beta chain	cpcB	MLDAFSKVVAQADAR	7	7		Q85G55	Phycobilisome rod-core linker polypeptide	cpcG	YGADFKER	6	189		X	X
Inter	Q85G42	Phycocyanin beta chain	cpcB	MoxLDAFSKVVAQADAR	7	7		Q85G55	Phycobilisome rod-core linker polypeptide	cpcG	SFRPQELKPK	8	212		X	X
Inter	Q85G42	Phycocyanin beta chain	cpcB	MoxLDAFSKVVAQADAR	7	7		Q85G55	Phycobilisome rod-core linker polypeptide	cpcG	SFRPQELKPKAGDPINYLEMoxSR	8	212			X
Inter	Q85G42	Phycocyanin beta chain	cpcB	MoxLDAFSKVVAQADAR	7	7		Q85G55	Phycobilisome rod-core linker polypeptide	cpcG	SFRPQELKPKAGDPINYLEMoxSR	10	214		X	X
Intra	Q85G42	Phycocyanin beta chain	cpcB	GEFLSNTQFDALAKMoxVADGNKR	14	29		Q85G42	Phycocyanin beta chain	cpcB	AAKAVV	3	169		X
Intra	Q85G42	Phycocyanin beta chain	cpcB	GEFLSNTQFDALAKMoxVADGNK	14	29		Q85G42	Phycocyanin beta chain	cpcB	AAKAVV	3	169		X
Inter	Q85G42	Phycocyanin beta chain	cpcB	GEFLSNTQFDALAKMoxVADGNKR	14	29		Q85G43	Phycocyanin alpha chain	cpcA	FPYTTQMTGACcmYASSAVGKAK	19	81				X
Inter	Q85G42	Phycocyanin beta chain	cpcB	GEFLSNTQFDALAKMoxVADGNK	14	29		Q85G43	Phycocyanin alpha chain	cpcA	FPYTTQMTGACcmYASSAVGKAK	19	81		X	X	X
Inter	Q85G42	Phycocyanin beta chain	cpcB	GEFLSNTQFDALAKMVADGNKR	14	29		Q85G43	Phycocyanin alpha chain	cpcA	FPYTTQMoxTGACcmYASSAVGKAK	19	81			X
Inter	Q85G42	Phycocyanin beta chain	cpcB	GEFLSNTQFDALAKMoxVADGNK	14	29		Q85G43	Phycocyanin alpha chain	cpcA	FPYTTQMoxTGACcmYASSAVGKAK	19	81		X	X	X
Inter	Q85G42	Phycocyanin beta chain	cpcB	GEFLSNTQFDALAKMoxVADGNKR	14	29		Q85G43	Phycocyanin alpha chain	cpcA	FPYTTQMoxTGACcmYASSAVGKAK	19	81		X	X	X
Inter	Q85G42	Phycocyanin beta chain	cpcB	GEFLSNTQFDALAKMoxVADGNKR	14	29		Q85G43	Phycocyanin alpha chain	cpcA	YIKANHGLSGAAASEANAYINYAINALS	3	137		X	X
Inter	Q85G42	Phycocyanin beta chain	cpcB	GEFLSNTQFDALAKMoxVADGNKR	14	29		Q85G55	Phycobilisome rod-core linker polypeptide	cpcG	SFRPQELKPKAGDPINYLEMoxSR	10	214			X
Inter	Q85G42	Phycocyanin beta chain	cpcB	GEFLSNTQFDALAKMoxVADGNK	14	29		Q9ZZQ9	Cytochrome c oxidase subunit 2	cox2	LNQISLFIKR	9	219			X
Inter	Q85G42	Phycocyanin beta chain	cpcB	AAKAVV	3	169		Q85G43	Phycocyanin alpha chain	cpcA	FPYTTQMoxTGACcmYASSAVGKAK	19	81		X	X
Inter	Q85G42	Phycocyanin beta chain	cpcB	AAKAVV	3	169		Q85G43	Phycocyanin alpha chain	cpcA	FPYTTQMTGACcmYASSAVGKAK	19	81		X
Inter	Q85G42	Phycocyanin beta chain	cpcB	AAKAVV	3	169		Q85G55	Phycobilisome rod-core linker polypeptide	cpcG	SKGEVPFNLK	2	172		X	X
Inter	Q85G42	Phycocyanin beta chain	cpcB	AAKAVV	3	169		Q85G55	Phycobilisome rod-core linker polypeptide	cpcG	YGADFKER	6	189		X	X
Inter	Q85G42	Phycocyanin beta chain	cpcB	AAKAVV	3	169		Q85G55	Phycobilisome rod-core linker polypeptide	cpcG	SFRPQELKPK	8	212		X	X
Inter	Q85G42	Phycocyanin beta chain	cpcB	AAKAVV	3	169		Q85G55	Phycobilisome rod-core linker polypeptide	cpcG	SFRPQELKPKAGDPINYLEMoxSR	10	214		X	X
Intra	Q85G43	Phycocyanin alpha chain	cpcA	MacoxKTPITEAIAAADSQGR	1	1		Q85G43	Phycocyanin alpha chain	cpcA	MKTPITEAIAAADSQGR	1	1		X
Intra	Q85G43	Phycocyanin alpha chain	cpcA	MacoxKTPITEAIAAADSQGR	1	1		Q85G43	Phycocyanin alpha chain	cpcA	MoxKTPITEAIAAADSQGR	1	1		X
Inter	Q85G43	Phycocyanin alpha chain	cpcA	KTPITEAIAAADSQGR	1	2		Q85G55	Phycobilisome rod-core linker polypeptide	cpcG	MoxSMoxPLLK	1	1			X
Inter	Q85G43	Phycocyanin alpha chain	cpcA	KTPITEAIAAADSQGR	1	2		Q85G55	Phycobilisome rod-core linker polypeptide	cpcG	MoxSMPLLKYAYSSQNQR	1	1		X
Inter	Q85G43	Phycocyanin alpha chain	cpcA	MoxKTPITEAIAAADSQGR	2	2		Q85G55	Phycobilisome rod-core linker polypeptide	cpcG	SMoxPLLK	1	2		X
Inter	Q85G43	Phycocyanin alpha chain	cpcA	MKTPITEAIAAADSQGR	2	2		Q85G55	Phycobilisome rod-core linker polypeptide	cpcG	SMPLLKYAYSSQNQR	1	2		X
Inter	Q85G43	Phycocyanin alpha chain	cpcA	MoxKTPITEAIAAADSQGR	2	2		Q85G55	Phycobilisome rod-core linker polypeptide	cpcG	SMoxPLLKYAYSSQNQR	6	7		X	X
Inter	Q85G43	Phycocyanin alpha chain	cpcA	MKTPITEAIAAADSQGR	2	2		Q85G55	Phycobilisome rod-core linker polypeptide	cpcG	SMoxPLLKYAYSSQNQR	6	7		X
Inter	Q85G43	Phycocyanin alpha chain	cpcA	MoxKTPITEAIAAADSQGR	2	2		Q85G55	Phycobilisome rod-core linker polypeptide	cpcG	SMPLLKYAYSSQNQR	6	7		X
Inter	Q85G43	Phycocyanin alpha chain	cpcA	MKTPITEAIAAADSQGR	2	2		Q85G55	Phycobilisome rod-core linker polypeptide	cpcG	SMPLLKYAYSSQNQR	6	7		X
Inter	Q85G43	Phycocyanin alpha chain	cpcA	KTPITEAIAAADSQGR	1	2		Q85G55	Phycobilisome rod-core linker polypeptide	cpcG	MSMPLLKYAYSSQNQR	7	7		X
Inter	Q85G43	Phycocyanin alpha chain	cpcA	KTPITEAIAAADSQGR	1	2		Q85G55	Phycobilisome rod-core linker polypeptide	cpcG	MoxSMoxPLLKYAYSSQNQR	7	7			X
Inter	Q85G43	Phycocyanin alpha chain	cpcA	MKTPITEAIAAADSQGR	2	2		Q85G81	Ribulose bisphosphate carboxylase large chain (RuBisCO large subunit) (EC 4.1.1.39)	rbcL	MAQSVQER	1	1			X
Intra	Q85G43	Phycocyanin alpha chain	cpcA	LIDGAANAVYSKFPYTTQMoxTGACcmYASSAVGK	12	62		Q85G43	Phycocyanin alpha chain	cpcA	FPYTTQMoxTGACcmYASSAVGKAK	19	81		X
Intra	Q85G43	Phycocyanin alpha chain	cpcA	LIDGAANAVYSKFPYTTQMoxTGACcmYASSAVGK	12	62		Q85G43	Phycocyanin alpha chain	cpcA	AFDLSPSWYIEALKYIK	14	134		X	X
Intra	Q85G43	Phycocyanin alpha chain	cpcA	LIDGAANAVYSKFPYTTQMTGACcmYASSAVGK	12	62		Q85G43	Phycocyanin alpha chain	cpcA	AFDLSPSWYIEALKYIK	14	134		X	X
Intra	Q85G43	Phycocyanin alpha chain	cpcA	LIDGAANAVYSKFPYTTQMTGACcmYASSAVGK	12	62		Q85G43	Phycocyanin alpha chain	cpcA	YIKANHGLSGAAASEANAYINYAINALS	3	137			X
Intra	Q85G43	Phycocyanin alpha chain	cpcA	LIDGAANAVYSKFPYTTQMoxTGACcmYASSAVGK	12	62		Q85G43	Phycocyanin alpha chain	cpcA	YIKANHGLSGAAASEANAYINYAINALS	3	137			X
Intra	Q85G43	Phycocyanin alpha chain	cpcA	FPYTTQMoxTGACcmYASSAVGKAK	19	81		Q85G43	Phycocyanin alpha chain	cpcA	FPYTTQMTGACcmYASSAVGKAK	19	81		X	X	X
Intra	Q85G43	Phycocyanin alpha chain	cpcA	FPYTTQMoxTGACcmYASSAVGKAK	19	81		Q85G43	Phycocyanin alpha chain	cpcA	FPYTTQMoxTGACcmYASSAVGKAK	19	81		X		X
Intra	Q85G43	Phycocyanin alpha chain	cpcA	FPYTTQMTGACcmYASSAVGKAK	19	81		Q85G43	Phycocyanin alpha chain	cpcA	FPYTTQMoxTGACcmYASSAVGKAK	19	81		X	X	X
Intra	Q85G43	Phycocyanin alpha chain	cpcA	FPYTTQMTGACcmYASSAVGKAK	19	81		Q85G43	Phycocyanin alpha chain	cpcA	AFDLSPSWYIEALKYIK	14	134		X
Inter	Q85G43	Phycocyanin alpha chain	cpcA	FPYTTQMoxTGACcmYASSAVGKAK	19	81		Q85G55	Phycobilisome rod-core linker polypeptide	cpcG	YGADFKER	6	189			X
Inter	Q85G43	Phycocyanin alpha chain	cpcA	FPYTTQMoxTGACcmYASSAVGKAK	19	81		Q85G55	Phycobilisome rod-core linker polypeptide	cpcG	SFRPQELKPK	8	212		X	X	X
Intra	Q85G55	Phycobilisome rod-core linker polypeptide	cpcG	MacSMPLLK	1	1		Q85G55	Phycobilisome rod-core linker polypeptide	cpcG	TPRYGADFKER	9	189			X
Intra	Q85G55	Phycobilisome rod-core linker polypeptide	cpcG	MoxSMPLLK	1	1		Q85G55	Phycobilisome rod-core linker polypeptide	cpcG	YGADFKER	6	189			X
Intra	Q85G55	Phycobilisome rod-core linker polypeptide	cpcG	SMoxPLLK	1	2		Q85G55	Phycobilisome rod-core linker polypeptide	cpcG	IAWSIVLCcmTKGLEAFVK	10	135		X
Intra	Q85G55	Phycobilisome rod-core linker polypeptide	cpcG	SMPLLK	1	2		Q85G55	Phycobilisome rod-core linker polypeptide	cpcG	IAWSIVLCcmTKGLEAFVK	10	135		X
Intra	Q85G55	Phycobilisome rod-core linker polypeptide	cpcG	SMoxPLLKYAYSSQNQR	6	7		Q85G55	Phycobilisome rod-core linker polypeptide	cpcG	DVYNEKEK	6	123		X
Intra	Q85G55	Phycobilisome rod-core linker polypeptide	cpcG	SMPLLKYAYSSQNQR	6	7		Q85G55	Phycobilisome rod-core linker polypeptide	cpcG	DVYNEKEK	6	123			X
Intra	Q85G55	Phycobilisome rod-core linker polypeptide	cpcG	DVYNEKEK	6	123		Q85G55	Phycobilisome rod-core linker polypeptide	cpcG	SFRPQELKPK	8	212		X	X
Intra	Q85G55	Phycobilisome rod-core linker polypeptide	cpcG	SKGEVPFNLK	2	172		Q85G55	Phycobilisome rod-core linker polypeptide	cpcG	YGADFKER	6	189		X	X
Intra	Q85G55	Phycobilisome rod-core linker polypeptide	cpcG	SKGEVPFNLK	2	172		Q85G55	Phycobilisome rod-core linker polypeptide	cpcG	SFRPQELKPK	8	212		X	X	X
Intra	Q85G55	Phycobilisome rod-core linker polypeptide	cpcG	SKGEVPFNLKTPR	10	180		Q85G55	Phycobilisome rod-core linker polypeptide	cpcG	YGADFKER	6	189		X	X
Intra	Q85G55	Phycobilisome rod-core linker polypeptide	cpcG	YGADFKER	6	189		Q85G55	Phycobilisome rod-core linker polypeptide	cpcG	SFRPQELKPK	8	212		X	X	X
Intra	Q85G55	Phycobilisome rod-core linker polypeptide	cpcG	YGADFKER	6	189		Q85G55	Phycobilisome rod-core linker polypeptide	cpcG	SFRPQELKPKAGDPINYLEMoxSR	10	214		X	X	X
Intra	Q85G55	Phycobilisome rod-core linker polypeptide	cpcG	YGADFKER	6	189		Q85G55	Phycobilisome rod-core linker polypeptide	cpcG	SFRPQELKPKAGDPINYLEMSR	10	214		X
Intra	Q85G55	Phycobilisome rod-core linker polypeptide	cpcG	YGADFKER	6	189		Q85G55	Phycobilisome rod-core linker polypeptide	cpcG	PKAGDPINYLEMoxSR	2	214			X
Inter	Q85G55	Phycobilisome rod-core linker polypeptide	cpcG	PKAGDPINYLEMoxSR	2	214		Q9ZZR0	Cytochrome b	cytb	FLLNFKGM	6	380				X
Intra	Q85G58	Allophycocyanin B18 chain	apcF	MoxQDQISKIIR	7	7		Q85G58	Allophycocyanin B18 chain	apcF	YDFAGQYLDTKAINK	11	22		X	X
Intra	Q85G58	Allophycocyanin B18 chain	apcF	MQDQISKIIR	7	7		Q85G58	Allophycocyanin B18 chain	apcF	YDFAGQYLDTKAINK	11	22		X	X
Intra	Q85G58	Allophycocyanin B18 chain	apcF	MoxQDQISKIIR	7	7		Q85G58	Allophycocyanin B18 chain	apcF	AINKVASYFQNAMoxER	4	26		X	X
Intra	Q85G58	Allophycocyanin B18 chain	apcF	MQDQISKIIR	7	7		Q85G58	Allophycocyanin B18 chain	apcF	AINKVASYFQNAMoxER	4	26		X	X
Intra	Q85G58	Allophycocyanin B18 chain	apcF	MoxQDQISKIIR	7	7		Q85G58	Allophycocyanin B18 chain	apcF	AINKVASYFQNAMER	4	26		X	X
Intra	Q85G58	Allophycocyanin B18 chain	apcF	MQDQISKIIR	7	7		Q85G58	Allophycocyanin B18 chain	apcF	AINKVASYFQNAMER	4	26		X	X
Intra	Q85G58	Allophycocyanin B18 chain	apcF	MoxQDQISKIIR	7	7		Q85G58	Allophycocyanin B18 chain	apcF	INSPYIDEVFDHMoxIKNLCcm	15	156			X
Intra	Q85G58	Allophycocyanin B18 chain	apcF	MQDQISKIIR	7	7		Q85G58	Allophycocyanin B18 chain	apcF	INSPYIDEVFDHMIKNLCcm	15	156			X
Intra	Q85G76	Mg-protoporphyrin IX chelatase (EC 6.6.1.1)	chlI	GTGKTTTIR	4	44		Q85G76	Mg-protoporphyrin IX chelatase (EC 6.6.1.1)	chlI	FGLHTSISTVKDAK	11	212			X
Intra	Q85G76	Mg-protoporphyrin IX chelatase (EC 6.6.1.1)	chlI	GDLFNSHPSDPELMoxSTDVQKK	20	82		Q85G76	Mg-protoporphyrin IX chelatase (EC 6.6.1.1)	chlI	ALVEGVKSFEPGLLAK	7	126		X	X	X
Intra	Q85G76	Mg-protoporphyrin IX chelatase (EC 6.6.1.1)	chlI	FGLHTSISTVKDAK	11	212		Q85G76	Mg-protoporphyrin IX chelatase (EC 6.6.1.1)	chlI	VKIVEER	2	219		X
Intra	Q85G76	Mg-protoporphyrin IX chelatase (EC 6.6.1.1)	chlI	DAKLR	3	215		Q85G76	Mg-protoporphyrin IX chelatase (EC 6.6.1.1)	chlI	DAKLR	3	215		X
Intra	Q85G76	Mg-protoporphyrin IX chelatase (EC 6.6.1.1)	chlI	DAKLR	3	215		Q85G76	Mg-protoporphyrin IX chelatase (EC 6.6.1.1)	chlI	VKIVEER	2	219		X
Intra	Q85G76	Mg-protoporphyrin IX chelatase (EC 6.6.1.1)	chlI	VKIVEER	2	219		Q85G76	Mg-protoporphyrin IX chelatase (EC 6.6.1.1)	chlI	SAFDRDPEKYLQR	9	233		X	X
Intra	Q85G81	Ribulose bisphosphate carboxylase large chain (RuBisCO large subunit) (EC 4.1.1.39)	rbcL	AQSVQER	1	2		Q85G81	Ribulose bisphosphate carboxylase large chain (RuBisCO large subunit) (EC 4.1.1.39)	rbcL	AQSVQER	1	2		X
Intra	Q85G81	Ribulose bisphosphate carboxylase large chain (RuBisCO large subunit) (EC 4.1.1.39)	rbcL	AQSVQER	1	2		Q85G81	Ribulose bisphosphate carboxylase large chain (RuBisCO large subunit) (EC 4.1.1.39)	rbcL	LKNKR	2	12		X
Intra	Q85G81	Ribulose bisphosphate carboxylase large chain (RuBisCO large subunit) (EC 4.1.1.39)	rbcL	AQSVQER	1	2		Q85G81	Ribulose bisphosphate carboxylase large chain (RuBisCO large subunit) (EC 4.1.1.39)	rbcL	TRLKNK	4	12		X	X
Intra	Q85G81	Ribulose bisphosphate carboxylase large chain (RuBisCO large subunit) (EC 4.1.1.39)	rbcL	AQSVQER	1	2		Q85G81	Ribulose bisphosphate carboxylase large chain (RuBisCO large subunit) (EC 4.1.1.39)	rbcL	TRLKNKR	4	12			X
Intra	Q85G81	Ribulose bisphosphate carboxylase large chain (RuBisCO large subunit) (EC 4.1.1.39)	rbcL	AQSVQER	1	2		Q85G81	Ribulose bisphosphate carboxylase large chain (RuBisCO large subunit) (EC 4.1.1.39)	rbcL	LKNKR	4	14		X
Intra	Q85G81	Ribulose bisphosphate carboxylase large chain (RuBisCO large subunit) (EC 4.1.1.39)	rbcL	AQSVQER	1	2		Q85G81	Ribulose bisphosphate carboxylase large chain (RuBisCO large subunit) (EC 4.1.1.39)	rbcL	YESGVIPYAKMoxGYWNPNYVVK	10	25		X	X
Intra	Q85G81	Ribulose bisphosphate carboxylase large chain (RuBisCO large subunit) (EC 4.1.1.39)	rbcL	AQSVQER	1	2		Q85G81	Ribulose bisphosphate carboxylase large chain (RuBisCO large subunit) (EC 4.1.1.39)	rbcL	AVKALR	3	135		X	X
Intra	Q85G81	Ribulose bisphosphate carboxylase large chain (RuBisCO large subunit) (EC 4.1.1.39)	rbcL	AQSVQER	1	2		Q85G81	Ribulose bisphosphate carboxylase large chain (RuBisCO large subunit) (EC 4.1.1.39)	rbcL	PKLGLSGK	2	181		X	X
Intra	Q85G81	Ribulose bisphosphate carboxylase large chain (RuBisCO large subunit) (EC 4.1.1.39)	rbcL	AQSVQER	1	2		Q85G81	Ribulose bisphosphate carboxylase large chain (RuBisCO large subunit) (EC 4.1.1.39)	rbcL	VVYEGLKGGLDFLKDDENINSQPFMoxR	7	198		X	X
Intra	Q85G81	Ribulose bisphosphate carboxylase large chain (RuBisCO large subunit) (EC 4.1.1.39)	rbcL	AQSVQER	1	2		Q85G81	Ribulose bisphosphate carboxylase large chain (RuBisCO large subunit) (EC 4.1.1.39)	rbcL	QKNHGINFR	2	308		X	X
Intra	Q85G81	Ribulose bisphosphate carboxylase large chain (RuBisCO large subunit) (EC 4.1.1.39)	rbcL	AQSVQER	1	2		Q85G81	Ribulose bisphosphate carboxylase large chain (RuBisCO large subunit) (EC 4.1.1.39)	rbcL	DAAKNCcmGPLQTALDLWK	4	453		X	X
Intra	Q85G81	Ribulose bisphosphate carboxylase large chain (RuBisCO large subunit) (EC 4.1.1.39)	rbcL	LKNKR	2	12		Q85G81	Ribulose bisphosphate carboxylase large chain (RuBisCO large subunit) (EC 4.1.1.39)	rbcL	AVKALR	3	135		X
Intra	Q85G81	Ribulose bisphosphate carboxylase large chain (RuBisCO large subunit) (EC 4.1.1.39)	rbcL	AVKALR	3	135		Q85G81	Ribulose bisphosphate carboxylase large chain (RuBisCO large subunit) (EC 4.1.1.39)	rbcL	AVKALR	3	135		X
Intra	Q85G81	Ribulose bisphosphate carboxylase large chain (RuBisCO large subunit) (EC 4.1.1.39)	rbcL	AVKALR	3	135		Q85G81	Ribulose bisphosphate carboxylase large chain (RuBisCO large subunit) (EC 4.1.1.39)	rbcL	QKNHGINFR	2	308		X	X	X
Intra	Q85G81	Ribulose bisphosphate carboxylase large chain (RuBisCO large subunit) (EC 4.1.1.39)	rbcL	GSYLNVTAATMEECcmYKR	16	256		Q85G81	Ribulose bisphosphate carboxylase large chain (RuBisCO large subunit) (EC 4.1.1.39)	rbcL	GSYLNVTAATMEECcmYKR	16	256		X
Intra	Q85G81	Ribulose bisphosphate carboxylase large chain (RuBisCO large subunit) (EC 4.1.1.39)	rbcL	QKNHGINFR	2	308		Q85G81	Ribulose bisphosphate carboxylase large chain (RuBisCO large subunit) (EC 4.1.1.39)	rbcL	QKNHGINFR	2	308		X		X
Intra	Q9ZZP8	ATP synthase subunit a	atp6	MacoxSLLSK	1	1		Q9ZZP8	ATP synthase subunit a	atp6	MacSLLSK	1	1		X

## Sheet: unique residue pairs
Crosslink type	Protein1	ProteinName1	Gene1	Position in Protein 1	Isoforms1	Protein2	ProteinName2	Gene2	Position in Protein 2	Isoforms2	MQ	XiSearch	pLink	MQ (25°C)	XiSearch (25°C)	pLink (25°C)	MQ (42°C)	XiSearch (42°C)	pLink (42°C)
Inter	M1UXG8	Ribulose bisphosphate carboxylase/oxygenase activase, chloroplastic (RuBisCO activase) (Protein CbbX homolog)	Rca	36		O22025	Ribulose bisphosphate carboxylase/oxygenase activase, chloroplastic (RuBisCO activase) (Protein CfxQ homolog)	Rca	288		X	X	X	X	X	X	X	X	X
Intra	M1UXG8	Ribulose bisphosphate carboxylase/oxygenase activase, chloroplastic (RuBisCO activase) (Protein CbbX homolog)	Rca	53		M1UXG8	Ribulose bisphosphate carboxylase/oxygenase activase, chloroplastic (RuBisCO activase) (Protein CbbX homolog)	Rca	91		X	X	X	X	X	X	X	X	X
Inter	M1UXG8	Ribulose bisphosphate carboxylase/oxygenase activase, chloroplastic (RuBisCO activase) (Protein CbbX homolog)	Rca	182		O22025	Ribulose bisphosphate carboxylase/oxygenase activase, chloroplastic (RuBisCO activase) (Protein CfxQ homolog)	Rca	120		X	X	X	X		X	X	X	X
Inter	M1UXG8	Ribulose bisphosphate carboxylase/oxygenase activase, chloroplastic (RuBisCO activase) (Protein CbbX homolog)	Rca	237		O22025	Ribulose bisphosphate carboxylase/oxygenase activase, chloroplastic (RuBisCO activase) (Protein CfxQ homolog)	Rca	122		X	X	X	X	X	X	X	X	X
Intra	M1V6N7	ferredoxin--NADP(+) reductase (EC 1.18.1.2)		144		M1V6N7	ferredoxin--NADP(+) reductase (EC 1.18.1.2)		272		X	X	X	X	X	X	X	X	X
Inter	M1V6N7	ferredoxin--NADP(+) reductase (EC 1.18.1.2)		144		Q85FY0	Photosystem I reaction center subunit II	psaD	108		X	X	X	X	X	X
Inter	M1V7K8	ATP synthase subunit beta (EC 7.1.2.2)		276		M1VIH8	ATP synthase subunit alpha		444		X	X	X	X	X	X
Inter	M1V7K8	ATP synthase subunit beta (EC 7.1.2.2)		568		M1VIH8	ATP synthase subunit alpha		444		X	X	X	X	X	X	X	X	X
Inter	M1V7V9	Photosystem II 12 kDa extrinsic protein		76		Q85FZ5	Photosystem II CP47 reaction center protein (PSII 47 kDa protein) (Protein CP-47)	psbB	349		X	X	X	X	X	X	X	X	X
Inter	M1V7V9	Photosystem II 12 kDa extrinsic protein		99		Q85G26	Photosystem II CP43 reaction center protein (PSII 43 kDa protein) (Protein CP-43)	psbC	366		X	X	X	X	X	X
Intra	M1V7V9	Photosystem II 12 kDa extrinsic protein		115		M1V7V9	Photosystem II 12 kDa extrinsic protein		128		X	X	X	X	X	X			X
Inter	M1V7X1	plastoquinol--plastocyanin reductase (EC 7.1.1.6)		106		Q85FX0	Cytochrome f	petA	161		X	X	X	X	X	X	X		X
Intra	M1V8D6	Photosystem II protein Psb27		123		M1V8D6	Photosystem II protein Psb27		123		X	X	X	X	X	X			X
Inter	M1V8D6	Photosystem II protein Psb27		123		Q68Y97	Oxygen-evolving enhancer	psbO	102		X	X	X	X	X	X
Inter	M1V8D6	Photosystem II protein Psb27		179		Q85G26	Photosystem II CP43 reaction center protein (PSII 43 kDa protein) (Protein CP-43)	psbC	366		X	X	X	X	X	X
Intra	M1VAS6	Photosystem II biogenesis protein Psb29		303		M1VAS6	Photosystem II biogenesis protein Psb29		323		X	X	X	X	X	X
Intra	M1VEV9	Similar to oxygen-evolving complex component psbQ		96		M1VEV9	Similar to oxygen-evolving complex component psbQ		154		X	X	X	X	X	X
Intra	M1VEV9	Similar to oxygen-evolving complex component psbQ		101		M1VEV9	Similar to oxygen-evolving complex component psbQ		154		X	X	X	X	X	X	X		X
Intra	M1VEV9	Similar to oxygen-evolving complex component psbQ		132		M1VEV9	Similar to oxygen-evolving complex component psbQ		192		X	X	X	X	X	X			X
Inter	M1VEV9	Similar to oxygen-evolving complex component psbQ		154		Q85G26	Photosystem II CP43 reaction center protein (PSII 43 kDa protein) (Protein CP-43)	psbC	366		X	X	X	X	X	X
Intra	M1VFP4	Phycocyanin-associated rod linker protein		92		M1VFP4	Phycocyanin-associated rod linker protein		106		X	X	X	X	X	X	X	X	X
Intra	M1VFP4	Phycocyanin-associated rod linker protein		92		M1VFP4	Phycocyanin-associated rod linker protein		117		X	X	X	X	X	X			X
Inter	M1VFP4	Phycocyanin-associated rod linker protein		92		Q85G42	Phycocyanin beta chain	cpcB	29		X	X	X	X	X	X	X	X	X
Intra	M1VFP4	Phycocyanin-associated rod linker protein		100		M1VFP4	Phycocyanin-associated rod linker protein		106		X	X	X	X	X	X	X	X	X
Intra	M1VFP4	Phycocyanin-associated rod linker protein		100		M1VFP4	Phycocyanin-associated rod linker protein		117		X	X	X	X	X	X	X		X
Intra	M1VFP4	Phycocyanin-associated rod linker protein		106		M1VFP4	Phycocyanin-associated rod linker protein		117		X	X	X	X	X	X	X		X
Intra	M1VFP4	Phycocyanin-associated rod linker protein		106		M1VFP4	Phycocyanin-associated rod linker protein		142		X	X	X	X	X	X	X		X
Intra	M1VFP4	Phycocyanin-associated rod linker protein		106		M1VFP4	Phycocyanin-associated rod linker protein		223		X	X	X	X	X	X
Intra	M1VFP4	Phycocyanin-associated rod linker protein		106		M1VFP4	Phycocyanin-associated rod linker protein		337		X	X	X	X	X	X
Inter	M1VFP4	Phycocyanin-associated rod linker protein		106		Q85FW7	Allophycocyanin alpha chain	apcA	52		X	X	X	X	X	X
Inter	M1VFP4	Phycocyanin-associated rod linker protein		106		Q85G43	Phycocyanin alpha chain	cpcA	81		X	X	X	X	X	X
Inter	M1VFP4	Phycocyanin-associated rod linker protein		106		Q85G43	Phycocyanin alpha chain	cpcA	134		X	X	X	X	X	X
Inter	M1VFP4	Phycocyanin-associated rod linker protein		106		Q85G43	Phycocyanin alpha chain	cpcA	137		X	X	X	X	X	X	X
Intra	M1VFP4	Phycocyanin-associated rod linker protein		117		M1VFP4	Phycocyanin-associated rod linker protein		142		X	X	X	X	X	X	X		X
Intra	M1VFP4	Phycocyanin-associated rod linker protein		117		M1VFP4	Phycocyanin-associated rod linker protein		176		X	X	X	X	X	X
Intra	M1VFP4	Phycocyanin-associated rod linker protein		117		M1VFP4	Phycocyanin-associated rod linker protein		204		X	X	X	X	X	X
Intra	M1VFP4	Phycocyanin-associated rod linker protein		117		M1VFP4	Phycocyanin-associated rod linker protein		223		X	X	X	X	X	X
Intra	M1VFP4	Phycocyanin-associated rod linker protein		117		M1VFP4	Phycocyanin-associated rod linker protein		337		X	X	X	X	X	X
Intra	M1VFP4	Phycocyanin-associated rod linker protein		117		M1VFP4	Phycocyanin-associated rod linker protein		373		X	X	X	X	X	X
Inter	M1VFP4	Phycocyanin-associated rod linker protein		117		Q85G43	Phycocyanin alpha chain	cpcA	81		X	X	X	X	X	X
Inter	M1VFP4	Phycocyanin-associated rod linker protein		117		Q85G43	Phycocyanin alpha chain	cpcA	134		X	X	X	X	X	X
Inter	M1VFP4	Phycocyanin-associated rod linker protein		117		Q85G43	Phycocyanin alpha chain	cpcA	137		X	X	X	X	X	X
Intra	M1VFP4	Phycocyanin-associated rod linker protein		142		M1VFP4	Phycocyanin-associated rod linker protein		223		X	X	X	X	X	X
Intra	M1VFP4	Phycocyanin-associated rod linker protein		142		M1VFP4	Phycocyanin-associated rod linker protein		337		X	X	X	X	X	X
Intra	M1VFP4	Phycocyanin-associated rod linker protein		223		M1VFP4	Phycocyanin-associated rod linker protein		337		X	X	X	X	X	X
Intra	M1VFP4	Phycocyanin-associated rod linker protein		337		M1VFP4	Phycocyanin-associated rod linker protein		373		X	X	X	X	X	X
Intra	M1VIH8	ATP synthase subunit alpha		242		M1VIH8	ATP synthase subunit alpha		487		X	X	X	X	X	X
Intra	M1VIH8	ATP synthase subunit alpha		434		M1VIH8	ATP synthase subunit alpha		544		X	X	X	X	X	X	X	X	X
Intra	M1VIH8	ATP synthase subunit alpha		508		M1VIH8	ATP synthase subunit alpha		563		X	X	X	X	X	X
Inter	M1VKK5	Similar to light harvesting protein		154		Q85FZ1	Photosystem I iron-sulfur center subunit VII	psaE	72		X	X	X	X	X	X	X		X
Inter	M1VKK5	Similar to light harvesting protein		154		Q85FZ1	Photosystem I iron-sulfur center subunit VII	psaE	76		X	X	X	X	X	X	X		X
Inter	M1VKK5	Similar to light harvesting protein		157		Q85FZ1	Photosystem I iron-sulfur center subunit VII	psaE	80		X	X	X	X	X	X
Intra	O22024	Ribulose bisphosphate carboxylase small subunit (RuBisCO small subunit)	rbcS	132		O22024	Ribulose bisphosphate carboxylase small subunit (RuBisCO small subunit)	rbcS	132		X	X	X	X	X	X	X	X	X
Intra	O22025	Ribulose bisphosphate carboxylase/oxygenase activase, chloroplastic (RuBisCO activase) (Protein CfxQ homolog)	Rca	271		O22025	Ribulose bisphosphate carboxylase/oxygenase activase, chloroplastic (RuBisCO activase) (Protein CfxQ homolog)	Rca	288		X	X	X	X		X	X	X	X
Intra	Q68Y94	F-ATPase gamma subunit	atpC	61		Q68Y94	F-ATPase gamma subunit	atpC	330		X	X	X	X	X	X	X	X	X
Intra	Q68Y94	F-ATPase gamma subunit	atpC	65		Q68Y94	F-ATPase gamma subunit	atpC	330		X	X	X			X	X	X	X
Inter	Q68Y94	F-ATPase gamma subunit	atpC	65		Q85FT2	ATP synthase subunit beta, chloroplastic (EC 7.1.2.2) (ATP synthase F1 sector subunit beta) (F-ATPase subunit beta)	atpB	376		X	X	X		X	X	X		X
Intra	Q68Y94	F-ATPase gamma subunit	atpC	124		Q68Y94	F-ATPase gamma subunit	atpC	156		X	X	X	X	X	X	X		X
Intra	Q68Y97	Oxygen-evolving enhancer	psbO	87		Q68Y97	Oxygen-evolving enhancer	psbO	102		X	X	X	X	X	X
Intra	Q68Y97	Oxygen-evolving enhancer	psbO	87		Q68Y97	Oxygen-evolving enhancer	psbO	114		X	X	X	X	X	X
Intra	Q68Y97	Oxygen-evolving enhancer	psbO	87		Q68Y97	Oxygen-evolving enhancer	psbO	123		X	X	X	X	X	X
Intra	Q68Y97	Oxygen-evolving enhancer	psbO	87		Q68Y97	Oxygen-evolving enhancer	psbO	146		X	X	X	X	X	X	X		X
Intra	Q68Y97	Oxygen-evolving enhancer	psbO	87		Q68Y97	Oxygen-evolving enhancer	psbO	236		X	X	X	X	X	X			X
Intra	Q68Y97	Oxygen-evolving enhancer	psbO	87		Q68Y97	Oxygen-evolving enhancer	psbO	266		X	X	X	X	X	X
Intra	Q68Y97	Oxygen-evolving enhancer	psbO	87		Q68Y97	Oxygen-evolving enhancer	psbO	270		X	X	X	X	X	X
Intra	Q68Y97	Oxygen-evolving enhancer	psbO	87		Q68Y97	Oxygen-evolving enhancer	psbO	318		X	X	X	X	X	X
Intra	Q68Y97	Oxygen-evolving enhancer	psbO	102		Q68Y97	Oxygen-evolving enhancer	psbO	109		X	X	X	X	X	X
Intra	Q68Y97	Oxygen-evolving enhancer	psbO	102		Q68Y97	Oxygen-evolving enhancer	psbO	236		X	X	X	X	X	X
Intra	Q68Y97	Oxygen-evolving enhancer	psbO	104		Q68Y97	Oxygen-evolving enhancer	psbO	236		X	X	X	X	X	X
Intra	Q68Y97	Oxygen-evolving enhancer	psbO	109		Q68Y97	Oxygen-evolving enhancer	psbO	199		X	X	X	X	X	X
Intra	Q68Y97	Oxygen-evolving enhancer	psbO	114		Q68Y97	Oxygen-evolving enhancer	psbO	174		X	X	X	X	X	X
Intra	Q68Y97	Oxygen-evolving enhancer	psbO	123		Q68Y97	Oxygen-evolving enhancer	psbO	146		X	X	X	X	X	X
Intra	Q68Y97	Oxygen-evolving enhancer	psbO	123		Q68Y97	Oxygen-evolving enhancer	psbO	318		X	X	X	X	X	X
Intra	Q68Y97	Oxygen-evolving enhancer	psbO	139		Q68Y97	Oxygen-evolving enhancer	psbO	146		X	X	X	X	X	X	X		X
Intra	Q68Y97	Oxygen-evolving enhancer	psbO	139		Q68Y97	Oxygen-evolving enhancer	psbO	314		X	X	X	X	X	X
Intra	Q68Y97	Oxygen-evolving enhancer	psbO	139		Q68Y97	Oxygen-evolving enhancer	psbO	318		X	X	X	X	X	X	X		X
Intra	Q68Y97	Oxygen-evolving enhancer	psbO	146		Q68Y97	Oxygen-evolving enhancer	psbO	236		X	X	X	X	X	X	X		X
Intra	Q68Y97	Oxygen-evolving enhancer	psbO	146		Q68Y97	Oxygen-evolving enhancer	psbO	266		X	X	X	X	X	X			X
Intra	Q68Y97	Oxygen-evolving enhancer	psbO	146		Q68Y97	Oxygen-evolving enhancer	psbO	270		X	X	X	X	X	X			X
Intra	Q68Y97	Oxygen-evolving enhancer	psbO	146		Q68Y97	Oxygen-evolving enhancer	psbO	318		X	X	X	X	X	X	X		X
Intra	Q68Y97	Oxygen-evolving enhancer	psbO	170		Q68Y97	Oxygen-evolving enhancer	psbO	199		X	X	X	X	X	X
Intra	Q68Y97	Oxygen-evolving enhancer	psbO	174		Q68Y97	Oxygen-evolving enhancer	psbO	199		X	X	X	X	X	X
Intra	Q68Y97	Oxygen-evolving enhancer	psbO	174		Q68Y97	Oxygen-evolving enhancer	psbO	200		X	X	X	X	X	X
Inter	Q68Y97	Oxygen-evolving enhancer	psbO	174		Q85G26	Photosystem II CP43 reaction center protein (PSII 43 kDa protein) (Protein CP-43)	psbC	366		X	X	X	X		X	X	X	X
Intra	Q68Y97	Oxygen-evolving enhancer	psbO	199		Q68Y97	Oxygen-evolving enhancer	psbO	223		X	X	X	X	X	X
Intra	Q68Y97	Oxygen-evolving enhancer	psbO	199		Q68Y97	Oxygen-evolving enhancer	psbO	236		X	X	X	X	X	X			X
Intra	Q68Y97	Oxygen-evolving enhancer	psbO	199		Q68Y97	Oxygen-evolving enhancer	psbO	266		X	X	X	X	X	X	X		X
Intra	Q68Y97	Oxygen-evolving enhancer	psbO	199		Q68Y97	Oxygen-evolving enhancer	psbO	270		X	X	X	X	X	X	X		X
Intra	Q68Y97	Oxygen-evolving enhancer	psbO	200		Q68Y97	Oxygen-evolving enhancer	psbO	236		X	X	X	X	X	X
Intra	Q68Y97	Oxygen-evolving enhancer	psbO	200		Q68Y97	Oxygen-evolving enhancer	psbO	266		X	X	X	X	X	X
Intra	Q68Y97	Oxygen-evolving enhancer	psbO	200		Q68Y97	Oxygen-evolving enhancer	psbO	270		X	X	X	X	X	X
Intra	Q68Y97	Oxygen-evolving enhancer	psbO	200		Q68Y97	Oxygen-evolving enhancer	psbO	318		X	X	X	X	X	X
Intra	Q68Y97	Oxygen-evolving enhancer	psbO	223		Q68Y97	Oxygen-evolving enhancer	psbO	270		X	X	X	X	X	X
Intra	Q68Y97	Oxygen-evolving enhancer	psbO	236		Q68Y97	Oxygen-evolving enhancer	psbO	266		X	X	X	X	X	X	X		X
Intra	Q68Y97	Oxygen-evolving enhancer	psbO	236		Q68Y97	Oxygen-evolving enhancer	psbO	270		X	X	X	X	X	X	X		X
Intra	Q68Y97	Oxygen-evolving enhancer	psbO	236		Q68Y97	Oxygen-evolving enhancer	psbO	310		X	X	X	X	X	X			X
Intra	Q68Y97	Oxygen-evolving enhancer	psbO	236		Q68Y97	Oxygen-evolving enhancer	psbO	318		X	X	X	X	X	X			X
Inter	Q68Y97	Oxygen-evolving enhancer	psbO	266		Q85FZ5	Photosystem II CP47 reaction center protein (PSII 47 kDa protein) (Protein CP-47)	psbB	418		X	X	X	X	X	X			X
Intra	Q68Y97	Oxygen-evolving enhancer	psbO	270		Q68Y97	Oxygen-evolving enhancer	psbO	310		X	X	X	X	X	X
Intra	Q85FQ1	Photosystem I assembly protein Ycf4	ycf4	107		Q85FQ1	Photosystem I assembly protein Ycf4	ycf4	117		X	X	X	X	X	X	X	X	X
Inter	Q85FQ8	ATP synthase subunit alpha, chloroplastic (EC 7.1.2.2) (ATP synthase F1 sector subunit alpha) (F-ATPase subunit alpha)	atpA	119		Q85FR0	ATP synthase subunit b, chloroplastic (ATP synthase F(0) sector subunit b) (ATPase subunit I)	atpF	106		X	X	X	X	X	X	X	X	X
Inter	Q85FQ8	ATP synthase subunit alpha, chloroplastic (EC 7.1.2.2) (ATP synthase F1 sector subunit alpha) (F-ATPase subunit alpha)	atpA	125		Q85FR0	ATP synthase subunit b, chloroplastic (ATP synthase F(0) sector subunit b) (ATPase subunit I)	atpF	120		X	X	X	X	X	X	X	X	X
Inter	Q85FQ8	ATP synthase subunit alpha, chloroplastic (EC 7.1.2.2) (ATP synthase F1 sector subunit alpha) (F-ATPase subunit alpha)	atpA	188		Q85FR0	ATP synthase subunit b, chloroplastic (ATP synthase F(0) sector subunit b) (ATPase subunit I)	atpF	106		X	X	X	X	X	X
Intra	Q85FQ8	ATP synthase subunit alpha, chloroplastic (EC 7.1.2.2) (ATP synthase F1 sector subunit alpha) (F-ATPase subunit alpha)	atpA	377		Q85FQ8	ATP synthase subunit alpha, chloroplastic (EC 7.1.2.2) (ATP synthase F1 sector subunit alpha) (F-ATPase subunit alpha)	atpA	384		X	X	X	X	X	X	X	X	X
Intra	Q85FQ8	ATP synthase subunit alpha, chloroplastic (EC 7.1.2.2) (ATP synthase F1 sector subunit alpha) (F-ATPase subunit alpha)	atpA	377		Q85FQ8	ATP synthase subunit alpha, chloroplastic (EC 7.1.2.2) (ATP synthase F1 sector subunit alpha) (F-ATPase subunit alpha)	atpA	477		X	X	X	X	X	X	X	X	X
Inter	Q85FQ8	ATP synthase subunit alpha, chloroplastic (EC 7.1.2.2) (ATP synthase F1 sector subunit alpha) (F-ATPase subunit alpha)	atpA	475		Q85FR0	ATP synthase subunit b, chloroplastic (ATP synthase F(0) sector subunit b) (ATPase subunit I)	atpF	94		X	X	X	X	X	X	X		X
Inter	Q85FQ9	ATP synthase subunit delta, chloroplastic (ATP synthase F(1) sector subunit delta) (F-type ATPase subunit delta)	atpD	156		Q85FR0	ATP synthase subunit b, chloroplastic (ATP synthase F(0) sector subunit b) (ATPase subunit I)	atpF	135		X	X	X	X	X	X	X	X	X
Inter	Q85FQ9	ATP synthase subunit delta, chloroplastic (ATP synthase F(1) sector subunit delta) (F-type ATPase subunit delta)	atpD	160		Q85FR0	ATP synthase subunit b, chloroplastic (ATP synthase F(0) sector subunit b) (ATPase subunit I)	atpF	135		X	X	X	X		X	X	X	X
Intra	Q85FR0	ATP synthase subunit b, chloroplastic (ATP synthase F(0) sector subunit b) (ATPase subunit I)	atpF	43		Q85FR0	ATP synthase subunit b, chloroplastic (ATP synthase F(0) sector subunit b) (ATPase subunit I)	atpF	54		X	X	X	X	X	X	X	X	X
Inter	Q85FR0	ATP synthase subunit b, chloroplastic (ATP synthase F(0) sector subunit b) (ATPase subunit I)	atpF	43		Q85FR1	ATP synthase subunit b', chloroplastic (ATP synthase F(0) sector subunit b') (ATPase subunit II)	atpF2	44		X	X	X	X		X	X	X	X
Inter	Q85FR0	ATP synthase subunit b, chloroplastic (ATP synthase F(0) sector subunit b) (ATPase subunit I)	atpF	54		Q85FR1	ATP synthase subunit b', chloroplastic (ATP synthase F(0) sector subunit b') (ATPase subunit II)	atpF2	44		X	X	X	X		X	X	X	X
Intra	Q85FR0	ATP synthase subunit b, chloroplastic (ATP synthase F(0) sector subunit b) (ATPase subunit I)	atpF	104		Q85FR0	ATP synthase subunit b, chloroplastic (ATP synthase F(0) sector subunit b) (ATPase subunit I)	atpF	106		X	X	X	X	X	X
Intra	Q85FR0	ATP synthase subunit b, chloroplastic (ATP synthase F(0) sector subunit b) (ATPase subunit I)	atpF	104		Q85FR0	ATP synthase subunit b, chloroplastic (ATP synthase F(0) sector subunit b) (ATPase subunit I)	atpF	120		X	X	X	X	X	X	X		X
Inter	Q85FR0	ATP synthase subunit b, chloroplastic (ATP synthase F(0) sector subunit b) (ATPase subunit I)	atpF	106		Q85FT2	ATP synthase subunit beta, chloroplastic (EC 7.1.2.2) (ATP synthase F1 sector subunit beta) (F-ATPase subunit beta)	atpB	122		X	X	X	X		X	X	X	X
Intra	Q85FR0	ATP synthase subunit b, chloroplastic (ATP synthase F(0) sector subunit b) (ATPase subunit I)	atpF	120		Q85FR0	ATP synthase subunit b, chloroplastic (ATP synthase F(0) sector subunit b) (ATPase subunit I)	atpF	135		X	X	X	X	X	X
Inter	Q85FR0	ATP synthase subunit b, chloroplastic (ATP synthase F(0) sector subunit b) (ATPase subunit I)	atpF	158		Q85FT2	ATP synthase subunit beta, chloroplastic (EC 7.1.2.2) (ATP synthase F1 sector subunit beta) (F-ATPase subunit beta)	atpB	36		X	X	X	X	X	X
Inter	Q85FR2	ATP synthase subunit c, chloroplastic (ATP synthase F(0) sector subunit c) (ATPase subunit III) (F-type ATPase subunit c) (F-ATPase subunit c) (Lipid-binding protein)	atpH	48		Q85FZ1	Photosystem I iron-sulfur center subunit VII	psaE	76		X	X	X		X	X	X		X
Intra	Q85FS6	Allophycocyanin alpha-B chain	apcD	48		Q85FS6	Allophycocyanin alpha-B chain	apcD	76		X	X	X	X	X	X	X	X	X
Inter	Q85FS6	Allophycocyanin alpha-B chain	apcD	76		Q85FW6	Allophycocyanin beta chain	apcB	58		X	X	X	X	X	X	X	X	X
Inter	Q85FS9	Photosystem I reaction center subunit III (PSI-F)	psaF	130		Q85FZ1	Photosystem I iron-sulfur center subunit VII	psaE	66		X	X	X	X	X		X		X
Inter	Q85FS9	Photosystem I reaction center subunit III (PSI-F)	psaF	136		Q85FY7	Photosystem I P700 chlorophyll a apoprotein A1 (EC 1.97.1.12) (PSI-A) (PsaA)	psaA	27		X	X	X	X	X	X	X	X	X
Inter	Q85FS9	Photosystem I reaction center subunit III (PSI-F)	psaF	136		Q85FZ1	Photosystem I iron-sulfur center subunit VII	psaE	4		X	X	X	X		X	X	X	X
Inter	Q85FS9	Photosystem I reaction center subunit III (PSI-F)	psaF	136		Q85FZ1	Photosystem I iron-sulfur center subunit VII	psaE	66		X	X	X	X	X	X	X	X	X
Inter	Q85FS9	Photosystem I reaction center subunit III (PSI-F)	psaF	136		Q85FZ1	Photosystem I iron-sulfur center subunit VII	psaE	72		X	X	X	X	X	X	X	X	X
Inter	Q85FS9	Photosystem I reaction center subunit III (PSI-F)	psaF	136		Q85FZ1	Photosystem I iron-sulfur center subunit VII	psaE	76		X	X	X	X		X	X	X	X
Inter	Q85FS9	Photosystem I reaction center subunit III (PSI-F)	psaF	136		Q85FZ1	Photosystem I iron-sulfur center subunit VII	psaE	80		X	X	X	X	X	X	X		X
Inter	Q85FS9	Photosystem I reaction center subunit III (PSI-F)	psaF	136		Q85FZ1	Photosystem I iron-sulfur center subunit VII	psaE	84		X	X	X			X	X	X	X
Inter	Q85FS9	Photosystem I reaction center subunit III (PSI-F)	psaF	176		Q85FY7	Photosystem I P700 chlorophyll a apoprotein A1 (EC 1.97.1.12) (PSI-A) (PsaA)	psaA	705		X	X	X	X	X	X	X	X	X
Inter	Q85FS9	Photosystem I reaction center subunit III (PSI-F)	psaF	176		Q85FZ1	Photosystem I iron-sulfur center subunit VII	psaE	66		X	X	X	X	X	X	X	X	X
Inter	Q85FS9	Photosystem I reaction center subunit III (PSI-F)	psaF	176		Q85FZ1	Photosystem I iron-sulfur center subunit VII	psaE	72		X	X	X	X	X	X	X		X
Intra	Q85FT2	ATP synthase subunit beta, chloroplastic (EC 7.1.2.2) (ATP synthase F1 sector subunit beta) (F-ATPase subunit beta)	atpB	81		Q85FT2	ATP synthase subunit beta, chloroplastic (EC 7.1.2.2) (ATP synthase F1 sector subunit beta) (F-ATPase subunit beta)	atpB	208		X	X	X	X	X	X	X	X	X
Intra	Q85FW4	Chaperone protein dnaK (HSP70) (Heat shock 70 kDa protein) (Heat shock protein 70)	dnaK	44		Q85FW4	Chaperone protein dnaK (HSP70) (Heat shock 70 kDa protein) (Heat shock protein 70)	dnaK	251		X	X	X	X	X	X	X		X
Intra	Q85FW4	Chaperone protein dnaK (HSP70) (Heat shock 70 kDa protein) (Heat shock protein 70)	dnaK	76		Q85FW4	Chaperone protein dnaK (HSP70) (Heat shock 70 kDa protein) (Heat shock protein 70)	dnaK	96		X	X	X	X	X	X	X		X
Intra	Q85FW4	Chaperone protein dnaK (HSP70) (Heat shock 70 kDa protein) (Heat shock protein 70)	dnaK	155		Q85FW4	Chaperone protein dnaK (HSP70) (Heat shock 70 kDa protein) (Heat shock protein 70)	dnaK	516		X	X	X	X	X	X			X
Intra	Q85FW4	Chaperone protein dnaK (HSP70) (Heat shock 70 kDa protein) (Heat shock protein 70)	dnaK	326		Q85FW4	Chaperone protein dnaK (HSP70) (Heat shock 70 kDa protein) (Heat shock protein 70)	dnaK	349		X	X	X	X	X	X	X	X	X
Intra	Q85FW6	Allophycocyanin beta chain	apcB	26		Q85FW6	Allophycocyanin beta chain	apcB	58		X	X	X	X	X	X	X		X
Inter	Q85FW6	Allophycocyanin beta chain	apcB	26		Q85FW7	Allophycocyanin alpha chain	apcA	27		X	X	X	X	X	X
Inter	Q85FW6	Allophycocyanin beta chain	apcB	26		Q85FW7	Allophycocyanin alpha chain	apcA	52		X	X	X	X	X	X	X		X
Inter	Q85FW6	Allophycocyanin beta chain	apcB	26		Q85FW8	Phycobiliprotein ApcE (Anchor polypeptide) (PBS-anchor protein) (Phycobilisome linker polypeptide)	apcE	663		X	X	X	X	X	X	X		X
Inter	Q85FW6	Allophycocyanin beta chain	apcB	53		Q85FW7	Allophycocyanin alpha chain	apcA	52		X	X	X	X	X	X	X		X
Inter	Q85FW6	Allophycocyanin beta chain	apcB	58		Q85FW7	Allophycocyanin alpha chain	apcA	52		X	X	X	X	X	X	X		X
Inter	Q85FW6	Allophycocyanin beta chain	apcB	58		Q85G55	Phycobilisome rod-core linker polypeptide	cpcG	212		X	X	X	X	X	X	X		X
Inter	Q85FW6	Allophycocyanin beta chain	apcB	58		Q85G58	Allophycocyanin B18 chain	apcF	22		X	X	X	X		X	X	X	X
Intra	Q85FW7	Allophycocyanin alpha chain	apcA	27		Q85FW7	Allophycocyanin alpha chain	apcA	52		X	X	X	X	X	X		X	X
Inter	Q85FW7	Allophycocyanin alpha chain	apcA	27		Q85FW8	Phycobiliprotein ApcE (Anchor polypeptide) (PBS-anchor protein) (Phycobilisome linker polypeptide)	apcE	258		X	X	X	X	X	X
Inter	Q85FW7	Allophycocyanin alpha chain	apcA	27		Q85FY0	Photosystem I reaction center subunit II	psaD	108		X	X	X	X	X	X	X		X
Inter	Q85FW7	Allophycocyanin alpha chain	apcA	27		Q85FZ5	Photosystem II CP47 reaction center protein (PSII 47 kDa protein) (Protein CP-47)	psbB	349		X	X	X	X	X	X
Inter	Q85FW7	Allophycocyanin alpha chain	apcA	27		Q85G42	Phycocyanin beta chain	cpcB	29		X	X	X	X	X	X	X	X	X
Inter	Q85FW7	Allophycocyanin alpha chain	apcA	27		Q85G43	Phycocyanin alpha chain	cpcA	81		X	X	X	X	X	X	X	X	X
Inter	Q85FW7	Allophycocyanin alpha chain	apcA	27		Q85G55	Phycobilisome rod-core linker polypeptide	cpcG	172		X	X	X	X	X	X	X	X	X
Inter	Q85FW7	Allophycocyanin alpha chain	apcA	27		Q85G55	Phycobilisome rod-core linker polypeptide	cpcG	189		X	X	X	X	X	X	X	X	X
Inter	Q85FW7	Allophycocyanin alpha chain	apcA	52		Q85FW8	Phycobiliprotein ApcE (Anchor polypeptide) (PBS-anchor protein) (Phycobilisome linker polypeptide)	apcE	258		X	X	X	X	X	X	X		X
Inter	Q85FW7	Allophycocyanin alpha chain	apcA	52		Q85FW8	Phycobiliprotein ApcE (Anchor polypeptide) (PBS-anchor protein) (Phycobilisome linker polypeptide)	apcE	456		X	X	X	X	X	X	X		X
Inter	Q85FW7	Allophycocyanin alpha chain	apcA	52		Q85G26	Photosystem II CP43 reaction center protein (PSII 43 kDa protein) (Protein CP-43)	psbC	366		X	X	X	X	X	X	X		X
Inter	Q85FW7	Allophycocyanin alpha chain	apcA	52		Q85G42	Phycocyanin beta chain	cpcB	7		X	X	X	X	X		X	X	X
Inter	Q85FW7	Allophycocyanin alpha chain	apcA	52		Q85G42	Phycocyanin beta chain	cpcB	29		X	X	X	X	X	X	X	X	X
Inter	Q85FW7	Allophycocyanin alpha chain	apcA	52		Q85G42	Phycocyanin beta chain	cpcB	133		X	X	X	X	X	X	X	X	X
Inter	Q85FW7	Allophycocyanin alpha chain	apcA	52		Q85G43	Phycocyanin alpha chain	cpcA	81		X	X	X	X	X	X	X	X	X
Inter	Q85FW7	Allophycocyanin alpha chain	apcA	52		Q85G55	Phycobilisome rod-core linker polypeptide	cpcG	123		X	X	X	X	X	X	X		X
Inter	Q85FW7	Allophycocyanin alpha chain	apcA	52		Q85G55	Phycobilisome rod-core linker polypeptide	cpcG	172		X	X	X	X	X	X	X		X
Inter	Q85FW7	Allophycocyanin alpha chain	apcA	52		Q85G55	Phycobilisome rod-core linker polypeptide	cpcG	189		X	X	X	X	X	X	X	X	X
Intra	Q85FW8	Phycobiliprotein ApcE (Anchor polypeptide) (PBS-anchor protein) (Phycobilisome linker polypeptide)	apcE	30		Q85FW8	Phycobiliprotein ApcE (Anchor polypeptide) (PBS-anchor protein) (Phycobilisome linker polypeptide)	apcE	258		X	X	X	X	X	X	X	X	X
Intra	Q85FW8	Phycobiliprotein ApcE (Anchor polypeptide) (PBS-anchor protein) (Phycobilisome linker polypeptide)	apcE	242		Q85FW8	Phycobiliprotein ApcE (Anchor polypeptide) (PBS-anchor protein) (Phycobilisome linker polypeptide)	apcE	258		X	X	X	X	X	X	X		X
Intra	Q85FW8	Phycobiliprotein ApcE (Anchor polypeptide) (PBS-anchor protein) (Phycobilisome linker polypeptide)	apcE	702		Q85FW8	Phycobiliprotein ApcE (Anchor polypeptide) (PBS-anchor protein) (Phycobilisome linker polypeptide)	apcE	729		X	X	X	X	X	X	X		X
Intra	Q85FW8	Phycobiliprotein ApcE (Anchor polypeptide) (PBS-anchor protein) (Phycobilisome linker polypeptide)	apcE	710		Q85FW8	Phycobiliprotein ApcE (Anchor polypeptide) (PBS-anchor protein) (Phycobilisome linker polypeptide)	apcE	723		X	X	X	X	X	X	X	X	X
Intra	Q85FX0	Cytochrome f	petA	90		Q85FX0	Cytochrome f	petA	144		X	X	X	X	X	X	X	X	X
Intra	Q85FX0	Cytochrome f	petA	212		Q85FX0	Cytochrome f	petA	236		X	X	X	X	X	X	X		X
Intra	Q85FY0	Photosystem I reaction center subunit II	psaD	5		Q85FY0	Photosystem I reaction center subunit II	psaD	82		X	X	X	X	X	X	X		X
Intra	Q85FY0	Photosystem I reaction center subunit II	psaD	62		Q85FY0	Photosystem I reaction center subunit II	psaD	77		X	X	X	X		X	X	X	X
Inter	Q85FY0	Photosystem I reaction center subunit II	psaD	77		Q85FY7	Photosystem I P700 chlorophyll a apoprotein A1 (EC 1.97.1.12) (PSI-A) (PsaA)	psaA	27		X	X	X	X	X	X	X		X
Inter	Q85FY0	Photosystem I reaction center subunit II	psaD	77		Q85FZ1	Photosystem I iron-sulfur center subunit VII	psaE	87		X	X	X	X	X	X			X
Intra	Q85FY0	Photosystem I reaction center subunit II	psaD	82		Q85FY0	Photosystem I reaction center subunit II	psaD	98		X	X	X	X	X	X	X	X	X
Intra	Q85FY0	Photosystem I reaction center subunit II	psaD	82		Q85FY0	Photosystem I reaction center subunit II	psaD	108		X	X	X	X	X	X	X		X
Inter	Q85FY0	Photosystem I reaction center subunit II	psaD	82		Q85FY7	Photosystem I P700 chlorophyll a apoprotein A1 (EC 1.97.1.12) (PSI-A) (PsaA)	psaA	10		X	X	X	X	X	X			X
Inter	Q85FY0	Photosystem I reaction center subunit II	psaD	108		Q85FY7	Photosystem I P700 chlorophyll a apoprotein A1 (EC 1.97.1.12) (PSI-A) (PsaA)	psaA	10		X	X	X	X	X	X	X		X
Inter	Q85FY0	Photosystem I reaction center subunit II	psaD	108		Q85FY7	Photosystem I P700 chlorophyll a apoprotein A1 (EC 1.97.1.12) (PSI-A) (PsaA)	psaA	27		X	X	X	X		X	X	X	X
Inter	Q85FY0	Photosystem I reaction center subunit II	psaD	108		Q85FZ1	Photosystem I iron-sulfur center subunit VII	psaE	80		X	X	X	X	X	X		X	X
Inter	Q85FY0	Photosystem I reaction center subunit II	psaD	108		Q85FZ1	Photosystem I iron-sulfur center subunit VII	psaE	84		X	X	X	X		X	X	X	X
Inter	Q85FY0	Photosystem I reaction center subunit II	psaD	108		Q85FZ1	Photosystem I iron-sulfur center subunit VII	psaE	87		X	X	X	X	X	X	X	X	X
Inter	Q85FY0	Photosystem I reaction center subunit II	psaD	108		Q85FZ1	Photosystem I iron-sulfur center subunit VII	psaE	90		X	X	X	X	X	X	X		X
Intra	Q85FY0	Photosystem I reaction center subunit II	psaD	117		Q85FY0	Photosystem I reaction center subunit II	psaD	134		X	X	X	X		X	X	X	X
Inter	Q85FY0	Photosystem I reaction center subunit II	psaD	117		Q85FZ1	Photosystem I iron-sulfur center subunit VII	psaE	31		X	X	X	X		X	X	X	X
Inter	Q85FY0	Photosystem I reaction center subunit II	psaD	117		Q85FZ1	Photosystem I iron-sulfur center subunit VII	psaE	80		X	X	X	X		X	X	X	X
Inter	Q85FY0	Photosystem I reaction center subunit II	psaD	117		Q85FZ1	Photosystem I iron-sulfur center subunit VII	psaE	84		X	X	X	X	X	X	X	X	X
Inter	Q85FY0	Photosystem I reaction center subunit II	psaD	117		Q85FZ1	Photosystem I iron-sulfur center subunit VII	psaE	90		X	X	X	X		X		X	X
Intra	Q85FY0	Photosystem I reaction center subunit II	psaD	122		Q85FY0	Photosystem I reaction center subunit II	psaD	134		X	X	X	X		X	X	X	X
Inter	Q85FY0	Photosystem I reaction center subunit II	psaD	134		Q85FZ1	Photosystem I iron-sulfur center subunit VII	psaE	87		X	X	X	X	X	X	X	X	X
Intra	Q85FY7	Photosystem I P700 chlorophyll a apoprotein A1 (EC 1.97.1.12) (PSI-A) (PsaA)	psaA	10		Q85FY7	Photosystem I P700 chlorophyll a apoprotein A1 (EC 1.97.1.12) (PSI-A) (PsaA)	psaA	24		X	X	X	X		X	X	X	X
Inter	Q85FY7	Photosystem I P700 chlorophyll a apoprotein A1 (EC 1.97.1.12) (PSI-A) (PsaA)	psaA	27		Q85FZ1	Photosystem I iron-sulfur center subunit VII	psaE	80		X	X	X	X		X	X	X	X
Inter	Q85FY7	Photosystem I P700 chlorophyll a apoprotein A1 (EC 1.97.1.12) (PSI-A) (PsaA)	psaA	27		Q85FZ1	Photosystem I iron-sulfur center subunit VII	psaE	84		X	X	X	X	X		X	X	X
Inter	Q85FY7	Photosystem I P700 chlorophyll a apoprotein A1 (EC 1.97.1.12) (PSI-A) (PsaA)	psaA	27		Q85FZ1	Photosystem I iron-sulfur center subunit VII	psaE	87		X	X	X	X		X	X	X	X
Inter	Q85FY7	Photosystem I P700 chlorophyll a apoprotein A1 (EC 1.97.1.12) (PSI-A) (PsaA)	psaA	705		Q85FZ1	Photosystem I iron-sulfur center subunit VII	psaE	9		X	X	X	X	X	X
Inter	Q85FY7	Photosystem I P700 chlorophyll a apoprotein A1 (EC 1.97.1.12) (PSI-A) (PsaA)	psaA	705		Q85FZ1	Photosystem I iron-sulfur center subunit VII	psaE	66		X	X	X	X	X	X	X		X
Intra	Q85FZ1	Photosystem I iron-sulfur center subunit VII	psaE	4		Q85FZ1	Photosystem I iron-sulfur center subunit VII	psaE	66		X	X	X	X	X	X	X		X
Intra	Q85FZ1	Photosystem I iron-sulfur center subunit VII	psaE	4		Q85FZ1	Photosystem I iron-sulfur center subunit VII	psaE	72		X	X	X	X	X	X	X	X	X
Intra	Q85FZ1	Photosystem I iron-sulfur center subunit VII	psaE	4		Q85FZ1	Photosystem I iron-sulfur center subunit VII	psaE	76		X	X	X	X	X	X	X		X
Intra	Q85FZ1	Photosystem I iron-sulfur center subunit VII	psaE	4		Q85FZ1	Photosystem I iron-sulfur center subunit VII	psaE	80		X	X	X	X		X	X	X	X
Intra	Q85FZ1	Photosystem I iron-sulfur center subunit VII	psaE	4		Q85FZ1	Photosystem I iron-sulfur center subunit VII	psaE	84		X	X	X	X	X	X	X		X
Intra	Q85FZ1	Photosystem I iron-sulfur center subunit VII	psaE	4		Q85FZ1	Photosystem I iron-sulfur center subunit VII	psaE	87		X	X	X	X	X	X	X	X	X
Intra	Q85FZ1	Photosystem I iron-sulfur center subunit VII	psaE	4		Q85FZ1	Photosystem I iron-sulfur center subunit VII	psaE	90		X	X	X	X	X	X	X	X	X
Inter	Q85FZ1	Photosystem I iron-sulfur center subunit VII	psaE	4		Q85G47	Photosystem I iron-sulfur center (EC 1.97.1.12) (9 kDa polypeptide) (PSI-C) (Photosystem I subunit VII) (PsaC)	psaC	35		X	X	X	X	X	X	X	X	X
Intra	Q85FZ1	Photosystem I iron-sulfur center subunit VII	psaE	66		Q85FZ1	Photosystem I iron-sulfur center subunit VII	psaE	80		X	X	X	X	X	X	X	X	X
Intra	Q85FZ1	Photosystem I iron-sulfur center subunit VII	psaE	66		Q85FZ1	Photosystem I iron-sulfur center subunit VII	psaE	84		X	X	X	X	X	X			X
Intra	Q85FZ1	Photosystem I iron-sulfur center subunit VII	psaE	72		Q85FZ1	Photosystem I iron-sulfur center subunit VII	psaE	84		X	X	X	X		X	X	X	X
Intra	Q85FZ1	Photosystem I iron-sulfur center subunit VII	psaE	72		Q85FZ1	Photosystem I iron-sulfur center subunit VII	psaE	87		X	X	X	X	X	X	X		X
Intra	Q85FZ1	Photosystem I iron-sulfur center subunit VII	psaE	76		Q85FZ1	Photosystem I iron-sulfur center subunit VII	psaE	84		X	X	X	X	X	X	X	X	X
Intra	Q85FZ1	Photosystem I iron-sulfur center subunit VII	psaE	80		Q85FZ1	Photosystem I iron-sulfur center subunit VII	psaE	87		X	X	X	X	X	X	X	X	X
Intra	Q85FZ1	Photosystem I iron-sulfur center subunit VII	psaE	80		Q85FZ1	Photosystem I iron-sulfur center subunit VII	psaE	90		X	X	X	X		X	X	X	X
Intra	Q85FZ5	Photosystem II CP47 reaction center protein (PSII 47 kDa protein) (Protein CP-47)	psbB	349		Q85FZ5	Photosystem II CP47 reaction center protein (PSII 47 kDa protein) (Protein CP-47)	psbB	389		X	X	X	X	X	X	X		X
Intra	Q85FZ5	Photosystem II CP47 reaction center protein (PSII 47 kDa protein) (Protein CP-47)	psbB	349		Q85FZ5	Photosystem II CP47 reaction center protein (PSII 47 kDa protein) (Protein CP-47)	psbB	410		X	X	X	X	X	X	X	X	X
Intra	Q85FZ5	Photosystem II CP47 reaction center protein (PSII 47 kDa protein) (Protein CP-47)	psbB	405		Q85FZ5	Photosystem II CP47 reaction center protein (PSII 47 kDa protein) (Protein CP-47)	psbB	423		X	X	X	X		X	X	X	X
Intra	Q85FZ5	Photosystem II CP47 reaction center protein (PSII 47 kDa protein) (Protein CP-47)	psbB	418		Q85FZ5	Photosystem II CP47 reaction center protein (PSII 47 kDa protein) (Protein CP-47)	psbB	423		X	X	X	X		X	X	X	X
Intra	Q85G26	Photosystem II CP43 reaction center protein (PSII 43 kDa protein) (Protein CP-43)	psbC	324		Q85G26	Photosystem II CP43 reaction center protein (PSII 43 kDa protein) (Protein CP-43)	psbC	366		X	X	X	X	X	X	X	X	X
Intra	Q85G42	Phycocyanin beta chain	cpcB	7		Q85G42	Phycocyanin beta chain	cpcB	29		X	X	X	X	X	X	X	X	X
Inter	Q85G42	Phycocyanin beta chain	cpcB	29		Q85G43	Phycocyanin alpha chain	cpcA	81		X	X	X	X	X	X
Intra	Q85G43	Phycocyanin alpha chain	cpcA	81		Q85G43	Phycocyanin alpha chain	cpcA	81		X	X	X	X	X	X
Inter	Q85G43	Phycocyanin alpha chain	cpcA	81		Q85G55	Phycobilisome rod-core linker polypeptide	cpcG	212		X	X	X	X	X	X
Intra	Q85G55	Phycobilisome rod-core linker polypeptide	cpcG	172		Q85G55	Phycobilisome rod-core linker polypeptide	cpcG	212		X	X	X	X	X	X	X	X	X
Intra	Q85G55	Phycobilisome rod-core linker polypeptide	cpcG	189		Q85G55	Phycobilisome rod-core linker polypeptide	cpcG	212		X	X	X	X		X	X	X	X
Intra	Q85G55	Phycobilisome rod-core linker polypeptide	cpcG	189		Q85G55	Phycobilisome rod-core linker polypeptide	cpcG	214		X	X	X	X	X	X	X		X
Intra	Q85G76	Mg-protoporphyrin IX chelatase (EC 6.6.1.1)	chlI	82		Q85G76	Mg-protoporphyrin IX chelatase (EC 6.6.1.1)	chlI	126		X	X	X	X	X	X
Intra	Q85G81	Ribulose bisphosphate carboxylase large chain (RuBisCO large subunit) (EC 4.1.1.39)	rbcL	135		Q85G81	Ribulose bisphosphate carboxylase large chain (RuBisCO large subunit) (EC 4.1.1.39)	rbcL	308		X	X	X	X	X	X	X	X	X
Inter	M1UUN7	Phycocyanin-associated rod linker protein		105		Q85FW7	Allophycocyanin alpha chain	apcA	6		X	X		X	X		X	X
Intra	M1UXG8	Ribulose bisphosphate carboxylase/oxygenase activase, chloroplastic (RuBisCO activase) (Protein CbbX homolog)	Rca	27		M1UXG8	Ribulose bisphosphate carboxylase/oxygenase activase, chloroplastic (RuBisCO activase) (Protein CbbX homolog)	Rca	91		X	X					X	X
Intra	M1UXG8	Ribulose bisphosphate carboxylase/oxygenase activase, chloroplastic (RuBisCO activase) (Protein CbbX homolog)	Rca	36		M1UXG8	Ribulose bisphosphate carboxylase/oxygenase activase, chloroplastic (RuBisCO activase) (Protein CbbX homolog)	Rca	237		X	X		X	X		X
Intra	M1UXG8	Ribulose bisphosphate carboxylase/oxygenase activase, chloroplastic (RuBisCO activase) (Protein CbbX homolog)	Rca	39		M1UXG8	Ribulose bisphosphate carboxylase/oxygenase activase, chloroplastic (RuBisCO activase) (Protein CbbX homolog)	Rca	237		X	X		X	X
Inter	M1UXG8	Ribulose bisphosphate carboxylase/oxygenase activase, chloroplastic (RuBisCO activase) (Protein CbbX homolog)	Rca	126		O22025	Ribulose bisphosphate carboxylase/oxygenase activase, chloroplastic (RuBisCO activase) (Protein CfxQ homolog)	Rca	122		X		X	X		X	X		X
Inter	M1UXG8	Ribulose bisphosphate carboxylase/oxygenase activase, chloroplastic (RuBisCO activase) (Protein CbbX homolog)	Rca	126		O22025	Ribulose bisphosphate carboxylase/oxygenase activase, chloroplastic (RuBisCO activase) (Protein CfxQ homolog)	Rca	275		X		X	X		X	X		X
Inter	M1UXG8	Ribulose bisphosphate carboxylase/oxygenase activase, chloroplastic (RuBisCO activase) (Protein CbbX homolog)	Rca	237		O22025	Ribulose bisphosphate carboxylase/oxygenase activase, chloroplastic (RuBisCO activase) (Protein CfxQ homolog)	Rca	288		X		X	X		X	X		X
Inter	M1UXG8	Ribulose bisphosphate carboxylase/oxygenase activase, chloroplastic (RuBisCO activase) (Protein CbbX homolog)	Rca	268		O22025	Ribulose bisphosphate carboxylase/oxygenase activase, chloroplastic (RuBisCO activase) (Protein CfxQ homolog)	Rca	2		X	X		X	X		X
Intra	M1V5E8	Mitochondrial F-type ATPase F0 subunit d		163		M1V5E8	Mitochondrial F-type ATPase F0 subunit d		176		X	X		X	X
Intra	M1V7K8	ATP synthase subunit beta (EC 7.1.2.2)		241		M1V7K8	ATP synthase subunit beta (EC 7.1.2.2)		413		X		X	X		X
Intra	M1V7V9	Photosystem II 12 kDa extrinsic protein		76		M1V7V9	Photosystem II 12 kDa extrinsic protein		154			X	X		X	X
Intra	M1V7V9	Photosystem II 12 kDa extrinsic protein		99		M1V7V9	Photosystem II 12 kDa extrinsic protein		154			X	X		X	X
Intra	M1V7X1	plastoquinol--plastocyanin reductase (EC 7.1.1.6)		106		M1V7X1	plastoquinol--plastocyanin reductase (EC 7.1.1.6)		237			X	X		X	X			X
Intra	M1V7X1	plastoquinol--plastocyanin reductase (EC 7.1.1.6)		122	M1UVM3;M1VET8	M1V7X1	plastoquinol--plastocyanin reductase (EC 7.1.1.6)		128			X	X		X	X		X	X
Intra	M1V8D6	Photosystem II protein Psb27		123		M1V8D6	Photosystem II protein Psb27		129		X	X					X	X
Inter	M1V8D6	Photosystem II protein Psb27		123		Q85FX0	Cytochrome f	petA	90		X		X	X		X
Inter	M1V8D6	Photosystem II protein Psb27		123		Q85FX0	Cytochrome f	petA	232		X		X	X		X
Inter	M1V8D6	Photosystem II protein Psb27		176		Q85G26	Photosystem II CP43 reaction center protein (PSII 43 kDa protein) (Protein CP-43)	psbC	366		X	X		X	X		X	X
Intra	M1VAS6	Photosystem II biogenesis protein Psb29		303		M1VAS6	Photosystem II biogenesis protein Psb29		303		X		X			X	X		X
Intra	M1VEV9	Similar to oxygen-evolving complex component psbQ		165		M1VEV9	Similar to oxygen-evolving complex component psbQ		169		X		X	X		X
Intra	M1VEV9	Similar to oxygen-evolving complex component psbQ		165		M1VEV9	Similar to oxygen-evolving complex component psbQ		173		X		X	X		X
Intra	M1VEV9	Similar to oxygen-evolving complex component psbQ		173		M1VEV9	Similar to oxygen-evolving complex component psbQ		180		X		X	X		X
Intra	M1VFP4	Phycocyanin-associated rod linker protein		92		M1VFP4	Phycocyanin-associated rod linker protein		337		X	X		X	X
Inter	M1VFP4	Phycocyanin-associated rod linker protein		92		Q85G42	Phycocyanin beta chain	cpcB	7		X	X		X	X		X
Intra	M1VFP4	Phycocyanin-associated rod linker protein		100		M1VFP4	Phycocyanin-associated rod linker protein		142		X	X		X	X
Intra	M1VFP4	Phycocyanin-associated rod linker protein		100		M1VFP4	Phycocyanin-associated rod linker protein		176		X	X		X	X
Inter	M1VFP4	Phycocyanin-associated rod linker protein		100		Q85G42	Phycocyanin beta chain	cpcB	1		X	X		X	X		X
Inter	M1VFP4	Phycocyanin-associated rod linker protein		100		Q85G42	Phycocyanin beta chain	cpcB	7		X	X		X	X		X
Inter	M1VFP4	Phycocyanin-associated rod linker protein		100		Q85G42	Phycocyanin beta chain	cpcB	169		X	X		X	X		X
Inter	M1VFP4	Phycocyanin-associated rod linker protein		100		Q85G43	Phycocyanin alpha chain	cpcA	81		X	X		X	X
Inter	M1VFP4	Phycocyanin-associated rod linker protein		100		Q85G43	Phycocyanin alpha chain	cpcA	134		X	X		X	X
Inter	M1VFP4	Phycocyanin-associated rod linker protein		100		Q85G43	Phycocyanin alpha chain	cpcA	137		X	X		X	X
Intra	M1VFP4	Phycocyanin-associated rod linker protein		106		M1VFP4	Phycocyanin-associated rod linker protein		176			X	X		X	X
Intra	M1VFP4	Phycocyanin-associated rod linker protein		106		M1VFP4	Phycocyanin-associated rod linker protein		204		X	X		X	X
Inter	M1VFP4	Phycocyanin-associated rod linker protein		106		Q85G43	Phycocyanin alpha chain	cpcA	62		X	X		X	X
Intra	M1VFP4	Phycocyanin-associated rod linker protein		117		M1VFP4	Phycocyanin-associated rod linker protein		117		X		X	X		X
Intra	M1VFP4	Phycocyanin-associated rod linker protein		117		M1VFP4	Phycocyanin-associated rod linker protein		335		X	X		X	X
Inter	M1VFP4	Phycocyanin-associated rod linker protein		117		Q85G43	Phycocyanin alpha chain	cpcA	2		X	X		X	X
Intra	M1VFP4	Phycocyanin-associated rod linker protein		223		M1VFP4	Phycocyanin-associated rod linker protein		373		X	X		X	X
Inter	M1VFP4	Phycocyanin-associated rod linker protein		234		Q85G42	Phycocyanin beta chain	cpcB	1		X	X		X	X
Intra	M1VFP4	Phycocyanin-associated rod linker protein		335		M1VFP4	Phycocyanin-associated rod linker protein		337		X	X		X	X
Intra	M1VFP4	Phycocyanin-associated rod linker protein		335		M1VFP4	Phycocyanin-associated rod linker protein		373		X	X		X	X
Inter	M1VFP4	Phycocyanin-associated rod linker protein		337		Q85G42	Phycocyanin beta chain	cpcB	1		X	X		X	X
Inter	M1VFP4	Phycocyanin-associated rod linker protein		337		Q85G42	Phycocyanin beta chain	cpcB	7		X	X		X	X		X
Intra	M1VFP4	Phycocyanin-associated rod linker protein		373		M1VFP4	Phycocyanin-associated rod linker protein		373		X		X	X		X
Inter	M1VFP4	Phycocyanin-associated rod linker protein		373		Q85G42	Phycocyanin beta chain	cpcB	1		X	X		X	X		X
Inter	M1VFP4	Phycocyanin-associated rod linker protein		373		Q85G42	Phycocyanin beta chain	cpcB	7		X	X		X	X
Inter	M1VFP4	Phycocyanin-associated rod linker protein		373		Q85G43	Phycocyanin alpha chain	cpcA	2		X	X		X	X
Intra	M1VIH8	ATP synthase subunit alpha		102		M1VIH8	ATP synthase subunit alpha		186		X	X		X	X
Inter	M1VJU3	Photosystem II stability/assembly factor HCF136, chloroplastic (Photosystem II assembly protein Ycf48)	HCF136	197		Q85G42	Phycocyanin beta chain	cpcB	1		X	X					X	X
Inter	M1VKK5	Similar to light harvesting protein		157		Q85FS9	Photosystem I reaction center subunit III (PSI-F)	psaF	81			X	X		X	X
Inter	O22024	Ribulose bisphosphate carboxylase small subunit (RuBisCO small subunit)	rbcS	73		Q85G81	Ribulose bisphosphate carboxylase large chain (RuBisCO large subunit) (EC 4.1.1.39)	rbcL	2		X	X		X			X	X
Intra	O22025	Ribulose bisphosphate carboxylase/oxygenase activase, chloroplastic (RuBisCO activase) (Protein CfxQ homolog)	Rca	2		O22025	Ribulose bisphosphate carboxylase/oxygenase activase, chloroplastic (RuBisCO activase) (Protein CfxQ homolog)	Rca	57		X	X		X			X	X
Intra	O22025	Ribulose bisphosphate carboxylase/oxygenase activase, chloroplastic (RuBisCO activase) (Protein CfxQ homolog)	Rca	98		O22025	Ribulose bisphosphate carboxylase/oxygenase activase, chloroplastic (RuBisCO activase) (Protein CfxQ homolog)	Rca	126		X	X		X	X
Intra	O22025	Ribulose bisphosphate carboxylase/oxygenase activase, chloroplastic (RuBisCO activase) (Protein CfxQ homolog)	Rca	229		O22025	Ribulose bisphosphate carboxylase/oxygenase activase, chloroplastic (RuBisCO activase) (Protein CfxQ homolog)	Rca	288		X	X		X			X	X
Inter	Q68Y94	F-ATPase gamma subunit	atpC	61		Q85FT2	ATP synthase subunit beta, chloroplastic (EC 7.1.2.2) (ATP synthase F1 sector subunit beta) (F-ATPase subunit beta)	atpB	376		X		X	X		X	X		X
Intra	Q68Y94	F-ATPase gamma subunit	atpC	65		Q68Y94	F-ATPase gamma subunit	atpC	77		X	X		X	X
Intra	Q68Y94	F-ATPase gamma subunit	atpC	124		Q68Y94	F-ATPase gamma subunit	atpC	181		X		X	X		X	X		X
Intra	Q68Y94	F-ATPase gamma subunit	atpC	147		Q68Y94	F-ATPase gamma subunit	atpC	230		X		X	X		X	X		X
Inter	Q68Y94	F-ATPase gamma subunit	atpC	147		Q85FZ1	Photosystem I iron-sulfur center subunit VII	psaE	84		X		X			X	X		X
Inter	Q68Y94	F-ATPase gamma subunit	atpC	147		Q85G81	Ribulose bisphosphate carboxylase large chain (RuBisCO large subunit) (EC 4.1.1.39)	rbcL	135		X		X	X		X	X		X
Intra	Q68Y94	F-ATPase gamma subunit	atpC	156		Q68Y94	F-ATPase gamma subunit	atpC	181		X		X	X		X	X		X
Inter	Q68Y94	F-ATPase gamma subunit	atpC	156		Q85FZ1	Photosystem I iron-sulfur center subunit VII	psaE	72		X	X		X	X
Inter	Q68Y94	F-ATPase gamma subunit	atpC	335		Q85FT2	ATP synthase subunit beta, chloroplastic (EC 7.1.2.2) (ATP synthase F1 sector subunit beta) (F-ATPase subunit beta)	atpB	336		X	X		X	X		X	X
Intra	Q68Y97	Oxygen-evolving enhancer	psbO	87		Q68Y97	Oxygen-evolving enhancer	psbO	200		X		X	X		X
Intra	Q68Y97	Oxygen-evolving enhancer	psbO	87		Q68Y97	Oxygen-evolving enhancer	psbO	285		X	X		X	X		X
Intra	Q68Y97	Oxygen-evolving enhancer	psbO	102		Q68Y97	Oxygen-evolving enhancer	psbO	223		X		X	X		X
Intra	Q68Y97	Oxygen-evolving enhancer	psbO	102		Q68Y97	Oxygen-evolving enhancer	psbO	285		X	X		X	X
Intra	Q68Y97	Oxygen-evolving enhancer	psbO	112		Q68Y97	Oxygen-evolving enhancer	psbO	174			X	X		X	X
Intra	Q68Y97	Oxygen-evolving enhancer	psbO	114		Q68Y97	Oxygen-evolving enhancer	psbO	236			X	X		X	X
Intra	Q68Y97	Oxygen-evolving enhancer	psbO	123		Q68Y97	Oxygen-evolving enhancer	psbO	285		X	X		X	X
Intra	Q68Y97	Oxygen-evolving enhancer	psbO	123		Q68Y97	Oxygen-evolving enhancer	psbO	314			X	X		X	X
Intra	Q68Y97	Oxygen-evolving enhancer	psbO	139		Q68Y97	Oxygen-evolving enhancer	psbO	270		X		X	X		X
Intra	Q68Y97	Oxygen-evolving enhancer	psbO	146		Q68Y97	Oxygen-evolving enhancer	psbO	313		X	X		X	X
Inter	Q68Y97	Oxygen-evolving enhancer	psbO	146		Q85G42	Phycocyanin beta chain	cpcB	7		X		X				X		X
Intra	Q68Y97	Oxygen-evolving enhancer	psbO	170		Q68Y97	Oxygen-evolving enhancer	psbO	200		X		X	X		X
Intra	Q68Y97	Oxygen-evolving enhancer	psbO	170		Q68Y97	Oxygen-evolving enhancer	psbO	270		X	X		X	X
Intra	Q68Y97	Oxygen-evolving enhancer	psbO	223		Q68Y97	Oxygen-evolving enhancer	psbO	318		X		X	X		X
Intra	Q68Y97	Oxygen-evolving enhancer	psbO	236		Q68Y97	Oxygen-evolving enhancer	psbO	313		X	X		X	X
Intra	Q68Y97	Oxygen-evolving enhancer	psbO	266		Q68Y97	Oxygen-evolving enhancer	psbO	310		X		X	X		X
Intra	Q68Y97	Oxygen-evolving enhancer	psbO	266		Q68Y97	Oxygen-evolving enhancer	psbO	318		X		X	X		X
Intra	Q68Y97	Oxygen-evolving enhancer	psbO	270		Q68Y97	Oxygen-evolving enhancer	psbO	318		X	X		X	X
Intra	Q68Y97	Oxygen-evolving enhancer	psbO	285		Q68Y97	Oxygen-evolving enhancer	psbO	318		X	X		X	X
Inter	Q85FQ2	Cytochrome b559 subunit alpha (PSII reaction center subunit V)	psbE	2		Q85FQ3	Cytochrome b559 subunit beta (PSII reaction center subunit VI)	psbF	3		X	X		X	X		X
Inter	Q85FQ2	Cytochrome b559 subunit alpha (PSII reaction center subunit V)	psbE	2		Q85FZ5	Photosystem II CP47 reaction center protein (PSII 47 kDa protein) (Protein CP-47)	psbB	505		X	X		X	X		X
Inter	Q85FQ3	Cytochrome b559 subunit beta (PSII reaction center subunit VI)	psbF	3		Q85FZ5	Photosystem II CP47 reaction center protein (PSII 47 kDa protein) (Protein CP-47)	psbB	505		X	X		X				X
Intra	Q85FQ8	ATP synthase subunit alpha, chloroplastic (EC 7.1.2.2) (ATP synthase F1 sector subunit alpha) (F-ATPase subunit alpha)	atpA	2		Q85FQ8	ATP synthase subunit alpha, chloroplastic (EC 7.1.2.2) (ATP synthase F1 sector subunit alpha) (F-ATPase subunit alpha)	atpA	125		X	X		X	X
Inter	Q85FQ8	ATP synthase subunit alpha, chloroplastic (EC 7.1.2.2) (ATP synthase F1 sector subunit alpha) (F-ATPase subunit alpha)	atpA	2		Q85FR0	ATP synthase subunit b, chloroplastic (ATP synthase F(0) sector subunit b) (ATPase subunit I)	atpF	104		X	X		X	X		X
Inter	Q85FQ8	ATP synthase subunit alpha, chloroplastic (EC 7.1.2.2) (ATP synthase F1 sector subunit alpha) (F-ATPase subunit alpha)	atpA	90		Q85FQ9	ATP synthase subunit delta, chloroplastic (ATP synthase F(1) sector subunit delta) (F-type ATPase subunit delta)	atpD	160		X		X				X		X
Inter	Q85FQ8	ATP synthase subunit alpha, chloroplastic (EC 7.1.2.2) (ATP synthase F1 sector subunit alpha) (F-ATPase subunit alpha)	atpA	119		Q85FR0	ATP synthase subunit b, chloroplastic (ATP synthase F(0) sector subunit b) (ATPase subunit I)	atpF	120		X		X	X		X	X		X
Inter	Q85FQ8	ATP synthase subunit alpha, chloroplastic (EC 7.1.2.2) (ATP synthase F1 sector subunit alpha) (F-ATPase subunit alpha)	atpA	119		Q85FT2	ATP synthase subunit beta, chloroplastic (EC 7.1.2.2) (ATP synthase F1 sector subunit beta) (F-ATPase subunit beta)	atpB	122			X	X			X		X	X
Intra	Q85FQ8	ATP synthase subunit alpha, chloroplastic (EC 7.1.2.2) (ATP synthase F1 sector subunit alpha) (F-ATPase subunit alpha)	atpA	378		Q85FQ8	ATP synthase subunit alpha, chloroplastic (EC 7.1.2.2) (ATP synthase F1 sector subunit alpha) (F-ATPase subunit alpha)	atpA	477		X	X		X			X	X
Inter	Q85FQ9	ATP synthase subunit delta, chloroplastic (ATP synthase F(1) sector subunit delta) (F-type ATPase subunit delta)	atpD	33		Q85FT2	ATP synthase subunit beta, chloroplastic (EC 7.1.2.2) (ATP synthase F1 sector subunit beta) (F-ATPase subunit beta)	atpB	4		X	X		X	X		X
Intra	Q85FR0	ATP synthase subunit b, chloroplastic (ATP synthase F(0) sector subunit b) (ATPase subunit I)	atpF	104		Q85FR0	ATP synthase subunit b, chloroplastic (ATP synthase F(0) sector subunit b) (ATPase subunit I)	atpF	104		X		X	X		X
Inter	Q85FR0	ATP synthase subunit b, chloroplastic (ATP synthase F(0) sector subunit b) (ATPase subunit I)	atpF	104		Q85FT2	ATP synthase subunit beta, chloroplastic (EC 7.1.2.2) (ATP synthase F1 sector subunit beta) (F-ATPase subunit beta)	atpB	81			X	X			X		X	X
Intra	Q85FR0	ATP synthase subunit b, chloroplastic (ATP synthase F(0) sector subunit b) (ATPase subunit I)	atpF	135		Q85FR0	ATP synthase subunit b, chloroplastic (ATP synthase F(0) sector subunit b) (ATPase subunit I)	atpF	135		X		X	X		X
Inter	Q85FR2	ATP synthase subunit c, chloroplastic (ATP synthase F(0) sector subunit c) (ATPase subunit III) (F-type ATPase subunit c) (F-ATPase subunit c) (Lipid-binding protein)	atpH	48		Q85FZ1	Photosystem I iron-sulfur center subunit VII	psaE	84			X	X		X	X			X
Inter	Q85FS8	Photosystem I reaction center subunit IX (PSI-J)	psaJ	4		Q85FS9	Photosystem I reaction center subunit III (PSI-F)	psaF	136		X		X			X	X		X
Inter	Q85FS8	Photosystem I reaction center subunit IX (PSI-J)	psaJ	4		Q85FY7	Photosystem I P700 chlorophyll a apoprotein A1 (EC 1.97.1.12) (PSI-A) (PsaA)	psaA	27		X		X				X		X
Inter	Q85FS8	Photosystem I reaction center subunit IX (PSI-J)	psaJ	4		Q85FZ1	Photosystem I iron-sulfur center subunit VII	psaE	76		X		X				X		X
Inter	Q85FS8	Photosystem I reaction center subunit IX (PSI-J)	psaJ	4		Q85FZ1	Photosystem I iron-sulfur center subunit VII	psaE	80		X		X				X		X
Inter	Q85FS8	Photosystem I reaction center subunit IX (PSI-J)	psaJ	4		Q85FZ1	Photosystem I iron-sulfur center subunit VII	psaE	84		X		X				X		X
Intra	Q85FS9	Photosystem I reaction center subunit III (PSI-F)	psaF	77		Q85FS9	Photosystem I reaction center subunit III (PSI-F)	psaF	81		X		X	X		X
Inter	Q85FS9	Photosystem I reaction center subunit III (PSI-F)	psaF	130		Q85FZ1	Photosystem I iron-sulfur center subunit VII	psaE	76		X		X			X	X		X
Intra	Q85FS9	Photosystem I reaction center subunit III (PSI-F)	psaF	133		Q85FS9	Photosystem I reaction center subunit III (PSI-F)	psaF	176		X		X	X		X			X
Inter	Q85FS9	Photosystem I reaction center subunit III (PSI-F)	psaF	176		Q85FZ1	Photosystem I iron-sulfur center subunit VII	psaE	9			X	X					X	X
Intra	Q85FT2	ATP synthase subunit beta, chloroplastic (EC 7.1.2.2) (ATP synthase F1 sector subunit beta) (F-ATPase subunit beta)	atpB	81		Q85FT2	ATP synthase subunit beta, chloroplastic (EC 7.1.2.2) (ATP synthase F1 sector subunit beta) (F-ATPase subunit beta)	atpB	144	M1V7K8	X	X		X	X		X
Intra	Q85FT2	ATP synthase subunit beta, chloroplastic (EC 7.1.2.2) (ATP synthase F1 sector subunit beta) (F-ATPase subunit beta)	atpB	81		Q85FT2	ATP synthase subunit beta, chloroplastic (EC 7.1.2.2) (ATP synthase F1 sector subunit beta) (F-ATPase subunit beta)	atpB	168		X	X		X	X
Inter	Q85FT2	ATP synthase subunit beta, chloroplastic (EC 7.1.2.2) (ATP synthase F1 sector subunit beta) (F-ATPase subunit beta)	atpB	81		Q85FW7	Allophycocyanin alpha chain	apcA	27		X		X	X		X
Intra	Q85FT2	ATP synthase subunit beta, chloroplastic (EC 7.1.2.2) (ATP synthase F1 sector subunit beta) (F-ATPase subunit beta)	atpB	168		Q85FT2	ATP synthase subunit beta, chloroplastic (EC 7.1.2.2) (ATP synthase F1 sector subunit beta) (F-ATPase subunit beta)	atpB	208			X	X		X	X
Intra	Q85FT5	Ferredoxin	petF	3		Q85FT5	Ferredoxin	petF	54		X	X		X	X
Intra	Q85FW4	Chaperone protein dnaK (HSP70) (Heat shock 70 kDa protein) (Heat shock protein 70)	dnaK	55		Q85FW4	Chaperone protein dnaK (HSP70) (Heat shock 70 kDa protein) (Heat shock protein 70)	dnaK	251		X	X		X	X		X	X
Intra	Q85FW4	Chaperone protein dnaK (HSP70) (Heat shock 70 kDa protein) (Heat shock protein 70)	dnaK	96		Q85FW4	Chaperone protein dnaK (HSP70) (Heat shock 70 kDa protein) (Heat shock protein 70)	dnaK	490		X	X		X	X
Intra	Q85FW4	Chaperone protein dnaK (HSP70) (Heat shock 70 kDa protein) (Heat shock protein 70)	dnaK	240		Q85FW4	Chaperone protein dnaK (HSP70) (Heat shock 70 kDa protein) (Heat shock protein 70)	dnaK	249		X	X		X				X
Intra	Q85FW4	Chaperone protein dnaK (HSP70) (Heat shock 70 kDa protein) (Heat shock protein 70)	dnaK	547		Q85FW4	Chaperone protein dnaK (HSP70) (Heat shock 70 kDa protein) (Heat shock protein 70)	dnaK	579		X	X		X	X		X
Intra	Q85FW6	Allophycocyanin beta chain	apcB	1		Q85FW6	Allophycocyanin beta chain	apcB	26		X	X		X	X		X
Intra	Q85FW6	Allophycocyanin beta chain	apcB	1		Q85FW6	Allophycocyanin beta chain	apcB	53		X	X		X	X
Inter	Q85FW6	Allophycocyanin beta chain	apcB	1		Q85FW8	Phycobiliprotein ApcE (Anchor polypeptide) (PBS-anchor protein) (Phycobilisome linker polypeptide)	apcE	456		X	X		X	X		X	X
Inter	Q85FW6	Allophycocyanin beta chain	apcB	1		Q85FW8	Phycobiliprotein ApcE (Anchor polypeptide) (PBS-anchor protein) (Phycobilisome linker polypeptide)	apcE	664		X	X		X			X	X
Inter	Q85FW6	Allophycocyanin beta chain	apcB	17		Q85FW7	Allophycocyanin alpha chain	apcA	27		X	X		X	X
Inter	Q85FW6	Allophycocyanin beta chain	apcB	17		Q85FW7	Allophycocyanin alpha chain	apcA	52		X	X		X	X
Inter	Q85FW6	Allophycocyanin beta chain	apcB	17		Q85FW8	Phycobiliprotein ApcE (Anchor polypeptide) (PBS-anchor protein) (Phycobilisome linker polypeptide)	apcE	658		X	X		X	X		X	X
Inter	Q85FW6	Allophycocyanin beta chain	apcB	17		Q85G55	Phycobilisome rod-core linker polypeptide	cpcG	212		X	X		X	X		X	X
Inter	Q85FW6	Allophycocyanin beta chain	apcB	17		Q85G55	Phycobilisome rod-core linker polypeptide	cpcG	214		X	X		X	X
Inter	Q85FW6	Allophycocyanin beta chain	apcB	53		Q85FW7	Allophycocyanin alpha chain	apcA	27			X	X		X	X
Inter	Q85FW7	Allophycocyanin alpha chain	apcA	2		Q85FW8	Phycobiliprotein ApcE (Anchor polypeptide) (PBS-anchor protein) (Phycobilisome linker polypeptide)	apcE	347		X	X		X	X		X
Inter	Q85FW7	Allophycocyanin alpha chain	apcA	2		Q85FW8	Phycobiliprotein ApcE (Anchor polypeptide) (PBS-anchor protein) (Phycobilisome linker polypeptide)	apcE	362		X	X		X			X	X
Inter	Q85FW7	Allophycocyanin alpha chain	apcA	2		Q85FW8	Phycobiliprotein ApcE (Anchor polypeptide) (PBS-anchor protein) (Phycobilisome linker polypeptide)	apcE	372		X	X		X	X
Inter	Q85FW7	Allophycocyanin alpha chain	apcA	2		Q85FW8	Phycobiliprotein ApcE (Anchor polypeptide) (PBS-anchor protein) (Phycobilisome linker polypeptide)	apcE	702		X	X		X	X			X
Intra	Q85FW7	Allophycocyanin alpha chain	apcA	6		Q85FW7	Allophycocyanin alpha chain	apcA	27		X	X		X	X		X	X
Intra	Q85FW7	Allophycocyanin alpha chain	apcA	6		Q85FW7	Allophycocyanin alpha chain	apcA	52		X	X		X	X
Inter	Q85FW7	Allophycocyanin alpha chain	apcA	6		Q85FW8	Phycobiliprotein ApcE (Anchor polypeptide) (PBS-anchor protein) (Phycobilisome linker polypeptide)	apcE	347		X	X		X			X	X
Inter	Q85FW7	Allophycocyanin alpha chain	apcA	6		Q85FW8	Phycobiliprotein ApcE (Anchor polypeptide) (PBS-anchor protein) (Phycobilisome linker polypeptide)	apcE	362		X	X		X	X		X	X
Inter	Q85FW7	Allophycocyanin alpha chain	apcA	6		Q85FW8	Phycobiliprotein ApcE (Anchor polypeptide) (PBS-anchor protein) (Phycobilisome linker polypeptide)	apcE	372		X	X		X			X	X
Inter	Q85FW7	Allophycocyanin alpha chain	apcA	6		Q85FW8	Phycobiliprotein ApcE (Anchor polypeptide) (PBS-anchor protein) (Phycobilisome linker polypeptide)	apcE	702		X	X		X	X		X	X
Inter	Q85FW7	Allophycocyanin alpha chain	apcA	6		Q85FW8	Phycobiliprotein ApcE (Anchor polypeptide) (PBS-anchor protein) (Phycobilisome linker polypeptide)	apcE	729		X	X		X	X		X	X
Inter	Q85FW7	Allophycocyanin alpha chain	apcA	6		Q85FW8	Phycobiliprotein ApcE (Anchor polypeptide) (PBS-anchor protein) (Phycobilisome linker polypeptide)	apcE	733		X	X		X	X		X	X
Inter	Q85FW7	Allophycocyanin alpha chain	apcA	27		Q85FZ1	Photosystem I iron-sulfur center subunit VII	psaE	87		X		X			X	X		X
Inter	Q85FW7	Allophycocyanin alpha chain	apcA	27		Q85FZ5	Photosystem II CP47 reaction center protein (PSII 47 kDa protein) (Protein CP-47)	psbB	410		X	X		X	X
Inter	Q85FW7	Allophycocyanin alpha chain	apcA	27		Q85FZ5	Photosystem II CP47 reaction center protein (PSII 47 kDa protein) (Protein CP-47)	psbB	505		X	X		X	X
Inter	Q85FW7	Allophycocyanin alpha chain	apcA	27		Q85G42	Phycocyanin beta chain	cpcB	7		X	X		X			X	X
Inter	Q85FW7	Allophycocyanin alpha chain	apcA	27		Q85G42	Phycocyanin beta chain	cpcB	169		X	X		X	X		X
Intra	Q85FW7	Allophycocyanin alpha chain	apcA	52		Q85FW7	Allophycocyanin alpha chain	apcA	52		X		X	X		X	X		X
Inter	Q85FW7	Allophycocyanin alpha chain	apcA	52		Q85G42	Phycocyanin beta chain	cpcB	169		X	X		X			X	X
Inter	Q85FW8	Phycobiliprotein ApcE (Anchor polypeptide) (PBS-anchor protein) (Phycobilisome linker polypeptide)	apcE	258		Q85FZ1	Photosystem I iron-sulfur center subunit VII	psaE	76		X		X			X	X		X
Inter	Q85FW8	Phycobiliprotein ApcE (Anchor polypeptide) (PBS-anchor protein) (Phycobilisome linker polypeptide)	apcE	267		Q85FY0	Photosystem I reaction center subunit II	psaD	108		X		X				X		X
Inter	Q85FW8	Phycobiliprotein ApcE (Anchor polypeptide) (PBS-anchor protein) (Phycobilisome linker polypeptide)	apcE	267		Q85G42	Phycocyanin beta chain	cpcB	29		X		X	X		X
Intra	Q85FW8	Phycobiliprotein ApcE (Anchor polypeptide) (PBS-anchor protein) (Phycobilisome linker polypeptide)	apcE	661		Q85FW8	Phycobiliprotein ApcE (Anchor polypeptide) (PBS-anchor protein) (Phycobilisome linker polypeptide)	apcE	664		X	X		X	X		X
Intra	Q85FY0	Photosystem I reaction center subunit II	psaD	1		Q85FY0	Photosystem I reaction center subunit II	psaD	82		X	X		X	X		X
Inter	Q85FY0	Photosystem I reaction center subunit II	psaD	77		Q85FY7	Photosystem I P700 chlorophyll a apoprotein A1 (EC 1.97.1.12) (PSI-A) (PsaA)	psaA	7		X		X	X		X	X		X
Inter	Q85FY0	Photosystem I reaction center subunit II	psaD	77		Q85FY7	Photosystem I P700 chlorophyll a apoprotein A1 (EC 1.97.1.12) (PSI-A) (PsaA)	psaA	10		X	X		X	X
Inter	Q85FY0	Photosystem I reaction center subunit II	psaD	77		Q85FY7	Photosystem I P700 chlorophyll a apoprotein A1 (EC 1.97.1.12) (PSI-A) (PsaA)	psaA	24		X	X		X	X
Inter	Q85FY0	Photosystem I reaction center subunit II	psaD	82		Q85FY7	Photosystem I P700 chlorophyll a apoprotein A1 (EC 1.97.1.12) (PSI-A) (PsaA)	psaA	7		X		X	X		X	X		X
Inter	Q85FY0	Photosystem I reaction center subunit II	psaD	82		Q85FZ1	Photosystem I iron-sulfur center subunit VII	psaE	87		X		X			X	X		X
Intra	Q85FY0	Photosystem I reaction center subunit II	psaD	108		Q85FY0	Photosystem I reaction center subunit II	psaD	117		X		X	X		X	X		X
Inter	Q85FY0	Photosystem I reaction center subunit II	psaD	108		Q85FY7	Photosystem I P700 chlorophyll a apoprotein A1 (EC 1.97.1.12) (PSI-A) (PsaA)	psaA	7		X		X	X		X	X		X
Inter	Q85FY0	Photosystem I reaction center subunit II	psaD	108		Q85FY7	Photosystem I P700 chlorophyll a apoprotein A1 (EC 1.97.1.12) (PSI-A) (PsaA)	psaA	24		X	X		X	X
Inter	Q85FY0	Photosystem I reaction center subunit II	psaD	108		Q85FZ1	Photosystem I iron-sulfur center subunit VII	psaE	31		X		X	X		X	X		X
Inter	Q85FY0	Photosystem I reaction center subunit II	psaD	108		Q85G43	Phycocyanin alpha chain	cpcA	81		X	X		X	X
Inter	Q85FY0	Photosystem I reaction center subunit II	psaD	108		Q85G81	Ribulose bisphosphate carboxylase large chain (RuBisCO large subunit) (EC 4.1.1.39)	rbcL	2		X	X		X	X
Inter	Q85FY0	Photosystem I reaction center subunit II	psaD	117		Q85FZ1	Photosystem I iron-sulfur center subunit VII	psaE	76		X		X	X		X	X		X
Inter	Q85FY0	Photosystem I reaction center subunit II	psaD	117		Q85FZ1	Photosystem I iron-sulfur center subunit VII	psaE	87			X	X		X	X			X
Inter	Q85FY0	Photosystem I reaction center subunit II	psaD	117		Q85G47	Photosystem I iron-sulfur center (EC 1.97.1.12) (9 kDa polypeptide) (PSI-C) (Photosystem I subunit VII) (PsaC)	psaC	6		X	X		X	X
Inter	Q85FY0	Photosystem I reaction center subunit II	psaD	134		Q85FZ1	Photosystem I iron-sulfur center subunit VII	psaE	84		X		X			X	X		X
Inter	Q85FY0	Photosystem I reaction center subunit II	psaD	134		Q85FZ1	Photosystem I iron-sulfur center subunit VII	psaE	90			X	X			X		X	X
Inter	Q85FY0	Photosystem I reaction center subunit II	psaD	134		Q85G47	Photosystem I iron-sulfur center (EC 1.97.1.12) (9 kDa polypeptide) (PSI-C) (Photosystem I subunit VII) (PsaC)	psaC	2		X	X		X	X
Inter	Q85FY0	Photosystem I reaction center subunit II	psaD	134		Q85G47	Photosystem I iron-sulfur center (EC 1.97.1.12) (9 kDa polypeptide) (PSI-C) (Photosystem I subunit VII) (PsaC)	psaC	6		X	X		X	X		X	X
Inter	Q85FY7	Photosystem I P700 chlorophyll a apoprotein A1 (EC 1.97.1.12) (PSI-A) (PsaA)	psaA	7		Q85FZ1	Photosystem I iron-sulfur center subunit VII	psaE	4		X		X	X		X			X
Inter	Q85FY7	Photosystem I P700 chlorophyll a apoprotein A1 (EC 1.97.1.12) (PSI-A) (PsaA)	psaA	7		Q85FZ1	Photosystem I iron-sulfur center subunit VII	psaE	76		X		X				X		X
Inter	Q85FY7	Photosystem I P700 chlorophyll a apoprotein A1 (EC 1.97.1.12) (PSI-A) (PsaA)	psaA	10		Q85FZ1	Photosystem I iron-sulfur center subunit VII	psaE	4			X	X		X	X
Intra	Q85FY7	Photosystem I P700 chlorophyll a apoprotein A1 (EC 1.97.1.12) (PSI-A) (PsaA)	psaA	24		Q85FY7	Photosystem I P700 chlorophyll a apoprotein A1 (EC 1.97.1.12) (PSI-A) (PsaA)	psaA	27		X	X		X	X			X
Inter	Q85FY7	Photosystem I P700 chlorophyll a apoprotein A1 (EC 1.97.1.12) (PSI-A) (PsaA)	psaA	27		Q85FZ1	Photosystem I iron-sulfur center subunit VII	psaE	76		X		X	X		X	X		X
Inter	Q85FY7	Photosystem I P700 chlorophyll a apoprotein A1 (EC 1.97.1.12) (PSI-A) (PsaA)	psaA	27		Q85FZ1	Photosystem I iron-sulfur center subunit VII	psaE	90		X	X					X	X
Intra	Q85FZ1	Photosystem I iron-sulfur center subunit VII	psaE	4		Q85FZ1	Photosystem I iron-sulfur center subunit VII	psaE	91			X	X			X		X
Intra	Q85FZ1	Photosystem I iron-sulfur center subunit VII	psaE	66		Q85FZ1	Photosystem I iron-sulfur center subunit VII	psaE	76		X		X	X		X	X		X
Intra	Q85FZ1	Photosystem I iron-sulfur center subunit VII	psaE	66		Q85FZ1	Photosystem I iron-sulfur center subunit VII	psaE	87		X		X	X		X			X
Inter	Q85FZ1	Photosystem I iron-sulfur center subunit VII	psaE	72		Q85FZ5	Photosystem II CP47 reaction center protein (PSII 47 kDa protein) (Protein CP-47)	psbB	2		X	X		X	X
Intra	Q85FZ1	Photosystem I iron-sulfur center subunit VII	psaE	76		Q85FZ1	Photosystem I iron-sulfur center subunit VII	psaE	87		X		X	X		X	X		X
Intra	Q85FZ1	Photosystem I iron-sulfur center subunit VII	psaE	76		Q85FZ1	Photosystem I iron-sulfur center subunit VII	psaE	90		X		X	X		X	X		X
Inter	Q85FZ1	Photosystem I iron-sulfur center subunit VII	psaE	80		Q85FZ5	Photosystem II CP47 reaction center protein (PSII 47 kDa protein) (Protein CP-47)	psbB	2		X	X		X				X
Intra	Q85FZ1	Photosystem I iron-sulfur center subunit VII	psaE	84		Q85FZ1	Photosystem I iron-sulfur center subunit VII	psaE	90			X	X			X		X	X
Inter	Q85FZ5	Photosystem II CP47 reaction center protein (PSII 47 kDa protein) (Protein CP-47)	psbB	373		Q85G43	Phycocyanin alpha chain	cpcA	2		X	X		X	X
Intra	Q85G15	Cytochrome b6-f complex subunit 4 (17 kDa polypeptide)	petD	5		Q85G15	Cytochrome b6-f complex subunit 4 (17 kDa polypeptide)	petD	6		X	X		X	X		X
Intra	Q85G21	Photosystem II reaction center Psb28 protein (Photosystem II 13 kDa protein) (Photosystem II reaction center W protein)	psb28	2		Q85G21	Photosystem II reaction center Psb28 protein (Photosystem II 13 kDa protein) (Photosystem II reaction center W protein)	psb28	102		X	X		X	X		X	X
Intra	Q85G22	Chaperonin GroEL, chloroplastic (EC 5.6.1.7) (60 kDa chaperonin) (Chaperonin-60) (Cpn60)	groEL	347		Q85G22	Chaperonin GroEL, chloroplastic (EC 5.6.1.7) (60 kDa chaperonin) (Chaperonin-60) (Cpn60)	groEL	359		X	X		X			X	X
Intra	Q85G42	Phycocyanin beta chain	cpcB	1		Q85G42	Phycocyanin beta chain	cpcB	7		X	X		X	X		X	X
Intra	Q85G42	Phycocyanin beta chain	cpcB	1		Q85G42	Phycocyanin beta chain	cpcB	29		X	X		X	X		X	X
Intra	Q85G42	Phycocyanin beta chain	cpcB	1		Q85G42	Phycocyanin beta chain	cpcB	36		X	X		X	X		X
Inter	Q85G42	Phycocyanin beta chain	cpcB	1		Q85G43	Phycocyanin alpha chain	cpcA	2		X	X		X	X		X	X
Inter	Q85G42	Phycocyanin beta chain	cpcB	1		Q85G55	Phycobilisome rod-core linker polypeptide	cpcG	123		X	X		X	X		X	X
Intra	Q85G42	Phycocyanin beta chain	cpcB	7		Q85G42	Phycocyanin beta chain	cpcB	36		X	X		X			X	X
Intra	Q85G42	Phycocyanin beta chain	cpcB	7		Q85G42	Phycocyanin beta chain	cpcB	169		X	X		X			X	X
Inter	Q85G42	Phycocyanin beta chain	cpcB	7		Q85G43	Phycocyanin alpha chain	cpcA	2		X	X		X	X		X
Inter	Q85G42	Phycocyanin beta chain	cpcB	7		Q85G43	Phycocyanin alpha chain	cpcA	81		X	X		X	X		X	X
Inter	Q85G42	Phycocyanin beta chain	cpcB	7		Q85G55	Phycobilisome rod-core linker polypeptide	cpcG	7		X	X		X	X		X
Inter	Q85G42	Phycocyanin beta chain	cpcB	7		Q85G55	Phycobilisome rod-core linker polypeptide	cpcG	172		X	X		X	X		X	X
Inter	Q85G42	Phycocyanin beta chain	cpcB	7		Q85G55	Phycobilisome rod-core linker polypeptide	cpcG	189		X	X		X	X		X	X
Inter	Q85G42	Phycocyanin beta chain	cpcB	7		Q85G55	Phycobilisome rod-core linker polypeptide	cpcG	212		X	X		X	X		X	X
Inter	Q85G42	Phycocyanin beta chain	cpcB	7		Q85G55	Phycobilisome rod-core linker polypeptide	cpcG	214		X	X		X	X		X
Inter	Q85G42	Phycocyanin beta chain	cpcB	29		Q85G43	Phycocyanin alpha chain	cpcA	137		X	X		X	X
Inter	Q85G42	Phycocyanin beta chain	cpcB	169		Q85G43	Phycocyanin alpha chain	cpcA	81		X	X		X	X		X
Inter	Q85G42	Phycocyanin beta chain	cpcB	169		Q85G55	Phycobilisome rod-core linker polypeptide	cpcG	172		X	X		X			X	X
Inter	Q85G42	Phycocyanin beta chain	cpcB	169		Q85G55	Phycobilisome rod-core linker polypeptide	cpcG	189		X	X		X	X		X
Inter	Q85G42	Phycocyanin beta chain	cpcB	169		Q85G55	Phycobilisome rod-core linker polypeptide	cpcG	212		X	X		X	X		X
Inter	Q85G42	Phycocyanin beta chain	cpcB	169		Q85G55	Phycobilisome rod-core linker polypeptide	cpcG	214		X	X		X	X		X
Inter	Q85G43	Phycocyanin alpha chain	cpcA	2		Q85G55	Phycobilisome rod-core linker polypeptide	cpcG	1		X	X		X				X
Inter	Q85G43	Phycocyanin alpha chain	cpcA	2		Q85G55	Phycobilisome rod-core linker polypeptide	cpcG	7		X	X		X	X		X	X
Intra	Q85G43	Phycocyanin alpha chain	cpcA	62		Q85G43	Phycocyanin alpha chain	cpcA	134		X	X		X	X		X	X
Intra	Q85G55	Phycobilisome rod-core linker polypeptide	cpcG	7		Q85G55	Phycobilisome rod-core linker polypeptide	cpcG	123		X	X		X	X		X
Intra	Q85G55	Phycobilisome rod-core linker polypeptide	cpcG	123		Q85G55	Phycobilisome rod-core linker polypeptide	cpcG	212		X	X		X	X
Intra	Q85G55	Phycobilisome rod-core linker polypeptide	cpcG	172		Q85G55	Phycobilisome rod-core linker polypeptide	cpcG	189		X	X					X	X
Intra	Q85G55	Phycobilisome rod-core linker polypeptide	cpcG	180		Q85G55	Phycobilisome rod-core linker polypeptide	cpcG	189		X	X		X			X	X
Intra	Q85G58	Allophycocyanin B18 chain	apcF	7		Q85G58	Allophycocyanin B18 chain	apcF	22		X	X		X	X		X	X
Intra	Q85G58	Allophycocyanin B18 chain	apcF	7		Q85G58	Allophycocyanin B18 chain	apcF	26		X	X		X	X		X	X
Intra	Q85G76	Mg-protoporphyrin IX chelatase (EC 6.6.1.1)	chlI	219		Q85G76	Mg-protoporphyrin IX chelatase (EC 6.6.1.1)	chlI	233		X	X		X	X		X
Intra	Q85G81	Ribulose bisphosphate carboxylase large chain (RuBisCO large subunit) (EC 4.1.1.39)	rbcL	2		Q85G81	Ribulose bisphosphate carboxylase large chain (RuBisCO large subunit) (EC 4.1.1.39)	rbcL	12		X	X		X	X		X	X
Intra	Q85G81	Ribulose bisphosphate carboxylase large chain (RuBisCO large subunit) (EC 4.1.1.39)	rbcL	2		Q85G81	Ribulose bisphosphate carboxylase large chain (RuBisCO large subunit) (EC 4.1.1.39)	rbcL	25		X	X		X	X		X
Intra	Q85G81	Ribulose bisphosphate carboxylase large chain (RuBisCO large subunit) (EC 4.1.1.39)	rbcL	2		Q85G81	Ribulose bisphosphate carboxylase large chain (RuBisCO large subunit) (EC 4.1.1.39)	rbcL	135		X	X		X	X		X
Intra	Q85G81	Ribulose bisphosphate carboxylase large chain (RuBisCO large subunit) (EC 4.1.1.39)	rbcL	2		Q85G81	Ribulose bisphosphate carboxylase large chain (RuBisCO large subunit) (EC 4.1.1.39)	rbcL	181		X	X		X	X
Intra	Q85G81	Ribulose bisphosphate carboxylase large chain (RuBisCO large subunit) (EC 4.1.1.39)	rbcL	2		Q85G81	Ribulose bisphosphate carboxylase large chain (RuBisCO large subunit) (EC 4.1.1.39)	rbcL	198		X	X		X	X		X
Intra	Q85G81	Ribulose bisphosphate carboxylase large chain (RuBisCO large subunit) (EC 4.1.1.39)	rbcL	2		Q85G81	Ribulose bisphosphate carboxylase large chain (RuBisCO large subunit) (EC 4.1.1.39)	rbcL	308		X	X		X	X
Intra	Q85G81	Ribulose bisphosphate carboxylase large chain (RuBisCO large subunit) (EC 4.1.1.39)	rbcL	2		Q85G81	Ribulose bisphosphate carboxylase large chain (RuBisCO large subunit) (EC 4.1.1.39)	rbcL	453		X	X		X			X	X
Intra	Q85G81	Ribulose bisphosphate carboxylase large chain (RuBisCO large subunit) (EC 4.1.1.39)	rbcL	308		Q85G81	Ribulose bisphosphate carboxylase large chain (RuBisCO large subunit) (EC 4.1.1.39)	rbcL	308		X		X	X		X
Inter	5ZGB	LHCR3		1		Q68Y97	Oxygen-evolving enhancer	psbO	139			X						X
Inter	5ZGB	LHCR3		1		Q85FQ2	Cytochrome b559 subunit alpha (PSII reaction center subunit V)	psbE	2			X						X
Inter	5ZGB	LHCR3		54		Q85FQ1	Photosystem I assembly protein Ycf4	ycf4	1			X						X
Inter	A0A5P9RTA1	Photosystem II protein D1 (PSII D1 protein) (EC 1.10.3.9) (Photosystem II Q(B) protein)	psbA	1		Q85FW8	Phycobiliprotein ApcE (Anchor polypeptide) (PBS-anchor protein) (Phycobilisome linker polypeptide)	apcE	1		X						X
Inter	A0A5P9RTA1	Photosystem II protein D1 (PSII D1 protein) (EC 1.10.3.9) (Photosystem II Q(B) protein)	psbA	2		Q85FQ8	ATP synthase subunit alpha, chloroplastic (EC 7.1.2.2) (ATP synthase F1 sector subunit alpha) (F-ATPase subunit alpha)	atpA	1		X						X
Inter	A0A5P9RTA1	Photosystem II protein D1 (PSII D1 protein) (EC 1.10.3.9) (Photosystem II Q(B) protein)	psbA	238		Q85FZ5	Photosystem II CP47 reaction center protein (PSII 47 kDa protein) (Protein CP-47)	psbB	2		X			X			X
Inter	M1UU36	Similar to chlorophyll a/b-binding protein, CP24		84		Q85G43	Phycocyanin alpha chain	cpcA	2				X			X			X
Inter	M1UU36	Similar to chlorophyll a/b-binding protein, CP24		178		Q85FZ1	Photosystem I iron-sulfur center subunit VII	psaE	87		X			X
Inter	M1UU36	Similar to chlorophyll a/b-binding protein, CP24		178		Q85FZ1	Photosystem I iron-sulfur center subunit VII	psaE	90		X			X
Inter	M1UUN7	Phycocyanin-associated rod linker protein		13		O22024	Ribulose bisphosphate carboxylase small subunit (RuBisCO small subunit)	rbcS	2		X			X
Inter	M1UVM3	plastoquinol--plastocyanin reductase (EC 7.1.1.6)		125	M1V7X1;M1VET8	M1V7X1	plastoquinol--plastocyanin reductase (EC 7.1.1.6)		128		X			X			X
Inter	M1UVM3	plastoquinol--plastocyanin reductase (EC 7.1.1.6)		125	M1V7X1;M1VET8	M1VEV9	Similar to oxygen-evolving complex component psbQ		173		X			X
Inter	M1UVM3	plastoquinol--plastocyanin reductase (EC 7.1.1.6)		126	M1VET8	Q85FQ5	Photosystem II reaction center protein J (PSII-J)	psbJ	1			X			X
Inter	M1UXG8	Ribulose bisphosphate carboxylase/oxygenase activase, chloroplastic (RuBisCO activase) (Protein CbbX homolog)	Rca	1		O22022	Thioredoxin (Trx)	trxA	2			X			X
Inter	M1UXG8	Ribulose bisphosphate carboxylase/oxygenase activase, chloroplastic (RuBisCO activase) (Protein CbbX homolog)	Rca	7		Q85FZ1	Photosystem I iron-sulfur center subunit VII	psaE	87				X			X			X
Inter	M1UXG8	Ribulose bisphosphate carboxylase/oxygenase activase, chloroplastic (RuBisCO activase) (Protein CbbX homolog)	Rca	122		O22025	Ribulose bisphosphate carboxylase/oxygenase activase, chloroplastic (RuBisCO activase) (Protein CfxQ homolog)	Rca	275				X			X
Intra	M1UXG8	Ribulose bisphosphate carboxylase/oxygenase activase, chloroplastic (RuBisCO activase) (Protein CbbX homolog)	Rca	237		M1UXG8	Ribulose bisphosphate carboxylase/oxygenase activase, chloroplastic (RuBisCO activase) (Protein CbbX homolog)	Rca	237		X			X			X
Intra	M1V472	Cytochrome P450		1		M1V472	Cytochrome P450		389		X			X
Inter	M1V472	Cytochrome P450		1		Q85G81	Ribulose bisphosphate carboxylase large chain (RuBisCO large subunit) (EC 4.1.1.39)	rbcL	135		X			X
Inter	M1V472	Cytochrome P450		389		M1VKK5	Similar to light harvesting protein		154		X						X
Intra	M1V516	Probable ATP-dependent transporter ycf16		1		M1V516	Probable ATP-dependent transporter ycf16		237			X						X
Inter	M1V516	Probable ATP-dependent transporter ycf16		1		Q85FW4	Chaperone protein dnaK (HSP70) (Heat shock 70 kDa protein) (Heat shock protein 70)	dnaK	516			X						X
Inter	M1V516	Probable ATP-dependent transporter ycf16		373		Q85G81	Ribulose bisphosphate carboxylase large chain (RuBisCO large subunit) (EC 4.1.1.39)	rbcL	1		X			X
Intra	M1V516	Probable ATP-dependent transporter ycf16		805		M1V516	Probable ATP-dependent transporter ycf16		920		X						X
Inter	M1V516	Probable ATP-dependent transporter ycf16		805		Q85FZ1	Photosystem I iron-sulfur center subunit VII	psaE	80				X			X
Inter	M1V516	Probable ATP-dependent transporter ycf16		805		Q85G43	Phycocyanin alpha chain	cpcA	81			X			X
Inter	M1V5E8	Mitochondrial F-type ATPase F0 subunit d		48		M1VIH8	ATP synthase subunit alpha		508			X			X
Inter	M1V5E8	Mitochondrial F-type ATPase F0 subunit d		142		Q85FQ1	Photosystem I assembly protein Ycf4	ycf4	117		X			X			X
Inter	M1V5E8	Mitochondrial F-type ATPase F0 subunit d		176		Q68Y94	F-ATPase gamma subunit	atpC	335				X						X
Inter	M1V6N7	ferredoxin--NADP(+) reductase (EC 1.18.1.2)		27		Q85G81	Ribulose bisphosphate carboxylase large chain (RuBisCO large subunit) (EC 4.1.1.39)	rbcL	205			X						X
Inter	M1V6N7	ferredoxin--NADP(+) reductase (EC 1.18.1.2)		53		Q85FX0	Cytochrome f	petA	289				X			X			X
Inter	M1V6N7	ferredoxin--NADP(+) reductase (EC 1.18.1.2)		119		Q85FZ1	Photosystem I iron-sulfur center subunit VII	psaE	4				X			X
Inter	M1V6N7	ferredoxin--NADP(+) reductase (EC 1.18.1.2)		152		Q85FQ2	Cytochrome b559 subunit alpha (PSII reaction center subunit V)	psbE	1			X			X
Inter	M1V6N7	ferredoxin--NADP(+) reductase (EC 1.18.1.2)		216		Q85G43	Phycocyanin alpha chain	cpcA	137			X			X
Inter	M1V6N7	ferredoxin--NADP(+) reductase (EC 1.18.1.2)		225		Q68Y97	Oxygen-evolving enhancer	psbO	123		X			X
Inter	M1V6N7	ferredoxin--NADP(+) reductase (EC 1.18.1.2)		266		M1VKK5	Similar to light harvesting protein		172			X			X
Inter	M1V6N7	ferredoxin--NADP(+) reductase (EC 1.18.1.2)		266		Q85FZ5	Photosystem II CP47 reaction center protein (PSII 47 kDa protein) (Protein CP-47)	psbB	423			X			X
Inter	M1V6N7	ferredoxin--NADP(+) reductase (EC 1.18.1.2)		268		Q85G43	Phycocyanin alpha chain	cpcA	2				X			X
Inter	M1V7K1	Photosystem II protein M		130		Q85FT2	ATP synthase subunit beta, chloroplastic (EC 7.1.2.2) (ATP synthase F1 sector subunit beta) (F-ATPase subunit beta)	atpB	122			X						X
Inter	M1V7K1	Photosystem II protein M		130		Q85FZ5	Photosystem II CP47 reaction center protein (PSII 47 kDa protein) (Protein CP-47)	psbB	2		X			X			X
Inter	M1V7K8	ATP synthase subunit beta (EC 7.1.2.2)		413		M1VIH8	ATP synthase subunit alpha		172				X			X			X
Intra	M1V7V9	Photosystem II 12 kDa extrinsic protein		115		M1V7V9	Photosystem II 12 kDa extrinsic protein		124		X			X
Inter	M1V7V9	Photosystem II 12 kDa extrinsic protein		124		M1V8D6	Photosystem II protein Psb27		1		X			X
Inter	M1V7V9	Photosystem II 12 kDa extrinsic protein		124		M1VIH8	ATP synthase subunit alpha		2		X						X
Inter	M1V7X1	plastoquinol--plastocyanin reductase (EC 7.1.1.6)		32	M1UVM3;M1VET8	Q85FS9	Photosystem I reaction center subunit III (PSI-F)	psaF	136				X						X
Intra	M1V7X1	plastoquinol--plastocyanin reductase (EC 7.1.1.6)		106		M1V7X1	plastoquinol--plastocyanin reductase (EC 7.1.1.6)		224			X			X
Inter	M1V7X1	plastoquinol--plastocyanin reductase (EC 7.1.1.6)		123		Q85FX0	Cytochrome f	petA	289				X			X			X
Inter	M1V7X1	plastoquinol--plastocyanin reductase (EC 7.1.1.6)		195	M1UVM3;M1VET8	Q85FX0	Cytochrome f	petA	236				X			X			X
Intra	M1V7X1	plastoquinol--plastocyanin reductase (EC 7.1.1.6)		224		M1V7X1	plastoquinol--plastocyanin reductase (EC 7.1.1.6)		237			X			X
Inter	M1V8D6	Photosystem II protein Psb27		1		Q85FW8	Phycobiliprotein ApcE (Anchor polypeptide) (PBS-anchor protein) (Phycobilisome linker polypeptide)	apcE	1			X			X
Inter	M1V8D6	Photosystem II protein Psb27		3		Q85G42	Phycocyanin beta chain	cpcB	7				X						X
Inter	M1V8D6	Photosystem II protein Psb27		123		Q85FX0	Cytochrome f	petA	144				X			X			X
Inter	M1V8D6	Photosystem II protein Psb27		123		Q85FZ5	Photosystem II CP47 reaction center protein (PSII 47 kDa protein) (Protein CP-47)	psbB	418		X			X
Inter	M1V9B8	Photosystem II oxygen-evolving complex 23K protein		120		O22024	Ribulose bisphosphate carboxylase small subunit (RuBisCO small subunit)	rbcS	73				X						X
Intra	M1VAS6	Photosystem II biogenesis protein Psb29		17		M1VAS6	Photosystem II biogenesis protein Psb29		20			X			X
Inter	M1VAS6	Photosystem II biogenesis protein Psb29		20		Q85FW4	Chaperone protein dnaK (HSP70) (Heat shock 70 kDa protein) (Heat shock protein 70)	dnaK	444				X			X			X
Intra	M1VAS6	Photosystem II biogenesis protein Psb29		77		M1VAS6	Photosystem II biogenesis protein Psb29		84		X			X			X
Inter	M1VAS6	Photosystem II biogenesis protein Psb29		84		Q85FW7	Allophycocyanin alpha chain	apcA	52			X						X
Inter	M1VET8	plastoquinol--plastocyanin reductase (EC 7.1.1.6)		131	M1UVM3	Q85FZ5	Photosystem II CP47 reaction center protein (PSII 47 kDa protein) (Protein CP-47)	psbB	349				X			X			X
Inter	M1VEV9	Similar to oxygen-evolving complex component psbQ		165		Q85G42	Phycocyanin beta chain	cpcB	36				X			X
Intra	M1VEV9	Similar to oxygen-evolving complex component psbQ		168		M1VEV9	Similar to oxygen-evolving complex component psbQ		173		X			X
Inter	M1VEV9	Similar to oxygen-evolving complex component psbQ		192		O22024	Ribulose bisphosphate carboxylase small subunit (RuBisCO small subunit)	rbcS	73				X			X			X
Inter	M1VEV9	Similar to oxygen-evolving complex component psbQ		192		Q85FQ7	Ferredoxin-thioredoxin reductase, catalytic chain (EC 1.8.7.2) (Ferredoxin-thioredoxin reductase subunit B)	ftrC	40			X						X
Intra	M1VFP4	Phycocyanin-associated rod linker protein		92		M1VFP4	Phycocyanin-associated rod linker protein		142			X			X
Inter	M1VFP4	Phycocyanin-associated rod linker protein		92		Q85FW7	Allophycocyanin alpha chain	apcA	27			X			X
Intra	M1VFP4	Phycocyanin-associated rod linker protein		100		M1VFP4	Phycocyanin-associated rod linker protein		337			X			X
Inter	M1VFP4	Phycocyanin-associated rod linker protein		100		M1VML8	Similar to oxygen-evolving complex component psbP		1			X			X
Intra	M1VFP4	Phycocyanin-associated rod linker protein		106		M1VFP4	Phycocyanin-associated rod linker protein		335			X			X
Intra	M1VFP4	Phycocyanin-associated rod linker protein		106		M1VFP4	Phycocyanin-associated rod linker protein		373			X			X
Inter	M1VFP4	Phycocyanin-associated rod linker protein		106		Q85G42	Phycocyanin beta chain	cpcB	1			X			X
Inter	M1VFP4	Phycocyanin-associated rod linker protein		106		Q85G42	Phycocyanin beta chain	cpcB	7			X			X
Inter	M1VFP4	Phycocyanin-associated rod linker protein		106		Q85G43	Phycocyanin alpha chain	cpcA	1			X			X
Inter	M1VFP4	Phycocyanin-associated rod linker protein		106		Q85G43	Phycocyanin alpha chain	cpcA	2		X			X
Inter	M1VFP4	Phycocyanin-associated rod linker protein		117		Q85FW7	Allophycocyanin alpha chain	apcA	52				X			X
Inter	M1VFP4	Phycocyanin-associated rod linker protein		117		Q85G43	Phycocyanin alpha chain	cpcA	1			X			X
Inter	M1VFP4	Phycocyanin-associated rod linker protein		117		Q85G43	Phycocyanin alpha chain	cpcA	62			X			X
Intra	M1VFP4	Phycocyanin-associated rod linker protein		142		M1VFP4	Phycocyanin-associated rod linker protein		142		X			X
Inter	M1VFP4	Phycocyanin-associated rod linker protein		142		Q85G43	Phycocyanin alpha chain	cpcA	1			X			X
Inter	M1VFP4	Phycocyanin-associated rod linker protein		189		Q85G81	Ribulose bisphosphate carboxylase large chain (RuBisCO large subunit) (EC 4.1.1.39)	rbcL	256		X			X
Intra	M1VFP4	Phycocyanin-associated rod linker protein		337		M1VFP4	Phycocyanin-associated rod linker protein		337		X			X
Inter	M1VFP4	Phycocyanin-associated rod linker protein		337		Q85G42	Phycocyanin beta chain	cpcB	169		X			X
Inter	M1VFP4	Phycocyanin-associated rod linker protein		373		Q85G43	Phycocyanin alpha chain	cpcA	1			X			X
Inter	M1VIH8	ATP synthase subunit alpha		143		Q85FR1	ATP synthase subunit b', chloroplastic (ATP synthase F(0) sector subunit b') (ATPase subunit II)	atpF2	44				X			X
Intra	M1VIH8	ATP synthase subunit alpha		434		M1VIH8	ATP synthase subunit alpha		444			X			X
Intra	M1VIH8	ATP synthase subunit alpha		544		M1VIH8	ATP synthase subunit alpha		552				X			X
Intra	M1VKK5	Similar to light harvesting protein		154		M1VKK5	Similar to light harvesting protein		157		X			X			X
Inter	M1VKK5	Similar to light harvesting protein		157		Q85FZ1	Photosystem I iron-sulfur center subunit VII	psaE	76				X			X			X
Intra	M1VML8	Similar to oxygen-evolving complex component psbP		128		M1VML8	Similar to oxygen-evolving complex component psbP		181		X			X
Inter	O22024	Ribulose bisphosphate carboxylase small subunit (RuBisCO small subunit)	rbcS	59		Q85G81	Ribulose bisphosphate carboxylase large chain (RuBisCO large subunit) (EC 4.1.1.39)	rbcL	12				X			X			X
Inter	O22025	Ribulose bisphosphate carboxylase/oxygenase activase, chloroplastic (RuBisCO activase) (Protein CfxQ homolog)	Rca	271		Q85FW7	Allophycocyanin alpha chain	apcA	27				X			X			X
Intra	Q68Y94	F-ATPase gamma subunit	atpC	61		Q68Y94	F-ATPase gamma subunit	atpC	335			X			X			X
Inter	Q68Y94	F-ATPase gamma subunit	atpC	61		Q85G55	Phycobilisome rod-core linker polypeptide	cpcG	172				X			X			X
Inter	Q68Y94	F-ATPase gamma subunit	atpC	65		Q85FQ9	ATP synthase subunit delta, chloroplastic (ATP synthase F(1) sector subunit delta) (F-type ATPase subunit delta)	atpD	17				X			X
Inter	Q68Y94	F-ATPase gamma subunit	atpC	156		Q85FZ1	Photosystem I iron-sulfur center subunit VII	psaE	76				X			X
Inter	Q68Y94	F-ATPase gamma subunit	atpC	230		Q85G81	Ribulose bisphosphate carboxylase large chain (RuBisCO large subunit) (EC 4.1.1.39)	rbcL	135		X						X
Inter	Q68Y94	F-ATPase gamma subunit	atpC	230		Q9ZZQ5	Cytochrome c oxidase subunit 1 (EC 7.1.1.9)	cox1	5		X						X
Intra	Q68Y94	F-ATPase gamma subunit	atpC	330		Q68Y94	F-ATPase gamma subunit	atpC	335			X			X
Intra	Q68Y97	Oxygen-evolving enhancer	psbO	87		Q68Y97	Oxygen-evolving enhancer	psbO	139		X			X
Intra	Q68Y97	Oxygen-evolving enhancer	psbO	87		Q68Y97	Oxygen-evolving enhancer	psbO	199				X			X
Intra	Q68Y97	Oxygen-evolving enhancer	psbO	102		Q68Y97	Oxygen-evolving enhancer	psbO	139				X			X
Intra	Q68Y97	Oxygen-evolving enhancer	psbO	102		Q68Y97	Oxygen-evolving enhancer	psbO	266		X			X
Intra	Q68Y97	Oxygen-evolving enhancer	psbO	102		Q68Y97	Oxygen-evolving enhancer	psbO	270			X			X
Inter	Q68Y97	Oxygen-evolving enhancer	psbO	102		Q85FX0	Cytochrome f	petA	144		X			X
Inter	Q68Y97	Oxygen-evolving enhancer	psbO	102		Q85FZ5	Photosystem II CP47 reaction center protein (PSII 47 kDa protein) (Protein CP-47)	psbB	304		X			X
Intra	Q68Y97	Oxygen-evolving enhancer	psbO	104		Q68Y97	Oxygen-evolving enhancer	psbO	200				X			X
Intra	Q68Y97	Oxygen-evolving enhancer	psbO	109		Q68Y97	Oxygen-evolving enhancer	psbO	270		X			X
Intra	Q68Y97	Oxygen-evolving enhancer	psbO	139		Q68Y97	Oxygen-evolving enhancer	psbO	199				X			X
Intra	Q68Y97	Oxygen-evolving enhancer	psbO	139		Q68Y97	Oxygen-evolving enhancer	psbO	236				X			X			X
Intra	Q68Y97	Oxygen-evolving enhancer	psbO	139		Q68Y97	Oxygen-evolving enhancer	psbO	266		X			X
Intra	Q68Y97	Oxygen-evolving enhancer	psbO	146		Q68Y97	Oxygen-evolving enhancer	psbO	199				X			X
Intra	Q68Y97	Oxygen-evolving enhancer	psbO	146		Q68Y97	Oxygen-evolving enhancer	psbO	314		X			X
Inter	Q68Y97	Oxygen-evolving enhancer	psbO	146		Q85FQ5	Photosystem II reaction center protein J (PSII-J)	psbJ	1		X			X
Intra	Q68Y97	Oxygen-evolving enhancer	psbO	170		Q68Y97	Oxygen-evolving enhancer	psbO	236		X			X
Intra	Q68Y97	Oxygen-evolving enhancer	psbO	174		Q68Y97	Oxygen-evolving enhancer	psbO	236				X			X
Intra	Q68Y97	Oxygen-evolving enhancer	psbO	174		Q68Y97	Oxygen-evolving enhancer	psbO	270			X			X
Intra	Q68Y97	Oxygen-evolving enhancer	psbO	223		Q68Y97	Oxygen-evolving enhancer	psbO	236		X			X
Intra	Q68Y97	Oxygen-evolving enhancer	psbO	223		Q68Y97	Oxygen-evolving enhancer	psbO	266		X			X
Intra	Q68Y97	Oxygen-evolving enhancer	psbO	223		Q68Y97	Oxygen-evolving enhancer	psbO	314		X			X
Intra	Q68Y97	Oxygen-evolving enhancer	psbO	266		Q68Y97	Oxygen-evolving enhancer	psbO	314		X			X
Inter	Q68Y97	Oxygen-evolving enhancer	psbO	266		Q85FW8	Phycobiliprotein ApcE (Anchor polypeptide) (PBS-anchor protein) (Phycobilisome linker polypeptide)	apcE	553			X						X
Intra	Q68Y97	Oxygen-evolving enhancer	psbO	270		Q68Y97	Oxygen-evolving enhancer	psbO	313		X			X
Intra	Q68Y97	Oxygen-evolving enhancer	psbO	270		Q68Y97	Oxygen-evolving enhancer	psbO	314		X			X
Inter	Q68Y97	Oxygen-evolving enhancer	psbO	270		Q85FZ5	Photosystem II CP47 reaction center protein (PSII 47 kDa protein) (Protein CP-47)	psbB	418			X			X
Inter	Q68Y97	Oxygen-evolving enhancer	psbO	270		Q85G43	Phycocyanin alpha chain	cpcA	2		X			X
Inter	Q85FP4	Photosystem II reaction center protein I (PSII-I) (PSII 4.8 kDa protein)	psbI	35		Q85G55	Phycobilisome rod-core linker polypeptide	cpcG	1		X						X
Inter	Q85FP8	Photosystem I reaction center subunit XI (PSI subunit V) (PSI-L)	psaL	2		Q9ZZQ5	Cytochrome c oxidase subunit 1 (EC 7.1.1.9)	cox1	1		X			X
Inter	Q85FP9	Cytochrome b6-f complex subunit 6 (Cytochrome b6-f complex subunit PetL) (Cytochrome b6-f complex subunit VI)	petL	24		Q9ZZQ5	Cytochrome c oxidase subunit 1 (EC 7.1.1.9)	cox1	1		X			X
Intra	Q85FQ1	Photosystem I assembly protein Ycf4	ycf4	1		Q85FQ1	Photosystem I assembly protein Ycf4	ycf4	1		X			X			X
Inter	Q85FQ2	Cytochrome b559 subunit alpha (PSII reaction center subunit V)	psbE	1		Q85G15	Cytochrome b6-f complex subunit 4 (17 kDa polypeptide)	petD	1			X			X
Inter	Q85FQ4	Photosystem II reaction center protein L (PSII-L)	psbL	1		Q85FW4	Chaperone protein dnaK (HSP70) (Heat shock 70 kDa protein) (Heat shock protein 70)	dnaK	108			X			X
Inter	Q85FQ4	Photosystem II reaction center protein L (PSII-L)	psbL	1		Q85G43	Phycocyanin alpha chain	cpcA	81			X			X			X
Inter	Q85FQ4	Photosystem II reaction center protein L (PSII-L)	psbL	8		Q85FZ5	Photosystem II CP47 reaction center protein (PSII 47 kDa protein) (Protein CP-47)	psbB	2		X			X			X
Inter	Q85FQ5	Photosystem II reaction center protein J (PSII-J)	psbJ	2		Q85FT2	ATP synthase subunit beta, chloroplastic (EC 7.1.2.2) (ATP synthase F1 sector subunit beta) (F-ATPase subunit beta)	atpB	36			X						X
Inter	Q85FQ5	Photosystem II reaction center protein J (PSII-J)	psbJ	2		Q85FT3	ATP synthase epsilon chain, chloroplastic (ATP synthase F1 sector epsilon subunit) (F-ATPase epsilon subunit)	atpE	4			X			X
Inter	Q85FQ5	Photosystem II reaction center protein J (PSII-J)	psbJ	2		Q85G42	Phycocyanin beta chain	cpcB	2		X			X
Inter	Q85FQ7	Ferredoxin-thioredoxin reductase, catalytic chain (EC 1.8.7.2) (Ferredoxin-thioredoxin reductase subunit B)	ftrC	1		Q85FS3	Photosystem II extrinsic protein V (PsbV) (Cytochrome c-550) (Cytochrome c550)	psbV	40		X						X
Intra	Q85FQ7	Ferredoxin-thioredoxin reductase, catalytic chain (EC 1.8.7.2) (Ferredoxin-thioredoxin reductase subunit B)	ftrC	2		Q85FQ7	Ferredoxin-thioredoxin reductase, catalytic chain (EC 1.8.7.2) (Ferredoxin-thioredoxin reductase subunit B)	ftrC	9		X			X			X
Inter	Q85FQ7	Ferredoxin-thioredoxin reductase, catalytic chain (EC 1.8.7.2) (Ferredoxin-thioredoxin reductase subunit B)	ftrC	2		Q85G42	Phycocyanin beta chain	cpcB	2		X						X
Inter	Q85FQ8	ATP synthase subunit alpha, chloroplastic (EC 7.1.2.2) (ATP synthase F1 sector subunit alpha) (F-ATPase subunit alpha)	atpA	1		Q85G42	Phycocyanin beta chain	cpcB	2		X			X			X
Inter	Q85FQ8	ATP synthase subunit alpha, chloroplastic (EC 7.1.2.2) (ATP synthase F1 sector subunit alpha) (F-ATPase subunit alpha)	atpA	377		Q85G58	Allophycocyanin B18 chain	apcF	26				X			X			X
Intra	Q85FQ8	ATP synthase subunit alpha, chloroplastic (EC 7.1.2.2) (ATP synthase F1 sector subunit alpha) (F-ATPase subunit alpha)	atpA	378		Q85FQ8	ATP synthase subunit alpha, chloroplastic (EC 7.1.2.2) (ATP synthase F1 sector subunit alpha) (F-ATPase subunit alpha)	atpA	384		X			X			X
Intra	Q85FQ8	ATP synthase subunit alpha, chloroplastic (EC 7.1.2.2) (ATP synthase F1 sector subunit alpha) (F-ATPase subunit alpha)	atpA	378		Q85FQ8	ATP synthase subunit alpha, chloroplastic (EC 7.1.2.2) (ATP synthase F1 sector subunit alpha) (F-ATPase subunit alpha)	atpA	487		X			X			X
Inter	Q85FQ8	ATP synthase subunit alpha, chloroplastic (EC 7.1.2.2) (ATP synthase F1 sector subunit alpha) (F-ATPase subunit alpha)	atpA	384		Q85FT2	ATP synthase subunit beta, chloroplastic (EC 7.1.2.2) (ATP synthase F1 sector subunit beta) (F-ATPase subunit beta)	atpB	336			X			X			X
Inter	Q85FQ9	ATP synthase subunit delta, chloroplastic (ATP synthase F(1) sector subunit delta) (F-type ATPase subunit delta)	atpD	33		Q85FT2	ATP synthase subunit beta, chloroplastic (EC 7.1.2.2) (ATP synthase F1 sector subunit beta) (F-ATPase subunit beta)	atpB	2			X			X			X
Inter	Q85FR0	ATP synthase subunit b, chloroplastic (ATP synthase F(0) sector subunit b) (ATPase subunit I)	atpF	104		Q85FS9	Photosystem I reaction center subunit III (PSI-F)	psaF	136				X			X
Intra	Q85FR0	ATP synthase subunit b, chloroplastic (ATP synthase F(0) sector subunit b) (ATPase subunit I)	atpF	106		Q85FR0	ATP synthase subunit b, chloroplastic (ATP synthase F(0) sector subunit b) (ATPase subunit I)	atpF	120		X			X
Inter	Q85FR0	ATP synthase subunit b, chloroplastic (ATP synthase F(0) sector subunit b) (ATPase subunit I)	atpF	106		Q85FR1	ATP synthase subunit b', chloroplastic (ATP synthase F(0) sector subunit b') (ATPase subunit II)	atpF2	97		X			X			X
Intra	Q85FR2	ATP synthase subunit c, chloroplastic (ATP synthase F(0) sector subunit c) (ATPase subunit III) (F-type ATPase subunit c) (F-ATPase subunit c) (Lipid-binding protein)	atpH	48		Q85FR2	ATP synthase subunit c, chloroplastic (ATP synthase F(0) sector subunit c) (ATPase subunit III) (F-type ATPase subunit c) (F-ATPase subunit c) (Lipid-binding protein)	atpH	48		X						X
Inter	Q85FR2	ATP synthase subunit c, chloroplastic (ATP synthase F(0) sector subunit c) (ATPase subunit III) (F-type ATPase subunit c) (F-ATPase subunit c) (Lipid-binding protein)	atpH	48		Q85FZ1	Photosystem I iron-sulfur center subunit VII	psaE	72			X			X
Inter	Q85FR2	ATP synthase subunit c, chloroplastic (ATP synthase F(0) sector subunit c) (ATPase subunit III) (F-type ATPase subunit c) (F-ATPase subunit c) (Lipid-binding protein)	atpH	48		Q85FZ1	Photosystem I iron-sulfur center subunit VII	psaE	80			X			X
Intra	Q85FS3	Photosystem II extrinsic protein V (PsbV) (Cytochrome c-550) (Cytochrome c550)	psbV	31		Q85FS3	Photosystem II extrinsic protein V (PsbV) (Cytochrome c-550) (Cytochrome c550)	psbV	147			X			X
Intra	Q85FS3	Photosystem II extrinsic protein V (PsbV) (Cytochrome c-550) (Cytochrome c550)	psbV	40		Q85FS3	Photosystem II extrinsic protein V (PsbV) (Cytochrome c-550) (Cytochrome c550)	psbV	40		X			X
Intra	Q85FS3	Photosystem II extrinsic protein V (PsbV) (Cytochrome c-550) (Cytochrome c550)	psbV	40		Q85FS3	Photosystem II extrinsic protein V (PsbV) (Cytochrome c-550) (Cytochrome c550)	psbV	147			X			X
Inter	Q85FS3	Photosystem II extrinsic protein V (PsbV) (Cytochrome c-550) (Cytochrome c550)	psbV	147		Q85G43	Phycocyanin alpha chain	cpcA	2				X						X
Inter	Q85FS6	Allophycocyanin alpha-B chain	apcD	1		Q85G43	Phycocyanin alpha chain	cpcA	2			X						X
Inter	Q85FS6	Allophycocyanin alpha-B chain	apcD	48		Q85FW6	Allophycocyanin beta chain	apcB	17		X			X			X
Inter	Q85FS6	Allophycocyanin alpha-B chain	apcD	76		Q85FW6	Allophycocyanin beta chain	apcB	53			X			X
Intra	Q85FS9	Photosystem I reaction center subunit III (PSI-F)	psaF	130		Q85FS9	Photosystem I reaction center subunit III (PSI-F)	psaF	136		X						X
Inter	Q85FS9	Photosystem I reaction center subunit III (PSI-F)	psaF	130		Q85FZ1	Photosystem I iron-sulfur center subunit VII	psaE	72			X						X
Inter	Q85FS9	Photosystem I reaction center subunit III (PSI-F)	psaF	136		Q85FZ1	Photosystem I iron-sulfur center subunit VII	psaE	87				X			X			X
Inter	Q85FS9	Photosystem I reaction center subunit III (PSI-F)	psaF	176		Q85FZ1	Photosystem I iron-sulfur center subunit VII	psaE	76				X			X			X
Inter	Q85FS9	Photosystem I reaction center subunit III (PSI-F)	psaF	176		Q85FZ1	Photosystem I iron-sulfur center subunit VII	psaE	80			X						X
Inter	Q85FT1	Photosystem I assembly protein Ycf3	ycf3	33		Q85G43	Phycocyanin alpha chain	cpcA	2			X			X
Intra	Q85FT2	ATP synthase subunit beta, chloroplastic (EC 7.1.2.2) (ATP synthase F1 sector subunit beta) (F-ATPase subunit beta)	atpB	369		Q85FT2	ATP synthase subunit beta, chloroplastic (EC 7.1.2.2) (ATP synthase F1 sector subunit beta) (F-ATPase subunit beta)	atpB	376		X						X
Inter	Q85FT2	ATP synthase subunit beta, chloroplastic (EC 7.1.2.2) (ATP synthase F1 sector subunit beta) (F-ATPase subunit beta)	atpB	376		Q85G42	Phycocyanin beta chain	cpcB	7		X			X
Inter	Q85FT3	ATP synthase epsilon chain, chloroplastic (ATP synthase F1 sector epsilon subunit) (F-ATPase epsilon subunit)	atpE	2		Q85FY7	Photosystem I P700 chlorophyll a apoprotein A1 (EC 1.97.1.12) (PSI-A) (PsaA)	psaA	24				X			X
Inter	Q85FT5	Ferredoxin	petF	54		Q85G58	Allophycocyanin B18 chain	apcF	1		X			X
Intra	Q85FW4	Chaperone protein dnaK (HSP70) (Heat shock 70 kDa protein) (Heat shock protein 70)	dnaK	55		Q85FW4	Chaperone protein dnaK (HSP70) (Heat shock 70 kDa protein) (Heat shock protein 70)	dnaK	263			X			X
Inter	Q85FW4	Chaperone protein dnaK (HSP70) (Heat shock 70 kDa protein) (Heat shock protein 70)	dnaK	249		Q9ZZQ5	Cytochrome c oxidase subunit 1 (EC 7.1.1.9)	cox1	1			X			X
Intra	Q85FW4	Chaperone protein dnaK (HSP70) (Heat shock 70 kDa protein) (Heat shock protein 70)	dnaK	251		Q85FW4	Chaperone protein dnaK (HSP70) (Heat shock 70 kDa protein) (Heat shock protein 70)	dnaK	251				X			X			X
Inter	Q85FW4	Chaperone protein dnaK (HSP70) (Heat shock 70 kDa protein) (Heat shock protein 70)	dnaK	263		Q85G16	Cytochrome b6	petB	3				X			X			X
Inter	Q85FW4	Chaperone protein dnaK (HSP70) (Heat shock 70 kDa protein) (Heat shock protein 70)	dnaK	444		Q85G16	Cytochrome b6	petB	3			X						X
Intra	Q85FW4	Chaperone protein dnaK (HSP70) (Heat shock 70 kDa protein) (Heat shock protein 70)	dnaK	516		Q85FW4	Chaperone protein dnaK (HSP70) (Heat shock 70 kDa protein) (Heat shock protein 70)	dnaK	587				X			X			X
Inter	Q85FW4	Chaperone protein dnaK (HSP70) (Heat shock 70 kDa protein) (Heat shock protein 70)	dnaK	587		Q85G43	Phycocyanin alpha chain	cpcA	2				X			X			X
Inter	Q85FW6	Allophycocyanin beta chain	apcB	1		Q85FW7	Allophycocyanin alpha chain	apcA	2		X						X
Inter	Q85FW6	Allophycocyanin beta chain	apcB	1		Q85FW7	Allophycocyanin alpha chain	apcA	6		X			X			X
Inter	Q85FW6	Allophycocyanin beta chain	apcB	1		Q85FW8	Phycobiliprotein ApcE (Anchor polypeptide) (PBS-anchor protein) (Phycobilisome linker polypeptide)	apcE	30		X						X
Inter	Q85FW6	Allophycocyanin beta chain	apcB	1		Q85FW8	Phycobiliprotein ApcE (Anchor polypeptide) (PBS-anchor protein) (Phycobilisome linker polypeptide)	apcE	822		X						X
Inter	Q85FW6	Allophycocyanin beta chain	apcB	1		Q85G27	Photosystem II D2 protein (PSII D2 protein) (EC 1.10.3.9) (Photosystem Q(A) protein)	psbD	1			X			X
Inter	Q85FW6	Allophycocyanin beta chain	apcB	1		Q85G42	Phycocyanin beta chain	cpcB	7			X			X
Inter	Q85FW6	Allophycocyanin beta chain	apcB	1		Q85G43	Phycocyanin alpha chain	cpcA	81			X			X
Intra	Q85FW6	Allophycocyanin beta chain	apcB	2		Q85FW6	Allophycocyanin beta chain	apcB	26			X			X
Inter	Q85FW6	Allophycocyanin beta chain	apcB	2		Q85FW7	Allophycocyanin alpha chain	apcA	1		X			X			X
Inter	Q85FW6	Allophycocyanin beta chain	apcB	2		Q85FW7	Allophycocyanin alpha chain	apcA	6		X			X			X
Inter	Q85FW6	Allophycocyanin beta chain	apcB	2		Q85G55	Phycobilisome rod-core linker polypeptide	cpcG	1		X			X
Inter	Q85FW6	Allophycocyanin beta chain	apcB	17		Q85FW8	Phycobiliprotein ApcE (Anchor polypeptide) (PBS-anchor protein) (Phycobilisome linker polypeptide)	apcE	661		X			X			X
Intra	Q85FW7	Allophycocyanin alpha chain	apcA	1		Q85FW7	Allophycocyanin alpha chain	apcA	2		X			X
Inter	Q85FW7	Allophycocyanin alpha chain	apcA	1		Q85G42	Phycocyanin beta chain	cpcB	2		X			X
Inter	Q85FW7	Allophycocyanin alpha chain	apcA	1		Q85G58	Allophycocyanin B18 chain	apcF	2		X			X
Intra	Q85FW7	Allophycocyanin alpha chain	apcA	2		Q85FW7	Allophycocyanin alpha chain	apcA	27		X			X			X
Intra	Q85FW7	Allophycocyanin alpha chain	apcA	2		Q85FW7	Allophycocyanin alpha chain	apcA	52		X			X			X
Inter	Q85FW7	Allophycocyanin alpha chain	apcA	2		Q85G42	Phycocyanin beta chain	cpcB	1		X			X
Inter	Q85FW7	Allophycocyanin alpha chain	apcA	2		Q85G58	Allophycocyanin B18 chain	apcF	1		X			X			X
Intra	Q85FW7	Allophycocyanin alpha chain	apcA	6		Q85FW7	Allophycocyanin alpha chain	apcA	6		X			X
Inter	Q85FW7	Allophycocyanin alpha chain	apcA	6		Q85FW8	Phycobiliprotein ApcE (Anchor polypeptide) (PBS-anchor protein) (Phycobilisome linker polypeptide)	apcE	267		X			X
Inter	Q85FW7	Allophycocyanin alpha chain	apcA	6		Q85FW8	Phycobiliprotein ApcE (Anchor polypeptide) (PBS-anchor protein) (Phycobilisome linker polypeptide)	apcE	664		X			X			X
Inter	Q85FW7	Allophycocyanin alpha chain	apcA	6		Q85G42	Phycocyanin beta chain	cpcB	1		X			X			X
Inter	Q85FW7	Allophycocyanin alpha chain	apcA	6		Q85G58	Allophycocyanin B18 chain	apcF	1		X			X			X
Inter	Q85FW7	Allophycocyanin alpha chain	apcA	27		Q85FW8	Phycobiliprotein ApcE (Anchor polypeptide) (PBS-anchor protein) (Phycobilisome linker polypeptide)	apcE	664		X			X
Inter	Q85FW7	Allophycocyanin alpha chain	apcA	27		Q85FZ1	Photosystem I iron-sulfur center subunit VII	psaE	80				X						X
Inter	Q85FW7	Allophycocyanin alpha chain	apcA	27		Q85G26	Photosystem II CP43 reaction center protein (PSII 43 kDa protein) (Protein CP-43)	psbC	366				X			X
Inter	Q85FW7	Allophycocyanin alpha chain	apcA	27		Q9ZZP8	ATP synthase subunit a	atp6	2		X			X
Inter	Q85FW7	Allophycocyanin alpha chain	apcA	52		Q85FW8	Phycobiliprotein ApcE (Anchor polypeptide) (PBS-anchor protein) (Phycobilisome linker polypeptide)	apcE	267		X			X
Inter	Q85FW7	Allophycocyanin alpha chain	apcA	52		Q85FW8	Phycobiliprotein ApcE (Anchor polypeptide) (PBS-anchor protein) (Phycobilisome linker polypeptide)	apcE	663				X			X			X
Inter	Q85FW7	Allophycocyanin alpha chain	apcA	52		Q85FW8	Phycobiliprotein ApcE (Anchor polypeptide) (PBS-anchor protein) (Phycobilisome linker polypeptide)	apcE	664		X			X
Inter	Q85FW7	Allophycocyanin alpha chain	apcA	52		Q85G55	Phycobilisome rod-core linker polypeptide	cpcG	212			X			X
Inter	Q85FW7	Allophycocyanin alpha chain	apcA	52		Q85G58	Allophycocyanin B18 chain	apcF	1		X			X
Intra	Q85FW8	Phycobiliprotein ApcE (Anchor polypeptide) (PBS-anchor protein) (Phycobilisome linker polypeptide)	apcE	1		Q85FW8	Phycobiliprotein ApcE (Anchor polypeptide) (PBS-anchor protein) (Phycobilisome linker polypeptide)	apcE	553			X						X
Inter	Q85FW8	Phycobiliprotein ApcE (Anchor polypeptide) (PBS-anchor protein) (Phycobilisome linker polypeptide)	apcE	258		Q85FY0	Photosystem I reaction center subunit II	psaD	117		X						X
Inter	Q85FW8	Phycobiliprotein ApcE (Anchor polypeptide) (PBS-anchor protein) (Phycobilisome linker polypeptide)	apcE	258		Q85FZ1	Photosystem I iron-sulfur center subunit VII	psaE	80				X			X			X
Inter	Q85FW8	Phycobiliprotein ApcE (Anchor polypeptide) (PBS-anchor protein) (Phycobilisome linker polypeptide)	apcE	267		Q85FZ1	Photosystem I iron-sulfur center subunit VII	psaE	87				X			X			X
Inter	Q85FW8	Phycobiliprotein ApcE (Anchor polypeptide) (PBS-anchor protein) (Phycobilisome linker polypeptide)	apcE	267		Q85FZ1	Photosystem I iron-sulfur center subunit VII	psaE	90				X			X			X
Inter	Q85FW8	Phycobiliprotein ApcE (Anchor polypeptide) (PBS-anchor protein) (Phycobilisome linker polypeptide)	apcE	267		Q85G43	Phycocyanin alpha chain	cpcA	81		X						X
Inter	Q85FW8	Phycobiliprotein ApcE (Anchor polypeptide) (PBS-anchor protein) (Phycobilisome linker polypeptide)	apcE	469		Q85G42	Phycocyanin beta chain	cpcB	2			X			X
Inter	Q85FW8	Phycobiliprotein ApcE (Anchor polypeptide) (PBS-anchor protein) (Phycobilisome linker polypeptide)	apcE	531		Q85FY0	Photosystem I reaction center subunit II	psaD	1			X						X
Inter	Q85FW8	Phycobiliprotein ApcE (Anchor polypeptide) (PBS-anchor protein) (Phycobilisome linker polypeptide)	apcE	531		Q85G42	Phycocyanin beta chain	cpcB	169		X						X
Inter	Q85FW8	Phycobiliprotein ApcE (Anchor polypeptide) (PBS-anchor protein) (Phycobilisome linker polypeptide)	apcE	553		Q85G81	Ribulose bisphosphate carboxylase large chain (RuBisCO large subunit) (EC 4.1.1.39)	rbcL	453				X			X			X
Intra	Q85FW8	Phycobiliprotein ApcE (Anchor polypeptide) (PBS-anchor protein) (Phycobilisome linker polypeptide)	apcE	710		Q85FW8	Phycobiliprotein ApcE (Anchor polypeptide) (PBS-anchor protein) (Phycobilisome linker polypeptide)	apcE	729			X			X
Intra	Q85FX0	Cytochrome f	petA	144		Q85FX0	Cytochrome f	petA	153		X						X
Intra	Q85FX0	Cytochrome f	petA	144		Q85FX0	Cytochrome f	petA	232		X			X
Inter	Q85FY0	Photosystem I reaction center subunit II	psaD	77		Q85FZ1	Photosystem I iron-sulfur center subunit VII	psaE	90			X			X
Inter	Q85FY0	Photosystem I reaction center subunit II	psaD	82		Q85FZ1	Photosystem I iron-sulfur center subunit VII	psaE	90		X						X
Inter	Q85FY0	Photosystem I reaction center subunit II	psaD	98		Q85G43	Phycocyanin alpha chain	cpcA	1			X			X
Inter	Q85FY0	Photosystem I reaction center subunit II	psaD	108		Q85FZ1	Photosystem I iron-sulfur center subunit VII	psaE	91				X						X
Inter	Q85FY0	Photosystem I reaction center subunit II	psaD	108		Q85G47	Photosystem I iron-sulfur center (EC 1.97.1.12) (9 kDa polypeptide) (PSI-C) (Photosystem I subunit VII) (PsaC)	psaC	35				X			X
Inter	Q85FY0	Photosystem I reaction center subunit II	psaD	117		Q85FY7	Photosystem I P700 chlorophyll a apoprotein A1 (EC 1.97.1.12) (PSI-A) (PsaA)	psaA	7				X			X			X
Inter	Q85FY0	Photosystem I reaction center subunit II	psaD	117		Q85G43	Phycocyanin alpha chain	cpcA	2				X			X			X
Inter	Q85FY0	Photosystem I reaction center subunit II	psaD	122		Q85FZ1	Photosystem I iron-sulfur center subunit VII	psaE	84				X			X
Inter	Q85FY3	Cytochrome b6-f complex subunit 5 (Cytochrome b6-f complex subunit PetG) (Cytochrome b6-f complex subunit V)	petG	33		Q85G15	Cytochrome b6-f complex subunit 4 (17 kDa polypeptide)	petD	6		X			X			X
Inter	Q85FY6	Photosystem I P700 chlorophyll a apoprotein A2 (EC 1.97.1.12) (PSI-B) (PsaB)	psaB	7		Q85FZ5	Photosystem II CP47 reaction center protein (PSII 47 kDa protein) (Protein CP-47)	psbB	410			X			X
Intra	Q85FY7	Photosystem I P700 chlorophyll a apoprotein A1 (EC 1.97.1.12) (PSI-A) (PsaA)	psaA	2		Q85FY7	Photosystem I P700 chlorophyll a apoprotein A1 (EC 1.97.1.12) (PSI-A) (PsaA)	psaA	2		X			X
Intra	Q85FY7	Photosystem I P700 chlorophyll a apoprotein A1 (EC 1.97.1.12) (PSI-A) (PsaA)	psaA	2		Q85FY7	Photosystem I P700 chlorophyll a apoprotein A1 (EC 1.97.1.12) (PSI-A) (PsaA)	psaA	10		X			X
Intra	Q85FY7	Photosystem I P700 chlorophyll a apoprotein A1 (EC 1.97.1.12) (PSI-A) (PsaA)	psaA	7		Q85FY7	Photosystem I P700 chlorophyll a apoprotein A1 (EC 1.97.1.12) (PSI-A) (PsaA)	psaA	24		X			X			X
Inter	Q85FY7	Photosystem I P700 chlorophyll a apoprotein A1 (EC 1.97.1.12) (PSI-A) (PsaA)	psaA	24		Q85FZ1	Photosystem I iron-sulfur center subunit VII	psaE	4		X			X
Inter	Q85FY7	Photosystem I P700 chlorophyll a apoprotein A1 (EC 1.97.1.12) (PSI-A) (PsaA)	psaA	24		Q85FZ1	Photosystem I iron-sulfur center subunit VII	psaE	84		X						X
Inter	Q85FY7	Photosystem I P700 chlorophyll a apoprotein A1 (EC 1.97.1.12) (PSI-A) (PsaA)	psaA	27		Q85G42	Phycocyanin beta chain	cpcB	1		X						X
Intra	Q85FZ1	Photosystem I iron-sulfur center subunit VII	psaE	66		Q85FZ1	Photosystem I iron-sulfur center subunit VII	psaE	90		X			X
Inter	Q85FZ1	Photosystem I iron-sulfur center subunit VII	psaE	66		Q85FZ5	Photosystem II CP47 reaction center protein (PSII 47 kDa protein) (Protein CP-47)	psbB	2			X						X
Intra	Q85FZ1	Photosystem I iron-sulfur center subunit VII	psaE	72		Q85FZ1	Photosystem I iron-sulfur center subunit VII	psaE	90		X						X
Inter	Q85FZ1	Photosystem I iron-sulfur center subunit VII	psaE	76		Q85FZ5	Photosystem II CP47 reaction center protein (PSII 47 kDa protein) (Protein CP-47)	psbB	2		X			X			X
Intra	Q85FZ1	Photosystem I iron-sulfur center subunit VII	psaE	80		Q85FZ1	Photosystem I iron-sulfur center subunit VII	psaE	91			X						X
Inter	Q85FZ1	Photosystem I iron-sulfur center subunit VII	psaE	80		Q85FZ5	Photosystem II CP47 reaction center protein (PSII 47 kDa protein) (Protein CP-47)	psbB	505			X			X
Inter	Q85FZ1	Photosystem I iron-sulfur center subunit VII	psaE	84		Q85FZ5	Photosystem II CP47 reaction center protein (PSII 47 kDa protein) (Protein CP-47)	psbB	2		X			X
Intra	Q85FZ5	Photosystem II CP47 reaction center protein (PSII 47 kDa protein) (Protein CP-47)	psbB	2		Q85FZ5	Photosystem II CP47 reaction center protein (PSII 47 kDa protein) (Protein CP-47)	psbB	505		X						X
Inter	Q85FZ5	Photosystem II CP47 reaction center protein (PSII 47 kDa protein) (Protein CP-47)	psbB	373		Q85G43	Phycocyanin alpha chain	cpcA	1			X			X
Intra	Q85FZ5	Photosystem II CP47 reaction center protein (PSII 47 kDa protein) (Protein CP-47)	psbB	389		Q85FZ5	Photosystem II CP47 reaction center protein (PSII 47 kDa protein) (Protein CP-47)	psbB	418			X			X
Intra	Q85FZ5	Photosystem II CP47 reaction center protein (PSII 47 kDa protein) (Protein CP-47)	psbB	423		Q85FZ5	Photosystem II CP47 reaction center protein (PSII 47 kDa protein) (Protein CP-47)	psbB	423		X			X			X
Inter	Q85FZ5	Photosystem II CP47 reaction center protein (PSII 47 kDa protein) (Protein CP-47)	psbB	423		Q85G27	Photosystem II D2 protein (PSII D2 protein) (EC 1.10.3.9) (Photosystem Q(A) protein)	psbD	1		X			X
Inter	Q85FZ5	Photosystem II CP47 reaction center protein (PSII 47 kDa protein) (Protein CP-47)	psbB	505		Q85G21	Photosystem II reaction center Psb28 protein (Photosystem II 13 kDa protein) (Photosystem II reaction center W protein)	psb28	2		X			X			X
Inter	Q85G15	Cytochrome b6-f complex subunit 4 (17 kDa polypeptide)	petD	1		Q85G26	Photosystem II CP43 reaction center protein (PSII 43 kDa protein) (Protein CP-43)	psbC	2		X						X
Inter	Q85G15	Cytochrome b6-f complex subunit 4 (17 kDa polypeptide)	petD	1		Q9ZZQ5	Cytochrome c oxidase subunit 1 (EC 7.1.1.9)	cox1	1		X			X			X
Intra	Q85G15	Cytochrome b6-f complex subunit 4 (17 kDa polypeptide)	petD	5		Q85G15	Cytochrome b6-f complex subunit 4 (17 kDa polypeptide)	petD	17		X			X
Intra	Q85G15	Cytochrome b6-f complex subunit 4 (17 kDa polypeptide)	petD	6		Q85G15	Cytochrome b6-f complex subunit 4 (17 kDa polypeptide)	petD	17		X			X			X
Intra	Q85G16	Cytochrome b6	petB	1		Q85G16	Cytochrome b6	petB	208			X						X
Inter	Q85G16	Cytochrome b6	petB	111		Q85G81	Ribulose bisphosphate carboxylase large chain (RuBisCO large subunit) (EC 4.1.1.39)	rbcL	205			X			X
Intra	Q85G22	Chaperonin GroEL, chloroplastic (EC 5.6.1.7) (60 kDa chaperonin) (Chaperonin-60) (Cpn60)	groEL	336		Q85G22	Chaperonin GroEL, chloroplastic (EC 5.6.1.7) (60 kDa chaperonin) (Chaperonin-60) (Cpn60)	groEL	347			X			X
Intra	Q85G22	Chaperonin GroEL, chloroplastic (EC 5.6.1.7) (60 kDa chaperonin) (Chaperonin-60) (Cpn60)	groEL	340		Q85G22	Chaperonin GroEL, chloroplastic (EC 5.6.1.7) (60 kDa chaperonin) (Chaperonin-60) (Cpn60)	groEL	347		X						X
Inter	Q85G22	Chaperonin GroEL, chloroplastic (EC 5.6.1.7) (60 kDa chaperonin) (Chaperonin-60) (Cpn60)	groEL	340		Q9ZZQ5	Cytochrome c oxidase subunit 1 (EC 7.1.1.9)	cox1	1			X						X
Inter	Q85G26	Photosystem II CP43 reaction center protein (PSII 43 kDa protein) (Protein CP-43)	psbC	366		Q85G27	Photosystem II D2 protein (PSII D2 protein) (EC 1.10.3.9) (Photosystem Q(A) protein)	psbD	2		X			X
Inter	Q85G26	Photosystem II CP43 reaction center protein (PSII 43 kDa protein) (Protein CP-43)	psbC	366		Q85G58	Allophycocyanin B18 chain	apcF	7				X			X			X
Inter	Q85G27	Photosystem II D2 protein (PSII D2 protein) (EC 1.10.3.9) (Photosystem Q(A) protein)	psbD	2		Q85G42	Phycocyanin beta chain	cpcB	2		X			X			X
Inter	Q85G27	Photosystem II D2 protein (PSII D2 protein) (EC 1.10.3.9) (Photosystem Q(A) protein)	psbD	2		Q85G42	Phycocyanin beta chain	cpcB	7		X						X
Inter	Q85G27	Photosystem II D2 protein (PSII D2 protein) (EC 1.10.3.9) (Photosystem Q(A) protein)	psbD	2		Q85G55	Phycobilisome rod-core linker polypeptide	cpcG	2		X						X
Inter	Q85G42	Phycocyanin beta chain	cpcB	1		Q85G43	Phycocyanin alpha chain	cpcA	1			X			X
Inter	Q85G42	Phycocyanin beta chain	cpcB	1		Q85G55	Phycobilisome rod-core linker polypeptide	cpcG	7		X			X			X
Inter	Q85G42	Phycocyanin beta chain	cpcB	2		Q85G43	Phycocyanin alpha chain	cpcA	2		X						X
Inter	Q85G42	Phycocyanin beta chain	cpcB	2		Q85G55	Phycobilisome rod-core linker polypeptide	cpcG	7			X			X
Inter	Q85G42	Phycocyanin beta chain	cpcB	7		Q85G43	Phycocyanin alpha chain	cpcA	1			X			X
Intra	Q85G42	Phycocyanin beta chain	cpcB	29		Q85G42	Phycocyanin beta chain	cpcB	169		X			X
Inter	Q85G42	Phycocyanin beta chain	cpcB	29		Q85G55	Phycobilisome rod-core linker polypeptide	cpcG	214			X						X
Inter	Q85G42	Phycocyanin beta chain	cpcB	29		Q9ZZQ9	Cytochrome c oxidase subunit 2	cox2	219			X			X
Intra	Q85G43	Phycocyanin alpha chain	cpcA	1		Q85G43	Phycocyanin alpha chain	cpcA	1		X			X			X
Inter	Q85G43	Phycocyanin alpha chain	cpcA	2		Q85G55	Phycobilisome rod-core linker polypeptide	cpcG	2		X			X			X
Inter	Q85G43	Phycocyanin alpha chain	cpcA	2		Q85G81	Ribulose bisphosphate carboxylase large chain (RuBisCO large subunit) (EC 4.1.1.39)	rbcL	1			X						X
Intra	Q85G43	Phycocyanin alpha chain	cpcA	62		Q85G43	Phycocyanin alpha chain	cpcA	81		X			X
Intra	Q85G43	Phycocyanin alpha chain	cpcA	62		Q85G43	Phycocyanin alpha chain	cpcA	137			X			X			X
Intra	Q85G43	Phycocyanin alpha chain	cpcA	81		Q85G43	Phycocyanin alpha chain	cpcA	134		X			X
Inter	Q85G43	Phycocyanin alpha chain	cpcA	81		Q85G55	Phycobilisome rod-core linker polypeptide	cpcG	189			X			X
Intra	Q85G55	Phycobilisome rod-core linker polypeptide	cpcG	1		Q85G55	Phycobilisome rod-core linker polypeptide	cpcG	189			X						X
Intra	Q85G55	Phycobilisome rod-core linker polypeptide	cpcG	2		Q85G55	Phycobilisome rod-core linker polypeptide	cpcG	135		X			X			X
Inter	Q85G55	Phycobilisome rod-core linker polypeptide	cpcG	214		Q9ZZR0	Cytochrome b	cytb	380				X			X			X
Intra	Q85G58	Allophycocyanin B18 chain	apcF	7		Q85G58	Allophycocyanin B18 chain	apcF	156			X			X			X
Intra	Q85G76	Mg-protoporphyrin IX chelatase (EC 6.6.1.1)	chlI	44		Q85G76	Mg-protoporphyrin IX chelatase (EC 6.6.1.1)	chlI	212			X			X
Intra	Q85G76	Mg-protoporphyrin IX chelatase (EC 6.6.1.1)	chlI	212		Q85G76	Mg-protoporphyrin IX chelatase (EC 6.6.1.1)	chlI	219		X			X
Intra	Q85G76	Mg-protoporphyrin IX chelatase (EC 6.6.1.1)	chlI	215		Q85G76	Mg-protoporphyrin IX chelatase (EC 6.6.1.1)	chlI	215		X			X
Intra	Q85G76	Mg-protoporphyrin IX chelatase (EC 6.6.1.1)	chlI	215		Q85G76	Mg-protoporphyrin IX chelatase (EC 6.6.1.1)	chlI	219		X			X			X
Intra	Q85G81	Ribulose bisphosphate carboxylase large chain (RuBisCO large subunit) (EC 4.1.1.39)	rbcL	2		Q85G81	Ribulose bisphosphate carboxylase large chain (RuBisCO large subunit) (EC 4.1.1.39)	rbcL	2		X			X
Intra	Q85G81	Ribulose bisphosphate carboxylase large chain (RuBisCO large subunit) (EC 4.1.1.39)	rbcL	2		Q85G81	Ribulose bisphosphate carboxylase large chain (RuBisCO large subunit) (EC 4.1.1.39)	rbcL	14		X			X			X
Intra	Q85G81	Ribulose bisphosphate carboxylase large chain (RuBisCO large subunit) (EC 4.1.1.39)	rbcL	12		Q85G81	Ribulose bisphosphate carboxylase large chain (RuBisCO large subunit) (EC 4.1.1.39)	rbcL	135		X			X
Intra	Q85G81	Ribulose bisphosphate carboxylase large chain (RuBisCO large subunit) (EC 4.1.1.39)	rbcL	135		Q85G81	Ribulose bisphosphate carboxylase large chain (RuBisCO large subunit) (EC 4.1.1.39)	rbcL	135		X			X			X
Intra	Q85G81	Ribulose bisphosphate carboxylase large chain (RuBisCO large subunit) (EC 4.1.1.39)	rbcL	256		Q85G81	Ribulose bisphosphate carboxylase large chain (RuBisCO large subunit) (EC 4.1.1.39)	rbcL	256		X			X
Intra	Q9ZZP8	ATP synthase subunit a	atp6	1		Q9ZZP8	ATP synthase subunit a	atp6	1		X						X

## Sheet: all CSM
Protein1	ProteinName1	Gene1	PepPos1	PepSeq1	LinkPos1	Position in Protein 1	Isoforms1	Protein2	ProteinName2	Gene2	PepPos2	PepSeq2	LinkPos2	Position in Protein 2	Isoforms2	Score	run	scan	Charge	ExpMz	MQ	XiSearch	pLink	Ambiguous	Alternative	ScanID	PeakListFileName	CrossLinkerModMass	Helper peptide Pairs	Helpe residue pairs
5ZGB			1	TNVAR	1	1		Q68Y97	Oxygen-evolving enhancer	psbO	136	GESKREFVDTK	4	139		12.469	YM_Cmer-sucGrad_bDM_15042021_20	16148	3	665.013		X				28587	All_with_transit_merged.mgf	138.068	5ZGB1Q68Y97139TNVARGESKREFVDTK	5ZGB1Q68Y97139
5ZGB			1	TNVARSSGNSR	1	1		Q85FQ2	Cytochrome b559 subunit alpha (PSII reaction center subunit V)	psbE	2	AGGSTGER	1	2		14.167	YM_Cmer_SDG_2MDSS_aDM_07042022_11	10541	4	505.749		X				39322	All_with_transit_merged.mgf	138.068	5ZGB1Q85FQ22TNVARSSGNSRAGGSTGER	5ZGB1Q85FQ22
5ZGB			50	ESEVKHGR	5	54		Q85FQ1	Photosystem I assembly protein Ycf4	ycf4	1	MacSIQR	1	1		13.457	YM_Cmer_SDG_2MDSS_aDM_07042022_10	14695	3	585.632		X				39205	All_with_transit_merged.mgf	138.068	5ZGB54Q85FQ11ESEVKHGRMacSIQR	5ZGB54Q85FQ11
A0A5P9RTA1	Photosystem II protein D1 (PSII D1 protein) (EC 1.10.3.9) (Photosystem II Q(B) protein)	psbA	1	MTATLQR	1	1		Q85FW8	Phycobiliprotein ApcE (Anchor polypeptide) (PBS-anchor protein) (Phycobilisome linker polypeptide)	apcE	1	MSVRR	1	1		38.238	YM_Cmer_SDG_2MDSS_aDM_07042022_17	16291	2	803.432	X					40159	All_with_transit_merged.mgf	138.068	A0A5P9RTA11Q85FW81MTATLQRMSVRR	A0A5P9RTA11Q85FW81
A0A5P9RTA1	Photosystem II protein D1 (PSII D1 protein) (EC 1.10.3.9) (Photosystem II Q(B) protein)	psbA	2	TATLQR	1	2		Q85FQ8	ATP synthase subunit alpha, chloroplastic (EC 7.1.2.2) (ATP synthase F1 sector subunit alpha) (F-ATPase subunit alpha)	atpA	1	MacVNLR	1	1		52.231	YM_Cmer-sucGrad_bDM_15042021_26	9142	3	500.945	X					28888	All_with_transit_merged.mgf	138.068	A0A5P9RTA12Q85FQ81TATLQRMacVNLR	A0A5P9RTA12Q85FQ81
A0A5P9RTA1	Photosystem II protein D1 (PSII D1 protein) (EC 1.10.3.9) (Photosystem II Q(B) protein)	psbA	226	ETSENESLNNGYKFGQEEETYNIVAAHGYFGR	13	238		Q85FZ5	Photosystem II CP47 reaction center protein (PSII 47 kDa protein) (Protein CP-47)	psbB	2	ALPWYR	1	2		128.2	YM_Cmer-sucGrad_42deg__aDM_08022022_17	25590	4	1149.79	X					3170	All_with_transit_merged.mgf	138.068	A0A5P9RTA1238Q85FZ52ETSENESLNNGYKFGQEEETYNIVAAHGYFGRALPWYR	A0A5P9RTA1238Q85FZ52
A0A5P9RTA1	Photosystem II protein D1 (PSII D1 protein) (EC 1.10.3.9) (Photosystem II Q(B) protein)	psbA	226	ETSENESLNNGYKFGQEEETYNIVAAHGYFGR	13	238		Q85FZ5	Photosystem II CP47 reaction center protein (PSII 47 kDa protein) (Protein CP-47)	psbB	2	ALPWYR	1	2		112.23	YM_Cmer-sucGrad_42deg__aDM_08022022_18	25457	4	1149.79	X					3599	All_with_transit_merged.mgf	138.068	A0A5P9RTA1238Q85FZ52ETSENESLNNGYKFGQEEETYNIVAAHGYFGRALPWYR	A0A5P9RTA1238Q85FZ52
A0A5P9RTA1	Photosystem II protein D1 (PSII D1 protein) (EC 1.10.3.9) (Photosystem II Q(B) protein)	psbA	226	ETSENESLNNGYKFGQEEETYNIVAAHGYFGR	13	238		Q85FZ5	Photosystem II CP47 reaction center protein (PSII 47 kDa protein) (Protein CP-47)	psbB	2	ALPWYR	1	2		60.621	YM_Cmer-sucGrad_42deg__aDM_08022022_18	25528	4	1149.79	X					3600	All_with_transit_merged.mgf	138.068	A0A5P9RTA1238Q85FZ52ETSENESLNNGYKFGQEEETYNIVAAHGYFGRALPWYR	A0A5P9RTA1238Q85FZ52
A0A5P9RTA1	Photosystem II protein D1 (PSII D1 protein) (EC 1.10.3.9) (Photosystem II Q(B) protein)	psbA	226	ETSENESLNNGYKFGQEEETYNIVAAHGYFGR	13	238		Q85FZ5	Photosystem II CP47 reaction center protein (PSII 47 kDa protein) (Protein CP-47)	psbB	2	ALPWYR	1	2		102.67	YM_Cmer-sucGrad_42deg__aDM_08022022_19	25595	4	1149.79	X					3830	All_with_transit_merged.mgf	138.068	A0A5P9RTA1238Q85FZ52ETSENESLNNGYKFGQEEETYNIVAAHGYFGRALPWYR	A0A5P9RTA1238Q85FZ52
A0A5P9RTA1	Photosystem II protein D1 (PSII D1 protein) (EC 1.10.3.9) (Photosystem II Q(B) protein)	psbA	226	ETSENESLNNGYKFGQEEETYNIVAAHGYFGR	13	238		Q85FZ5	Photosystem II CP47 reaction center protein (PSII 47 kDa protein) (Protein CP-47)	psbB	2	ALPWYR	1	2		53.55	YM_Cmer-sucGrad_42deg__bDM_11022022_16	24756	4	1149.79	X					6846	All_with_transit_merged.mgf	138.068	A0A5P9RTA1238Q85FZ52ETSENESLNNGYKFGQEEETYNIVAAHGYFGRALPWYR	A0A5P9RTA1238Q85FZ52
A0A5P9RTA1	Photosystem II protein D1 (PSII D1 protein) (EC 1.10.3.9) (Photosystem II Q(B) protein)	psbA	226	ETSENESLNNGYKFGQEEETYNIVAAHGYFGR	13	238		Q85FZ5	Photosystem II CP47 reaction center protein (PSII 47 kDa protein) (Protein CP-47)	psbB	2	ALPWYR	1	2		44.555	YM_Cmer-sucGrad_42deg__bDM_11022022_17	24623	4	1149.79	X					7173	All_with_transit_merged.mgf	138.068	A0A5P9RTA1238Q85FZ52ETSENESLNNGYKFGQEEETYNIVAAHGYFGRALPWYR	A0A5P9RTA1238Q85FZ52
A0A5P9RTA1	Photosystem II protein D1 (PSII D1 protein) (EC 1.10.3.9) (Photosystem II Q(B) protein)	psbA	226	ETSENESLNNGYKFGQEEETYNIVAAHGYFGR	13	238		Q85FZ5	Photosystem II CP47 reaction center protein (PSII 47 kDa protein) (Protein CP-47)	psbB	2	ALPWYR	1	2		93.397	YM_Cmer-sucGrad_42deg__bDM_11022022_17	24631	4	1149.79	X					7174	All_with_transit_merged.mgf	138.068	A0A5P9RTA1238Q85FZ52ETSENESLNNGYKFGQEEETYNIVAAHGYFGRALPWYR	A0A5P9RTA1238Q85FZ52
A0A5P9RTA1	Photosystem II protein D1 (PSII D1 protein) (EC 1.10.3.9) (Photosystem II Q(B) protein)	psbA	226	ETSENESLNNGYKFGQEEETYNIVAAHGYFGR	13	238		Q85FZ5	Photosystem II CP47 reaction center protein (PSII 47 kDa protein) (Protein CP-47)	psbB	2	ALPWYR	1	2		83.283	YM_Cmer-sucGrad_42deg__bDM_11022022_18	24746	4	1149.79	X					7489	All_with_transit_merged.mgf	138.068	A0A5P9RTA1238Q85FZ52ETSENESLNNGYKFGQEEETYNIVAAHGYFGRALPWYR	A0A5P9RTA1238Q85FZ52
A0A5P9RTA1	Photosystem II protein D1 (PSII D1 protein) (EC 1.10.3.9) (Photosystem II Q(B) protein)	psbA	226	ETSENESLNNGYKFGQEEETYNIVAAHGYFGR	13	238		Q85FZ5	Photosystem II CP47 reaction center protein (PSII 47 kDa protein) (Protein CP-47)	psbB	2	ALPWYR	1	2		112.23	YM_Cmer-sucGrad_42deg__bDM_11022022_18	24821	4	1149.79	X					7490	All_with_transit_merged.mgf	138.068	A0A5P9RTA1238Q85FZ52ETSENESLNNGYKFGQEEETYNIVAAHGYFGRALPWYR	A0A5P9RTA1238Q85FZ52
A0A5P9RTA1	Photosystem II protein D1 (PSII D1 protein) (EC 1.10.3.9) (Photosystem II Q(B) protein)	psbA	226	ETSENESLNNGYKFGQEEETYNIVAAHGYFGR	13	238		Q85FZ5	Photosystem II CP47 reaction center protein (PSII 47 kDa protein) (Protein CP-47)	psbB	2	ALPWYR	1	2		72.951	YM_Cmer-sucGrad_42deg__bDM_11022022_19	24488	4	1149.79	X					7694	All_with_transit_merged.mgf	138.068	A0A5P9RTA1238Q85FZ52ETSENESLNNGYKFGQEEETYNIVAAHGYFGRALPWYR	A0A5P9RTA1238Q85FZ52
A0A5P9RTA1	Photosystem II protein D1 (PSII D1 protein) (EC 1.10.3.9) (Photosystem II Q(B) protein)	psbA	226	ETSENESLNNGYKFGQEEETYNIVAAHGYFGR	13	238		Q85FZ5	Photosystem II CP47 reaction center protein (PSII 47 kDa protein) (Protein CP-47)	psbB	2	ALPWYR	1	2		152.95	YM_Cmer-sucGrad_aDM_12092020_16	25664	4	1149.79	X					13886	All_with_transit_merged.mgf	138.068	A0A5P9RTA1238Q85FZ52ETSENESLNNGYKFGQEEETYNIVAAHGYFGRALPWYR	A0A5P9RTA1238Q85FZ52
A0A5P9RTA1	Photosystem II protein D1 (PSII D1 protein) (EC 1.10.3.9) (Photosystem II Q(B) protein)	psbA	226	ETSENESLNNGYKFGQEEETYNIVAAHGYFGR	13	238		Q85FZ5	Photosystem II CP47 reaction center protein (PSII 47 kDa protein) (Protein CP-47)	psbB	2	ALPWYR	1	2		177.98	YM_Cmer-sucGrad_aDM_12092020_17	25982	4	1149.79	X					14418	All_with_transit_merged.mgf	138.068	A0A5P9RTA1238Q85FZ52ETSENESLNNGYKFGQEEETYNIVAAHGYFGRALPWYR	A0A5P9RTA1238Q85FZ52
A0A5P9RTA1	Photosystem II protein D1 (PSII D1 protein) (EC 1.10.3.9) (Photosystem II Q(B) protein)	psbA	226	ETSENESLNNGYKFGQEEETYNIVAAHGYFGR	13	238		Q85FZ5	Photosystem II CP47 reaction center protein (PSII 47 kDa protein) (Protein CP-47)	psbB	2	ALPWYR	1	2		60.621	YM_Cmer-sucGrad_bDM_NaBr_22012022_18	25145	4	1149.79	X					30140	All_with_transit_merged.mgf	138.068	A0A5P9RTA1238Q85FZ52ETSENESLNNGYKFGQEEETYNIVAAHGYFGRALPWYR	A0A5P9RTA1238Q85FZ52
M1UU36	Similar to chlorophyll a/b-binding protein, CP24		80	EAEIKHCcmR	5	84		Q85G43	Phycocyanin alpha chain	cpcA	1	MacoxKTPITEAIAAADSQGR	2	2		0.501694	YM_Cmer-sucGrad_42deg__aDM_08022022_04	17776	4	750.376			X			94	All_with_transit_merged.mgf	138.068	M1UU3684Q85G432EAEIKHCcmRMacoxKTPITEAIAAADSQGR	M1UU3684Q85G432
M1UU36	Similar to chlorophyll a/b-binding protein, CP24		80	EAEIKHCcmR	5	84		Q85G43	Phycocyanin alpha chain	cpcA	1	MacoxKTPITEAIAAADSQGR	2	2		0.549048	YM_Cmer-sucGrad_42deg__aDM_08022022_04	17919	4	750.376			X			95	All_with_transit_merged.mgf	138.068	M1UU3684Q85G432EAEIKHCcmRMacoxKTPITEAIAAADSQGR	M1UU3684Q85G432
M1UU36	Similar to chlorophyll a/b-binding protein, CP24		80	EAEIKHCcmR	5	84		Q85G43	Phycocyanin alpha chain	cpcA	1	MacoxKTPITEAIAAADSQGR	2	2		0.494201	YM_Cmer-sucGrad_aDM_NaBr_04122021_02	16711	4	750.379			X			21961	All_with_transit_merged.mgf	138.068	M1UU3684Q85G432EAEIKHCcmRMacoxKTPITEAIAAADSQGR	M1UU3684Q85G432
M1UU36	Similar to chlorophyll a/b-binding protein, CP24		80	EAEIKHCcmR	5	84		Q85G43	Phycocyanin alpha chain	cpcA	1	MacoxKTPITEAIAAADSQGR	2	2		0.487704	YM_Cmer-sucGrad_aDM_NaBr_04122021_02	16789	4	750.378			X			21962	All_with_transit_merged.mgf	138.068	M1UU3684Q85G432EAEIKHCcmRMacoxKTPITEAIAAADSQGR	M1UU3684Q85G432
M1UU36	Similar to chlorophyll a/b-binding protein, CP24		80	EAEIKHCcmR	5	84		Q85G43	Phycocyanin alpha chain	cpcA	1	MacoxKTPITEAIAAADSQGR	2	2		0.677017	YM_Cmer-sucGrad_aDM_NaBr_04122021_02	16866	4	750.377			X			21963	All_with_transit_merged.mgf	138.068	M1UU3684Q85G432EAEIKHCcmRMacoxKTPITEAIAAADSQGR	M1UU3684Q85G432
M1UU36	Similar to chlorophyll a/b-binding protein, CP24		80	EAEIKHCcmR	5	84		Q85G43	Phycocyanin alpha chain	cpcA	1	MacoxKTPITEAIAAADSQGR	2	2		0.560627	YM_Cmer-sucGrad_aDM_NaBr_04122021_02	16893	4	750.377			X			21964	All_with_transit_merged.mgf	138.068	M1UU3684Q85G432EAEIKHCcmRMacoxKTPITEAIAAADSQGR	M1UU3684Q85G432
M1UU36	Similar to chlorophyll a/b-binding protein, CP24		80	EAEIKHCcmR	5	84		Q85G43	Phycocyanin alpha chain	cpcA	1	MacoxKTPITEAIAAADSQGR	2	2		0.437341	YM_Cmer_sucGrad_42deg_OG_22022022_04	17828	4	750.376			X			43912	All_with_transit_merged.mgf	138.068	M1UU3684Q85G432EAEIKHCcmRMacoxKTPITEAIAAADSQGR	M1UU3684Q85G432
M1UU36	Similar to chlorophyll a/b-binding protein, CP24		80	EAEIKHCcmR	5	84		Q85G43	Phycocyanin alpha chain	cpcA	1	MacoxKTPITEAIAAADSQGR	2	2		0.547369	YM_Cmer_sucGrad_42deg_OG_22022022_04	17991	4	750.376			X			43913	All_with_transit_merged.mgf	138.068	M1UU3684Q85G432EAEIKHCcmRMacoxKTPITEAIAAADSQGR	M1UU3684Q85G432
M1UU36	Similar to chlorophyll a/b-binding protein, CP24		168	LGGTVGSAQWKR	11	178		Q85FZ1	Photosystem I iron-sulfur center subunit VII	psaE	85	AEKENK	3	87		94.616	YM_Cmer-sucGrad_bOG_14092020_16	9687	3	705.711	X					34925	All_with_transit_merged.mgf	138.068	M1UU36178Q85FZ187LGGTVGSAQWKRAEKENK	M1UU36178Q85FZ187
M1UU36	Similar to chlorophyll a/b-binding protein, CP24		168	LGGTVGSAQWKR	11	178		Q85FZ1	Photosystem I iron-sulfur center subunit VII	psaE	85	AEKENKK	6	90		100.72	YM_Cmer-sucGrad_bOG_14092020_18	8335	3	748.41	X					35592	All_with_transit_merged.mgf	138.068	M1UU36178Q85FZ190LGGTVGSAQWKRAEKENKK	M1UU36178Q85FZ190
M1UUN7	Phycocyanin-associated rod linker protein		1	MoxFVQTSFFGTGVKASAK	13	13		O22024	Ribulose bisphosphate carboxylase small subunit (RuBisCO small subunit)	rbcS	2	RacVTQGTFCcmYLPDLTDEQIR	1	2		70.091	YM_Cmer-sucGrad_aDM_12092020_14	28193	4	1079.04	X					12817	All_with_transit_merged.mgf	138.068	M1UUN713O220242MoxFVQTSFFGTGVKASAKRacVTQGTFCcmYLPDLTDEQIR	M1UUN713O220242
M1UUN7	Phycocyanin-associated rod linker protein		103	IMoxKMGGR	3	105		Q85FW7	Allophycocyanin alpha chain	apcA	2	SIVTKSIVNADAEAR	5	6		92.856	YM_Cmer-sucGrad_aDM_12092020_20	14892	3	840.449	X					15205	All_with_transit_merged.mgf	138.068	M1UUN7105Q85FW76IMoxKMGGRSIVTKSIVNADAEAR	M1UUN7105Q85FW76
M1UUN7	Phycocyanin-associated rod linker protein		103	IMKMGGR	3	105		Q85FW7	Allophycocyanin alpha chain	apcA	2	SIVTKSIVNADAEAR	5	6		100.19	YM_Cmer-sucGrad_aDM_12092020_20	15996	3	835.117	X					15209	All_with_transit_merged.mgf	138.068	M1UUN7105Q85FW76IMKMGGRSIVTKSIVNADAEAR	M1UUN7105Q85FW76
M1UUN7	Phycocyanin-associated rod linker protein		103	IMoxKMoxGGR	3	105		Q85FW7	Allophycocyanin alpha chain	apcA	2	SIVTKSIVNADAEAR	5	6		88.101	YM_Cmer-sucGrad_aDM_12112021_19	13434	3	845.78	X					19568	All_with_transit_merged.mgf	138.068	M1UUN7105Q85FW76IMoxKMoxGGRSIVTKSIVNADAEAR	M1UUN7105Q85FW76
M1UUN7	Phycocyanin-associated rod linker protein		103	IMoxKMoxGGR	3	105		Q85FW7	Allophycocyanin alpha chain	apcA	2	SIVTKSIVNADAEAR	5	6		100.55	YM_Cmer-sucGrad_aDM_12112021_19	13456	3	845.78	X					19569	All_with_transit_merged.mgf	138.068	M1UUN7105Q85FW76IMoxKMoxGGRSIVTKSIVNADAEAR	M1UUN7105Q85FW76
M1UUN7	Phycocyanin-associated rod linker protein		103	IMoxKMoxGGR	3	105		Q85FW7	Allophycocyanin alpha chain	apcA	2	SIVTKSIVNADAEAR	5	6		123.95	YM_Cmer-sucGrad_aDM_12112021_20	13224	3	845.78	X					19676	All_with_transit_merged.mgf	138.068	M1UUN7105Q85FW76IMoxKMoxGGRSIVTKSIVNADAEAR	M1UUN7105Q85FW76
M1UUN7	Phycocyanin-associated rod linker protein		103	IMoxKMoxGGR	3	105		Q85FW7	Allophycocyanin alpha chain	apcA	2	SIVTKSIVNADAEAR	5	6		158.4	YM_Cmer-sucGrad_aDM_12112021_21	13081	3	845.78	X					19769	All_with_transit_merged.mgf	138.068	M1UUN7105Q85FW76IMoxKMoxGGRSIVTKSIVNADAEAR	M1UUN7105Q85FW76
M1UUN7	Phycocyanin-associated rod linker protein		103	IMoxKMoxGGR	3	105		Q85FW7	Allophycocyanin alpha chain	apcA	2	SIVTKSIVNADAEAR	5	6		158.4	YM_Cmer-sucGrad_aDM_NaBr_04122021_20	11974	3	845.78	X					23704	All_with_transit_merged.mgf	138.068	M1UUN7105Q85FW76IMoxKMoxGGRSIVTKSIVNADAEAR	M1UUN7105Q85FW76
M1UUN7	Phycocyanin-associated rod linker protein		103	IMoxKMoxGGR	3	105		Q85FW7	Allophycocyanin alpha chain	apcA	2	SIVTKSIVNADAEAR	5	6		146.07	YM_Cmer-sucGrad_aDM_NaBr_04122021_20	12053	3	845.78	X					23705	All_with_transit_merged.mgf	138.068	M1UUN7105Q85FW76IMoxKMoxGGRSIVTKSIVNADAEAR	M1UUN7105Q85FW76
M1UUN7	Phycocyanin-associated rod linker protein		103	IMoxKMoxGGR	3	105		Q85FW7	Allophycocyanin alpha chain	apcA	2	SIVTKSIVNADAEAR	5	6		100.19	YM_Cmer-sucGrad_bDM_NaBr_22012022_23	12155	4	634.587	X					30439	All_with_transit_merged.mgf	138.068	M1UUN7105Q85FW76IMoxKMoxGGRSIVTKSIVNADAEAR	M1UUN7105Q85FW76
M1UUN7	Phycocyanin-associated rod linker protein		103	IMoxKMoxGGR	3	105		Q85FW7	Allophycocyanin alpha chain	apcA	2	SIVTKSIVNADAEAR	5	6		13.668	YM_Cmer-sucGrad_bOG_14092020_28	11973	4	634.586		X				37880	All_with_transit_merged.mgf	138.068	M1UUN7105Q85FW76IMoxKMoxGGRSIVTKSIVNADAEAR	M1UUN7105Q85FW76
M1UUN7	Phycocyanin-associated rod linker protein		103	IMoxKMoxGGR	3	105		Q85FW7	Allophycocyanin alpha chain	apcA	2	SIVTKSIVNADAEAR	5	6		77.912	YM_Cmer_SDG_2MDSS_aDM_07042022_21	13265	4	634.587	X					40493	All_with_transit_merged.mgf	138.068	M1UUN7105Q85FW76IMoxKMoxGGRSIVTKSIVNADAEAR	M1UUN7105Q85FW76
M1UUN7	Phycocyanin-associated rod linker protein		103	IMoxKMoxGGR	3	105		Q85FW7	Allophycocyanin alpha chain	apcA	2	SIVTKSIVNADAEAR	5	6		177.93	YM_Cmer_SDG_2MDSS_aDM_07042022_21	13276	3	845.78	X	X				40494	All_with_transit_merged.mgf	138.068	M1UUN7105Q85FW76IMoxKMoxGGRSIVTKSIVNADAEAR	M1UUN7105Q85FW76
M1UUN7	Phycocyanin-associated rod linker protein		103	IMoxKMoxGGR	3	105		Q85FW7	Allophycocyanin alpha chain	apcA	2	SIVTKSIVNADAEAR	5	6		146.07	YM_Cmer_SDG_2MDSS_aDM_07042022_22	13134	3	845.78	X					40595	All_with_transit_merged.mgf	138.068	M1UUN7105Q85FW76IMoxKMoxGGRSIVTKSIVNADAEAR	M1UUN7105Q85FW76
M1UUN7	Phycocyanin-associated rod linker protein		103	IMoxKMoxGGR	3	105		Q85FW7	Allophycocyanin alpha chain	apcA	2	SIVTKSIVNADAEAR	5	6		134.08	YM_Cmer_SDG_2MDSS_aDM_07042022_22	13150	3	845.78	X					40596	All_with_transit_merged.mgf	138.068	M1UUN7105Q85FW76IMoxKMoxGGRSIVTKSIVNADAEAR	M1UUN7105Q85FW76
M1UUN7	Phycocyanin-associated rod linker protein		103	IMoxKMoxGGR	3	105		Q85FW7	Allophycocyanin alpha chain	apcA	2	SIVTKSIVNADAEAR	5	6		79.466	YM_Cmer_SDG_2MDSS_aDM_07042022_22	13191	4	634.587	X					40597	All_with_transit_merged.mgf	138.068	M1UUN7105Q85FW76IMoxKMoxGGRSIVTKSIVNADAEAR	M1UUN7105Q85FW76
M1UVM3	plastoquinol--plastocyanin reductase (EC 7.1.1.6)		118	DALGTPIKK	8	125	M1V7X1;M1VET8	M1V7X1	plastoquinol--plastocyanin reductase (EC 7.1.1.6)		124	EDYLKTHPPGSR	5	128		40.477	YM_Cmer-sucGrad_42deg__aDM_08022022_15	14038	4	620.585	X			TRUE	1	2424	All_with_transit_merged.mgf	138.068	M1UVM3125M1V7X1128DALGTPIKKEDYLKTHPPGSR	M1UVM3125M1V7X1128
M1UVM3	plastoquinol--plastocyanin reductase (EC 7.1.1.6)		118	DALGTPIKK	8	125	M1V7X1;M1VET8	M1V7X1	plastoquinol--plastocyanin reductase (EC 7.1.1.6)		124	EDYLKTHPPGSR	5	128		84.365	YM_Cmer-sucGrad_42deg__aDM_08022022_18	14107	4	620.585	X			TRUE	1	3392	All_with_transit_merged.mgf	138.068	M1UVM3125M1V7X1128DALGTPIKKEDYLKTHPPGSR	M1UVM3125M1V7X1128
M1UVM3	plastoquinol--plastocyanin reductase (EC 7.1.1.6)		118	DALGTPIKK	8	125	M1V7X1;M1VET8	M1V7X1	plastoquinol--plastocyanin reductase (EC 7.1.1.6)		124	EDYLKTHPPGSR	5	128		55.196	YM_Cmer-sucGrad_42deg__aDM_08022022_18	14178	4	620.585	X			TRUE	1	3397	All_with_transit_merged.mgf	138.068	M1UVM3125M1V7X1128DALGTPIKKEDYLKTHPPGSR	M1UVM3125M1V7X1128
M1UVM3	plastoquinol--plastocyanin reductase (EC 7.1.1.6)		118	DALGTPIKK	8	125	M1V7X1;M1VET8	M1V7X1	plastoquinol--plastocyanin reductase (EC 7.1.1.6)		124	EDYLKTHPPGSR	5	128		74.987	YM_Cmer-sucGrad_42deg__aDM_08022022_19	14132	4	620.585	X			TRUE	1	3689	All_with_transit_merged.mgf	138.068	M1UVM3125M1V7X1128DALGTPIKKEDYLKTHPPGSR	M1UVM3125M1V7X1128
M1UVM3	plastoquinol--plastocyanin reductase (EC 7.1.1.6)		118	DALGTPIKK	8	125	M1V7X1;M1VET8	M1V7X1	plastoquinol--plastocyanin reductase (EC 7.1.1.6)		124	EDYLKTHPPGSR	5	128		61.423	YM_Cmer-sucGrad_42deg__aDM_08022022_19	14153	5	496.67	X					3691	All_with_transit_merged.mgf	138.068	M1UVM3125M1V7X1128DALGTPIKKEDYLKTHPPGSR	M1UVM3125M1V7X1128
M1UVM3	plastoquinol--plastocyanin reductase (EC 7.1.1.6)		118	DALGTPIKK	8	125	M1V7X1;M1VET8	M1V7X1	plastoquinol--plastocyanin reductase (EC 7.1.1.6)		124	EDYLKTHPPGSR	5	128		148.18	YM_Cmer-sucGrad_42deg__aDM_08022022_19	14154	3	827.111	X			TRUE	1	3692	All_with_transit_merged.mgf	138.068	M1UVM3125M1V7X1128DALGTPIKKEDYLKTHPPGSR	M1UVM3125M1V7X1128
M1UVM3	plastoquinol--plastocyanin reductase (EC 7.1.1.6)		118	DALGTPIKK	8	125	M1V7X1;M1VET8	M1V7X1	plastoquinol--plastocyanin reductase (EC 7.1.1.6)		124	EDYLKTHPPGSR	5	128		68.034	YM_Cmer-sucGrad_42deg__aDM_08022022_19	14206	4	620.585	X			TRUE	1	3694	All_with_transit_merged.mgf	138.068	M1UVM3125M1V7X1128DALGTPIKKEDYLKTHPPGSR	M1UVM3125M1V7X1128
M1UVM3	plastoquinol--plastocyanin reductase (EC 7.1.1.6)		118	DALGTPIKK	8	125	M1V7X1;M1VET8	M1V7X1	plastoquinol--plastocyanin reductase (EC 7.1.1.6)		124	EDYLKTHPPGSR	5	128		47.621	YM_Cmer-sucGrad_42deg__aDM_08022022_19	14224	5	496.67	X					3697	All_with_transit_merged.mgf	138.068	M1UVM3125M1V7X1128DALGTPIKKEDYLKTHPPGSR	M1UVM3125M1V7X1128
M1UVM3	plastoquinol--plastocyanin reductase (EC 7.1.1.6)		118	DALGTPIKK	8	125	M1V7X1;M1VET8	M1V7X1	plastoquinol--plastocyanin reductase (EC 7.1.1.6)		124	EDYLKTHPPGSR	5	128		113.65	YM_Cmer-sucGrad_42deg__aDM_08022022_20	14053	4	620.585	X			TRUE	1	3866	All_with_transit_merged.mgf	138.068	M1UVM3125M1V7X1128DALGTPIKKEDYLKTHPPGSR	M1UVM3125M1V7X1128
M1UVM3	plastoquinol--plastocyanin reductase (EC 7.1.1.6)		118	DALGTPIKK	8	125	M1V7X1;M1VET8	M1V7X1	plastoquinol--plastocyanin reductase (EC 7.1.1.6)		124	EDYLKTHPPGSR	5	128		61.212	YM_Cmer-sucGrad_42deg__bDM_11022022_16	13586	4	620.585	X			TRUE	1	6678	All_with_transit_merged.mgf	138.068	M1UVM3125M1V7X1128DALGTPIKKEDYLKTHPPGSR	M1UVM3125M1V7X1128
M1UVM3	plastoquinol--plastocyanin reductase (EC 7.1.1.6)		118	DALGTPIKK	8	125	M1V7X1;M1VET8	M1V7X1	plastoquinol--plastocyanin reductase (EC 7.1.1.6)		124	EDYLKTHPPGSR	5	128		78.763	YM_Cmer-sucGrad_42deg__bDM_11022022_17	13493	4	620.585	X			TRUE	1	6982	All_with_transit_merged.mgf	138.068	M1UVM3125M1V7X1128DALGTPIKKEDYLKTHPPGSR	M1UVM3125M1V7X1128
M1UVM3	plastoquinol--plastocyanin reductase (EC 7.1.1.6)		118	DALGTPIKK	8	125	M1V7X1;M1VET8	M1V7X1	plastoquinol--plastocyanin reductase (EC 7.1.1.6)		124	EDYLKTHPPGSR	5	128		80.469	YM_Cmer-sucGrad_42deg__bDM_11022022_17	13515	4	620.585	X			TRUE	1	6984	All_with_transit_merged.mgf	138.068	M1UVM3125M1V7X1128DALGTPIKKEDYLKTHPPGSR	M1UVM3125M1V7X1128
M1UVM3	plastoquinol--plastocyanin reductase (EC 7.1.1.6)		118	DALGTPIKK	8	125	M1V7X1;M1VET8	M1V7X1	plastoquinol--plastocyanin reductase (EC 7.1.1.6)		124	EDYLKTHPPGSR	5	128		70.622	YM_Cmer-sucGrad_42deg__bDM_11022022_18	13502	4	620.585	X			TRUE	1	7314	All_with_transit_merged.mgf	138.068	M1UVM3125M1V7X1128DALGTPIKKEDYLKTHPPGSR	M1UVM3125M1V7X1128
M1UVM3	plastoquinol--plastocyanin reductase (EC 7.1.1.6)		118	DALGTPIKK	8	125	M1V7X1;M1VET8	M1V7X1	plastoquinol--plastocyanin reductase (EC 7.1.1.6)		124	EDYLKTHPPGSR	5	128		66.004	YM_Cmer-sucGrad_42deg__bDM_11022022_19	13575	4	620.585	X			TRUE	1	7581	All_with_transit_merged.mgf	138.068	M1UVM3125M1V7X1128DALGTPIKKEDYLKTHPPGSR	M1UVM3125M1V7X1128
M1UVM3	plastoquinol--plastocyanin reductase (EC 7.1.1.6)		118	DALGTPIKK	8	125	M1V7X1;M1VET8	M1V7X1	plastoquinol--plastocyanin reductase (EC 7.1.1.6)		124	EDYLKTHPPGSR	5	128		126.1	YM_Cmer-sucGrad_42deg__bDM_11022022_19	13624	3	827.111	X			TRUE	1	7583	All_with_transit_merged.mgf	138.068	M1UVM3125M1V7X1128DALGTPIKKEDYLKTHPPGSR	M1UVM3125M1V7X1128
M1UVM3	plastoquinol--plastocyanin reductase (EC 7.1.1.6)		118	DALGTPIKK	8	125	M1V7X1;M1VET8	M1V7X1	plastoquinol--plastocyanin reductase (EC 7.1.1.6)		124	EDYLKTHPPGSR	5	128		110.07	YM_Cmer-sucGrad_42deg__bDM_11022022_19	13647	4	620.585	X			TRUE	1	7585	All_with_transit_merged.mgf	138.068	M1UVM3125M1V7X1128DALGTPIKKEDYLKTHPPGSR	M1UVM3125M1V7X1128
M1UVM3	plastoquinol--plastocyanin reductase (EC 7.1.1.6)		118	DALGTPIKK	8	125	M1V7X1;M1VET8	M1V7X1	plastoquinol--plastocyanin reductase (EC 7.1.1.6)		124	EDYLKTHPPGSR	5	128		57.804	YM_Cmer-sucGrad_42deg__bDM_11022022_20	13504	4	620.585	X			TRUE	1	7724	All_with_transit_merged.mgf	138.068	M1UVM3125M1V7X1128DALGTPIKKEDYLKTHPPGSR	M1UVM3125M1V7X1128
M1UVM3	plastoquinol--plastocyanin reductase (EC 7.1.1.6)		118	DALGTPIKK	8	125	M1V7X1;M1VET8	M1V7X1	plastoquinol--plastocyanin reductase (EC 7.1.1.6)		124	EDYLKTHPPGSR	5	128		90.731	YM_Cmer-sucGrad_OG1_NaBr_04022022_18	13741	4	620.585	X			TRUE	1	8964	All_with_transit_merged.mgf	138.068	M1UVM3125M1V7X1128DALGTPIKKEDYLKTHPPGSR	M1UVM3125M1V7X1128
M1UVM3	plastoquinol--plastocyanin reductase (EC 7.1.1.6)		118	DALGTPIKK	8	125	M1V7X1;M1VET8	M1V7X1	plastoquinol--plastocyanin reductase (EC 7.1.1.6)		124	EDYLKTHPPGSR	5	128		66.004	YM_Cmer-sucGrad_OG1_NaBr_04022022_19	13409	4	620.585	X			TRUE	1	9033	All_with_transit_merged.mgf	138.068	M1UVM3125M1V7X1128DALGTPIKKEDYLKTHPPGSR	M1UVM3125M1V7X1128
M1UVM3	plastoquinol--plastocyanin reductase (EC 7.1.1.6)		118	DALGTPIKK	8	125	M1V7X1;M1VET8	M1V7X1	plastoquinol--plastocyanin reductase (EC 7.1.1.6)		124	EDYLKTHPPGSR	5	128		101.6	YM_Cmer-sucGrad_OG1_NaBr_04022022_20	13770	4	620.585	X			TRUE	1	9101	All_with_transit_merged.mgf	138.068	M1UVM3125M1V7X1128DALGTPIKKEDYLKTHPPGSR	M1UVM3125M1V7X1128
M1UVM3	plastoquinol--plastocyanin reductase (EC 7.1.1.6)		118	DALGTPIKK	8	125	M1V7X1;M1VET8	M1V7X1	plastoquinol--plastocyanin reductase (EC 7.1.1.6)		124	EDYLKTHPPGSR	5	128		30.543	YM_Cmer-sucGrad_OG1_NaBr_04022022_20	13779	5	496.67	X					9103	All_with_transit_merged.mgf	138.068	M1UVM3125M1V7X1128DALGTPIKKEDYLKTHPPGSR	M1UVM3125M1V7X1128
M1UVM3	plastoquinol--plastocyanin reductase (EC 7.1.1.6)		118	DALGTPIKK	8	125	M1V7X1;M1VET8	M1V7X1	plastoquinol--plastocyanin reductase (EC 7.1.1.6)		124	EDYLKTHPPGSR	5	128		49.298	YM_Cmer-sucGrad_OG1_NaBr_04022022_20	13847	4	620.585	X			TRUE	1	9105	All_with_transit_merged.mgf	138.068	M1UVM3125M1V7X1128DALGTPIKKEDYLKTHPPGSR	M1UVM3125M1V7X1128
M1UVM3	plastoquinol--plastocyanin reductase (EC 7.1.1.6)		118	DALGTPIKK	8	125	M1V7X1;M1VET8	M1V7X1	plastoquinol--plastocyanin reductase (EC 7.1.1.6)		124	EDYLKTHPPGSR	5	128		94.122	YM_Cmer-sucGrad_OG1_NaBr_04022022_22	13837	4	620.585	X			TRUE	1	9173	All_with_transit_merged.mgf	138.068	M1UVM3125M1V7X1128DALGTPIKKEDYLKTHPPGSR	M1UVM3125M1V7X1128
M1UVM3	plastoquinol--plastocyanin reductase (EC 7.1.1.6)		118	DALGTPIKK	8	125	M1V7X1;M1VET8	M1V7X1	plastoquinol--plastocyanin reductase (EC 7.1.1.6)		124	EDYLKTHPPGSR	5	128		43.813	YM_Cmer-sucGrad_OG1_NaBr_04022022_22	13852	5	496.67	X			TRUE	1	9175	All_with_transit_merged.mgf	138.068	M1UVM3125M1V7X1128DALGTPIKKEDYLKTHPPGSR	M1UVM3125M1V7X1128
M1UVM3	plastoquinol--plastocyanin reductase (EC 7.1.1.6)		118	DALGTPIKK	8	125	M1V7X1;M1VET8	M1V7X1	plastoquinol--plastocyanin reductase (EC 7.1.1.6)		124	EDYLKTHPPGSR	5	128		61.212	YM_Cmer-sucGrad_OG1_NaBr_04022022_22	13911	4	620.585	X			TRUE	1	9177	All_with_transit_merged.mgf	138.068	M1UVM3125M1V7X1128DALGTPIKKEDYLKTHPPGSR	M1UVM3125M1V7X1128
M1UVM3	plastoquinol--plastocyanin reductase (EC 7.1.1.6)		118	DALGTPIKK	8	125	M1V7X1;M1VET8	M1V7X1	plastoquinol--plastocyanin reductase (EC 7.1.1.6)		124	EDYLKTHPPGSR	5	128		66.004	YM_Cmer-sucGrad_OG1_NaBr_04022022_23	13930	4	620.585	X			TRUE	1	9256	All_with_transit_merged.mgf	138.068	M1UVM3125M1V7X1128DALGTPIKKEDYLKTHPPGSR	M1UVM3125M1V7X1128
M1UVM3	plastoquinol--plastocyanin reductase (EC 7.1.1.6)		118	DALGTPIKK	8	125	M1V7X1;M1VET8	M1V7X1	plastoquinol--plastocyanin reductase (EC 7.1.1.6)		124	EDYLKTHPPGSR	5	128		48.112	YM_Cmer-sucGrad_aDM_12092020_15	13054	4	620.585	X			TRUE	1	13063	All_with_transit_merged.mgf	138.068	M1UVM3125M1V7X1128DALGTPIKKEDYLKTHPPGSR	M1UVM3125M1V7X1128
M1UVM3	plastoquinol--plastocyanin reductase (EC 7.1.1.6)		118	DALGTPIKK	8	125	M1V7X1;M1VET8	M1V7X1	plastoquinol--plastocyanin reductase (EC 7.1.1.6)		124	EDYLKTHPPGSR	5	128		58.21	YM_Cmer-sucGrad_aDM_12092020_15	13076	5	496.67	X					13065	All_with_transit_merged.mgf	138.068	M1UVM3125M1V7X1128DALGTPIKKEDYLKTHPPGSR	M1UVM3125M1V7X1128
M1UVM3	plastoquinol--plastocyanin reductase (EC 7.1.1.6)		118	DALGTPIKK	8	125	M1V7X1;M1VET8	M1V7X1	plastoquinol--plastocyanin reductase (EC 7.1.1.6)		124	EDYLKTHPPGSR	5	128		160.15	YM_Cmer-sucGrad_aDM_12092020_15	13084	3	827.111	X			TRUE	1	13066	All_with_transit_merged.mgf	138.068	M1UVM3125M1V7X1128DALGTPIKKEDYLKTHPPGSR	M1UVM3125M1V7X1128
M1UVM3	plastoquinol--plastocyanin reductase (EC 7.1.1.6)		118	DALGTPIKK	8	125	M1V7X1;M1VET8	M1V7X1	plastoquinol--plastocyanin reductase (EC 7.1.1.6)		124	EDYLKTHPPGSR	5	128		47.621	YM_Cmer-sucGrad_aDM_12092020_15	13089	5	496.67	X					13068	All_with_transit_merged.mgf	138.068	M1UVM3125M1V7X1128DALGTPIKKEDYLKTHPPGSR	M1UVM3125M1V7X1128
M1UVM3	plastoquinol--plastocyanin reductase (EC 7.1.1.6)		118	DALGTPIKK	8	125	M1V7X1;M1VET8	M1V7X1	plastoquinol--plastocyanin reductase (EC 7.1.1.6)		124	EDYLKTHPPGSR	5	128		80.469	YM_Cmer-sucGrad_aDM_12092020_16	13317	4	620.585	X			TRUE	1	13600	All_with_transit_merged.mgf	138.068	M1UVM3125M1V7X1128DALGTPIKKEDYLKTHPPGSR	M1UVM3125M1V7X1128
M1UVM3	plastoquinol--plastocyanin reductase (EC 7.1.1.6)		118	DALGTPIKK	8	125	M1V7X1;M1VET8	M1V7X1	plastoquinol--plastocyanin reductase (EC 7.1.1.6)		124	EDYLKTHPPGSR	5	128		52.265	YM_Cmer-sucGrad_aDM_12092020_16	13331	5	496.67	X					13602	All_with_transit_merged.mgf	138.068	M1UVM3125M1V7X1128DALGTPIKKEDYLKTHPPGSR	M1UVM3125M1V7X1128
M1UVM3	plastoquinol--plastocyanin reductase (EC 7.1.1.6)		118	DALGTPIKK	8	125	M1V7X1;M1VET8	M1V7X1	plastoquinol--plastocyanin reductase (EC 7.1.1.6)		124	EDYLKTHPPGSR	5	128		53.869	YM_Cmer-sucGrad_aDM_12092020_16	13351	5	496.67	X					13603	All_with_transit_merged.mgf	138.068	M1UVM3125M1V7X1128DALGTPIKKEDYLKTHPPGSR	M1UVM3125M1V7X1128
M1UVM3	plastoquinol--plastocyanin reductase (EC 7.1.1.6)		118	DALGTPIKK	8	125	M1V7X1;M1VET8	M1V7X1	plastoquinol--plastocyanin reductase (EC 7.1.1.6)		124	EDYLKTHPPGSR	5	128		104.24	YM_Cmer-sucGrad_aDM_12092020_17	13567	3	827.111	X			TRUE	1	14130	All_with_transit_merged.mgf	138.068	M1UVM3125M1V7X1128DALGTPIKKEDYLKTHPPGSR	M1UVM3125M1V7X1128
M1UVM3	plastoquinol--plastocyanin reductase (EC 7.1.1.6)		118	DALGTPIKK	8	125	M1V7X1;M1VET8	M1V7X1	plastoquinol--plastocyanin reductase (EC 7.1.1.6)		124	EDYLKTHPPGSR	5	128		90.731	YM_Cmer-sucGrad_aDM_12092020_17	13574	4	620.585	X			TRUE	1	14132	All_with_transit_merged.mgf	138.068	M1UVM3125M1V7X1128DALGTPIKKEDYLKTHPPGSR	M1UVM3125M1V7X1128
M1UVM3	plastoquinol--plastocyanin reductase (EC 7.1.1.6)		118	DALGTPIKK	8	125	M1V7X1;M1VET8	M1V7X1	plastoquinol--plastocyanin reductase (EC 7.1.1.6)		124	EDYLKTHPPGSR	5	128		57.434	YM_Cmer-sucGrad_aDM_12092020_17	13595	5	496.67	X					14134	All_with_transit_merged.mgf	138.068	M1UVM3125M1V7X1128DALGTPIKKEDYLKTHPPGSR	M1UVM3125M1V7X1128
M1UVM3	plastoquinol--plastocyanin reductase (EC 7.1.1.6)		118	DALGTPIKK	8	125	M1V7X1;M1VET8	M1V7X1	plastoquinol--plastocyanin reductase (EC 7.1.1.6)		124	EDYLKTHPPGSR	5	128		152.14	YM_Cmer-sucGrad_aDM_12092020_17	13604	3	827.111	X			TRUE	1	14135	All_with_transit_merged.mgf	138.068	M1UVM3125M1V7X1128DALGTPIKKEDYLKTHPPGSR	M1UVM3125M1V7X1128
M1UVM3	plastoquinol--plastocyanin reductase (EC 7.1.1.6)		118	DALGTPIKK	8	125	M1V7X1;M1VET8	M1V7X1	plastoquinol--plastocyanin reductase (EC 7.1.1.6)		124	EDYLKTHPPGSR	5	128		63.181	YM_Cmer-sucGrad_aDM_12092020_17	13621	5	496.67	X					14137	All_with_transit_merged.mgf	138.068	M1UVM3125M1V7X1128DALGTPIKKEDYLKTHPPGSR	M1UVM3125M1V7X1128
M1UVM3	plastoquinol--plastocyanin reductase (EC 7.1.1.6)		118	DALGTPIKK	8	125	M1V7X1;M1VET8	M1V7X1	plastoquinol--plastocyanin reductase (EC 7.1.1.6)		124	EDYLKTHPPGSR	5	128		68.034	YM_Cmer-sucGrad_aDM_12092020_17	13653	4	620.585	X			TRUE	1	14138	All_with_transit_merged.mgf	138.068	M1UVM3125M1V7X1128DALGTPIKKEDYLKTHPPGSR	M1UVM3125M1V7X1128
M1UVM3	plastoquinol--plastocyanin reductase (EC 7.1.1.6)		118	DALGTPIKK	8	125	M1V7X1;M1VET8	M1V7X1	plastoquinol--plastocyanin reductase (EC 7.1.1.6)		124	EDYLKTHPPGSR	5	128		90.731	YM_Cmer-sucGrad_aDM_12092020_18	13353	4	620.585	X			TRUE	1	14612	All_with_transit_merged.mgf	138.068	M1UVM3125M1V7X1128DALGTPIKKEDYLKTHPPGSR	M1UVM3125M1V7X1128
M1UVM3	plastoquinol--plastocyanin reductase (EC 7.1.1.6)		118	DALGTPIKK	8	125	M1V7X1;M1VET8	M1V7X1	plastoquinol--plastocyanin reductase (EC 7.1.1.6)		124	EDYLKTHPPGSR	5	128		135.6	YM_Cmer-sucGrad_aDM_12092020_18	13372	3	827.111	X			TRUE	1	14614	All_with_transit_merged.mgf	138.068	M1UVM3125M1V7X1128DALGTPIKKEDYLKTHPPGSR	M1UVM3125M1V7X1128
M1UVM3	plastoquinol--plastocyanin reductase (EC 7.1.1.6)		118	DALGTPIKK	8	125	M1V7X1;M1VET8	M1V7X1	plastoquinol--plastocyanin reductase (EC 7.1.1.6)		124	EDYLKTHPPGSR	5	128		172.92	YM_Cmer-sucGrad_aDM_12092020_18	13387	3	827.111	X			TRUE	1	14616	All_with_transit_merged.mgf	138.068	M1UVM3125M1V7X1128DALGTPIKKEDYLKTHPPGSR	M1UVM3125M1V7X1128
M1UVM3	plastoquinol--plastocyanin reductase (EC 7.1.1.6)		118	DALGTPIKK	8	125	M1V7X1;M1VET8	M1V7X1	plastoquinol--plastocyanin reductase (EC 7.1.1.6)		124	EDYLKTHPPGSR	5	128		94.122	YM_Cmer-sucGrad_aDM_12092020_18	13426	4	620.585	X			TRUE	1	14619	All_with_transit_merged.mgf	138.068	M1UVM3125M1V7X1128DALGTPIKKEDYLKTHPPGSR	M1UVM3125M1V7X1128
M1UVM3	plastoquinol--plastocyanin reductase (EC 7.1.1.6)		118	DALGTPIKK	8	125	M1V7X1;M1VET8	M1V7X1	plastoquinol--plastocyanin reductase (EC 7.1.1.6)		124	EDYLKTHPPGSR	5	128		52.265	YM_Cmer-sucGrad_aDM_12092020_18	13435	5	496.67	X					14621	All_with_transit_merged.mgf	138.068	M1UVM3125M1V7X1128DALGTPIKKEDYLKTHPPGSR	M1UVM3125M1V7X1128
M1UVM3	plastoquinol--plastocyanin reductase (EC 7.1.1.6)		118	DALGTPIKK	8	125	M1V7X1;M1VET8	M1V7X1	plastoquinol--plastocyanin reductase (EC 7.1.1.6)		124	EDYLKTHPPGSR	5	128		78.763	YM_Cmer-sucGrad_aDM_12092020_19	13583	4	620.585	X					14972	All_with_transit_merged.mgf	138.068	M1UVM3125M1V7X1128DALGTPIKKEDYLKTHPPGSR	M1UVM3125M1V7X1128
M1UVM3	plastoquinol--plastocyanin reductase (EC 7.1.1.6)		118	DALGTPIKK	8	125	M1V7X1;M1VET8	M1V7X1	plastoquinol--plastocyanin reductase (EC 7.1.1.6)		124	EDYLKTHPPGSR	5	128		123.84	YM_Cmer-sucGrad_aDM_12092020_19	13595	3	827.111	X			TRUE	1	14973	All_with_transit_merged.mgf	138.068	M1UVM3125M1V7X1128DALGTPIKKEDYLKTHPPGSR	M1UVM3125M1V7X1128
M1UVM3	plastoquinol--plastocyanin reductase (EC 7.1.1.6)		118	DALGTPIKK	8	125	M1V7X1;M1VET8	M1V7X1	plastoquinol--plastocyanin reductase (EC 7.1.1.6)		124	EDYLKTHPPGSR	5	128		57.434	YM_Cmer-sucGrad_aDM_12092020_19	13603	5	496.67	X					14975	All_with_transit_merged.mgf	138.068	M1UVM3125M1V7X1128DALGTPIKKEDYLKTHPPGSR	M1UVM3125M1V7X1128
M1UVM3	plastoquinol--plastocyanin reductase (EC 7.1.1.6)		118	DALGTPIKK	8	125	M1V7X1;M1VET8	M1V7X1	plastoquinol--plastocyanin reductase (EC 7.1.1.6)		124	EDYLKTHPPGSR	5	128		47.621	YM_Cmer-sucGrad_aDM_12092020_19	13665	4	620.585	X			TRUE	1	14976	All_with_transit_merged.mgf	138.068	M1UVM3125M1V7X1128DALGTPIKKEDYLKTHPPGSR	M1UVM3125M1V7X1128
M1UVM3	plastoquinol--plastocyanin reductase (EC 7.1.1.6)		118	DALGTPIKK	8	125	M1V7X1;M1VET8	M1V7X1	plastoquinol--plastocyanin reductase (EC 7.1.1.6)		124	EDYLKTHPPGSR	5	128		80.469	YM_Cmer-sucGrad_aDM_12112021_16	13396	4	620.585	X			TRUE	1	19290	All_with_transit_merged.mgf	138.068	M1UVM3125M1V7X1128DALGTPIKKEDYLKTHPPGSR	M1UVM3125M1V7X1128
M1UVM3	plastoquinol--plastocyanin reductase (EC 7.1.1.6)		118	DALGTPIKK	8	125	M1V7X1;M1VET8	M1V7X1	plastoquinol--plastocyanin reductase (EC 7.1.1.6)		124	EDYLKTHPPGSR	5	128		43.813	YM_Cmer-sucGrad_aDM_12112021_17	13453	5	496.67	X					19394	All_with_transit_merged.mgf	138.068	M1UVM3125M1V7X1128DALGTPIKKEDYLKTHPPGSR	M1UVM3125M1V7X1128
M1UVM3	plastoquinol--plastocyanin reductase (EC 7.1.1.6)		118	DALGTPIKK	8	125	M1V7X1;M1VET8	M1V7X1	plastoquinol--plastocyanin reductase (EC 7.1.1.6)		124	EDYLKTHPPGSR	5	128		89.959	YM_Cmer-sucGrad_aDM_12112021_17	13476	4	620.585	X					19395	All_with_transit_merged.mgf	138.068	M1UVM3125M1V7X1128DALGTPIKKEDYLKTHPPGSR	M1UVM3125M1V7X1128
M1UVM3	plastoquinol--plastocyanin reductase (EC 7.1.1.6)		118	DALGTPIKK	8	125	M1V7X1;M1VET8	M1V7X1	plastoquinol--plastocyanin reductase (EC 7.1.1.6)		124	EDYLKTHPPGSR	5	128		160.15	YM_Cmer-sucGrad_aDM_12112021_17	13486	3	827.111	X			TRUE	1	19396	All_with_transit_merged.mgf	138.068	M1UVM3125M1V7X1128DALGTPIKKEDYLKTHPPGSR	M1UVM3125M1V7X1128
M1UVM3	plastoquinol--plastocyanin reductase (EC 7.1.1.6)		118	DALGTPIKK	8	125	M1V7X1;M1VET8	M1V7X1	plastoquinol--plastocyanin reductase (EC 7.1.1.6)		124	EDYLKTHPPGSR	5	128		63.181	YM_Cmer-sucGrad_aDM_12112021_17	13487	5	496.67	X					19398	All_with_transit_merged.mgf	138.068	M1UVM3125M1V7X1128DALGTPIKKEDYLKTHPPGSR	M1UVM3125M1V7X1128
M1UVM3	plastoquinol--plastocyanin reductase (EC 7.1.1.6)		118	DALGTPIKK	8	125	M1V7X1;M1VET8	M1V7X1	plastoquinol--plastocyanin reductase (EC 7.1.1.6)		124	EDYLKTHPPGSR	5	128		90.731	YM_Cmer-sucGrad_aDM_12112021_18	13692	4	620.585	X			TRUE	1	19493	All_with_transit_merged.mgf	138.068	M1UVM3125M1V7X1128DALGTPIKKEDYLKTHPPGSR	M1UVM3125M1V7X1128
M1UVM3	plastoquinol--plastocyanin reductase (EC 7.1.1.6)		118	DALGTPIKK	8	125	M1V7X1;M1VET8	M1V7X1	plastoquinol--plastocyanin reductase (EC 7.1.1.6)		124	EDYLKTHPPGSR	5	128		113.65	YM_Cmer-sucGrad_aDM_NaBr_04122021_14	12460	3	827.111	X			TRUE	1	22748	All_with_transit_merged.mgf	138.068	M1UVM3125M1V7X1128DALGTPIKKEDYLKTHPPGSR	M1UVM3125M1V7X1128
M1UVM3	plastoquinol--plastocyanin reductase (EC 7.1.1.6)		118	DALGTPIKK	8	125	M1V7X1;M1VET8	M1V7X1	plastoquinol--plastocyanin reductase (EC 7.1.1.6)		124	EDYLKTHPPGSR	5	128		58.21	YM_Cmer-sucGrad_aDM_NaBr_04122021_14	12468	4	620.585	X			TRUE	1	22750	All_with_transit_merged.mgf	138.068	M1UVM3125M1V7X1128DALGTPIKKEDYLKTHPPGSR	M1UVM3125M1V7X1128
M1UVM3	plastoquinol--plastocyanin reductase (EC 7.1.1.6)		118	DALGTPIKK	8	125	M1V7X1;M1VET8	M1V7X1	plastoquinol--plastocyanin reductase (EC 7.1.1.6)		124	EDYLKTHPPGSR	5	128		74.987	YM_Cmer-sucGrad_aDM_NaBr_04122021_15	12384	4	620.585	X			TRUE	1	22890	All_with_transit_merged.mgf	138.068	M1UVM3125M1V7X1128DALGTPIKKEDYLKTHPPGSR	M1UVM3125M1V7X1128
M1UVM3	plastoquinol--plastocyanin reductase (EC 7.1.1.6)		118	DALGTPIKK	8	125	M1V7X1;M1VET8	M1V7X1	plastoquinol--plastocyanin reductase (EC 7.1.1.6)		124	EDYLKTHPPGSR	5	128		84.365	YM_Cmer-sucGrad_aDM_NaBr_04122021_15	12404	3	827.111	X			TRUE	1	22892	All_with_transit_merged.mgf	138.068	M1UVM3125M1V7X1128DALGTPIKKEDYLKTHPPGSR	M1UVM3125M1V7X1128
M1UVM3	plastoquinol--plastocyanin reductase (EC 7.1.1.6)		118	DALGTPIKK	8	125	M1V7X1;M1VET8	M1V7X1	plastoquinol--plastocyanin reductase (EC 7.1.1.6)		124	EDYLKTHPPGSR	5	128		84.365	YM_Cmer-sucGrad_aDM_NaBr_04122021_16	12522	3	827.111	X			TRUE	1	23085	All_with_transit_merged.mgf	138.068	M1UVM3125M1V7X1128DALGTPIKKEDYLKTHPPGSR	M1UVM3125M1V7X1128
M1UVM3	plastoquinol--plastocyanin reductase (EC 7.1.1.6)		118	DALGTPIKK	8	125	M1V7X1;M1VET8	M1V7X1	plastoquinol--plastocyanin reductase (EC 7.1.1.6)		124	EDYLKTHPPGSR	5	128		90.731	YM_Cmer-sucGrad_aDM_NaBr_04122021_17	12374	4	620.585	X			TRUE	1	23328	All_with_transit_merged.mgf	138.068	M1UVM3125M1V7X1128DALGTPIKKEDYLKTHPPGSR	M1UVM3125M1V7X1128
M1UVM3	plastoquinol--plastocyanin reductase (EC 7.1.1.6)		118	DALGTPIKK	8	125	M1V7X1;M1VET8	M1V7X1	plastoquinol--plastocyanin reductase (EC 7.1.1.6)		124	EDYLKTHPPGSR	5	128		160.15	YM_Cmer-sucGrad_aDM_NaBr_04122021_17	12378	3	827.111	X			TRUE	1	23330	All_with_transit_merged.mgf	138.068	M1UVM3125M1V7X1128DALGTPIKKEDYLKTHPPGSR	M1UVM3125M1V7X1128
M1UVM3	plastoquinol--plastocyanin reductase (EC 7.1.1.6)		118	DALGTPIKK	8	125	M1V7X1;M1VET8	M1V7X1	plastoquinol--plastocyanin reductase (EC 7.1.1.6)		124	EDYLKTHPPGSR	5	128		43.813	YM_Cmer-sucGrad_aDM_NaBr_04122021_17	12490	4	620.585	X			TRUE	1	23332	All_with_transit_merged.mgf	138.068	M1UVM3125M1V7X1128DALGTPIKKEDYLKTHPPGSR	M1UVM3125M1V7X1128
M1UVM3	plastoquinol--plastocyanin reductase (EC 7.1.1.6)		118	DALGTPIKK	8	125	M1V7X1;M1VET8	M1V7X1	plastoquinol--plastocyanin reductase (EC 7.1.1.6)		124	EDYLKTHPPGSR	5	128		49.298	YM_Cmer-sucGrad_aDM_NaBr_04122021_18	12231	4	620.585	X			TRUE	1	23546	All_with_transit_merged.mgf	138.068	M1UVM3125M1V7X1128DALGTPIKKEDYLKTHPPGSR	M1UVM3125M1V7X1128
M1UVM3	plastoquinol--plastocyanin reductase (EC 7.1.1.6)		118	DALGTPIKK	8	125	M1V7X1;M1VET8	M1V7X1	plastoquinol--plastocyanin reductase (EC 7.1.1.6)		124	EDYLKTHPPGSR	5	128		174.42	YM_Cmer-sucGrad_aDM_NaBr_04122021_18	12263	3	827.111	X			TRUE	1	23548	All_with_transit_merged.mgf	138.068	M1UVM3125M1V7X1128DALGTPIKKEDYLKTHPPGSR	M1UVM3125M1V7X1128
M1UVM3	plastoquinol--plastocyanin reductase (EC 7.1.1.6)		118	DALGTPIKK	8	125	M1V7X1;M1VET8	M1V7X1	plastoquinol--plastocyanin reductase (EC 7.1.1.6)		124	EDYLKTHPPGSR	5	128		41.621	YM_Cmer-sucGrad_aDM_NaBr_04122021_18	12265	5	496.67	X					23550	All_with_transit_merged.mgf	138.068	M1UVM3125M1V7X1128DALGTPIKKEDYLKTHPPGSR	M1UVM3125M1V7X1128
M1UVM3	plastoquinol--plastocyanin reductase (EC 7.1.1.6)		118	DALGTPIKK	8	125	M1V7X1;M1VET8	M1V7X1	plastoquinol--plastocyanin reductase (EC 7.1.1.6)		124	EDYLKTHPPGSR	5	128		94.122	YM_Cmer-sucGrad_aDM_NaBr_04122021_18	12304	4	620.585	X					23551	All_with_transit_merged.mgf	138.068	M1UVM3125M1V7X1128DALGTPIKKEDYLKTHPPGSR	M1UVM3125M1V7X1128
M1UVM3	plastoquinol--plastocyanin reductase (EC 7.1.1.6)		118	DALGTPIKK	8	125	M1V7X1;M1VET8	M1V7X1	plastoquinol--plastocyanin reductase (EC 7.1.1.6)		124	EDYLKTHPPGSR	5	128		135.6	YM_Cmer-sucGrad_aDM_NaBr_04122021_18	12342	3	827.111	X			TRUE	1	23552	All_with_transit_merged.mgf	138.068	M1UVM3125M1V7X1128DALGTPIKKEDYLKTHPPGSR	M1UVM3125M1V7X1128
M1UVM3	plastoquinol--plastocyanin reductase (EC 7.1.1.6)		118	DALGTPIKK	8	125	M1V7X1;M1VET8	M1V7X1	plastoquinol--plastocyanin reductase (EC 7.1.1.6)		124	EDYLKTHPPGSR	5	128		160.15	YM_Cmer-sucGrad_bDM_12112021_16	12999	3	827.111	X			TRUE	1	26711	All_with_transit_merged.mgf	138.068	M1UVM3125M1V7X1128DALGTPIKKEDYLKTHPPGSR	M1UVM3125M1V7X1128
M1UVM3	plastoquinol--plastocyanin reductase (EC 7.1.1.6)		118	DALGTPIKK	8	125	M1V7X1;M1VET8	M1V7X1	plastoquinol--plastocyanin reductase (EC 7.1.1.6)		124	EDYLKTHPPGSR	5	128		89.959	YM_Cmer-sucGrad_bDM_12112021_16	13009	4	620.585	X			TRUE	1	26713	All_with_transit_merged.mgf	138.068	M1UVM3125M1V7X1128DALGTPIKKEDYLKTHPPGSR	M1UVM3125M1V7X1128
M1UVM3	plastoquinol--plastocyanin reductase (EC 7.1.1.6)		118	DALGTPIKK	8	125	M1V7X1;M1VET8	M1V7X1	plastoquinol--plastocyanin reductase (EC 7.1.1.6)		124	EDYLKTHPPGSR	5	128		78.763	YM_Cmer-sucGrad_bDM_12112021_17	13046	4	620.585	X			TRUE	1	26842	All_with_transit_merged.mgf	138.068	M1UVM3125M1V7X1128DALGTPIKKEDYLKTHPPGSR	M1UVM3125M1V7X1128
M1UVM3	plastoquinol--plastocyanin reductase (EC 7.1.1.6)		118	DALGTPIKK	8	125	M1V7X1;M1VET8	M1V7X1	plastoquinol--plastocyanin reductase (EC 7.1.1.6)		124	EDYLKTHPPGSR	5	128		89.959	YM_Cmer-sucGrad_bDM_NaBr_22012022_16	13206	4	620.585	X			TRUE	1	29626	All_with_transit_merged.mgf	138.068	M1UVM3125M1V7X1128DALGTPIKKEDYLKTHPPGSR	M1UVM3125M1V7X1128
M1UVM3	plastoquinol--plastocyanin reductase (EC 7.1.1.6)		118	DALGTPIKK	8	125	M1V7X1;M1VET8	M1V7X1	plastoquinol--plastocyanin reductase (EC 7.1.1.6)		124	EDYLKTHPPGSR	5	128		140.14	YM_Cmer-sucGrad_bDM_NaBr_22012022_18	13121	3	827.111	X			TRUE	1	29979	All_with_transit_merged.mgf	138.068	M1UVM3125M1V7X1128DALGTPIKKEDYLKTHPPGSR	M1UVM3125M1V7X1128
M1UVM3	plastoquinol--plastocyanin reductase (EC 7.1.1.6)		118	DALGTPIKK	8	125	M1V7X1;M1VET8	M1V7X1	plastoquinol--plastocyanin reductase (EC 7.1.1.6)		124	EDYLKTHPPGSR	5	128		96.306	YM_Cmer-sucGrad_bDM_NaBr_22012022_18	13127	4	620.585	X					29981	All_with_transit_merged.mgf	138.068	M1UVM3125M1V7X1128DALGTPIKKEDYLKTHPPGSR	M1UVM3125M1V7X1128
M1UVM3	plastoquinol--plastocyanin reductase (EC 7.1.1.6)		118	DALGTPIKK	8	125	M1V7X1;M1VET8	M1V7X1	plastoquinol--plastocyanin reductase (EC 7.1.1.6)		124	EDYLKTHPPGSR	5	128		160.15	YM_Cmer-sucGrad_bDM_NaBr_22012022_18	13170	3	827.111	X			TRUE	1	29982	All_with_transit_merged.mgf	138.068	M1UVM3125M1V7X1128DALGTPIKKEDYLKTHPPGSR	M1UVM3125M1V7X1128
M1UVM3	plastoquinol--plastocyanin reductase (EC 7.1.1.6)		118	DALGTPIKK	8	125	M1V7X1;M1VET8	M1V7X1	plastoquinol--plastocyanin reductase (EC 7.1.1.6)		124	EDYLKTHPPGSR	5	128		80.469	YM_Cmer-sucGrad_bDM_NaBr_22012022_19	12768	4	620.585	X					30183	All_with_transit_merged.mgf	138.068	M1UVM3125M1V7X1128DALGTPIKKEDYLKTHPPGSR	M1UVM3125M1V7X1128
M1UVM3	plastoquinol--plastocyanin reductase (EC 7.1.1.6)		118	DALGTPIKK	8	125	M1V7X1;M1VET8	M1V7X1	plastoquinol--plastocyanin reductase (EC 7.1.1.6)		124	EDYLKTHPPGSR	5	128		148.18	YM_Cmer-sucGrad_bDM_NaBr_22012022_19	12779	3	827.111	X			TRUE	1	30184	All_with_transit_merged.mgf	138.068	M1UVM3125M1V7X1128DALGTPIKKEDYLKTHPPGSR	M1UVM3125M1V7X1128
M1UVM3	plastoquinol--plastocyanin reductase (EC 7.1.1.6)		118	DALGTPIKK	8	125	M1V7X1;M1VET8	M1V7X1	plastoquinol--plastocyanin reductase (EC 7.1.1.6)		124	EDYLKTHPPGSR	5	128		186.46	YM_Cmer-sucGrad_bDM_NaBr_22012022_19	12782	3	827.111	X			TRUE	1	30186	All_with_transit_merged.mgf	138.068	M1UVM3125M1V7X1128DALGTPIKKEDYLKTHPPGSR	M1UVM3125M1V7X1128
M1UVM3	plastoquinol--plastocyanin reductase (EC 7.1.1.6)		118	DALGTPIKK	8	125	M1V7X1;M1VET8	M1V7X1	plastoquinol--plastocyanin reductase (EC 7.1.1.6)		124	EDYLKTHPPGSR	5	128		94.122	YM_Cmer-sucGrad_bDM_NaBr_22012022_19	12840	4	620.585	X			TRUE	1	30188	All_with_transit_merged.mgf	138.068	M1UVM3125M1V7X1128DALGTPIKKEDYLKTHPPGSR	M1UVM3125M1V7X1128
M1UVM3	plastoquinol--plastocyanin reductase (EC 7.1.1.6)		118	DALGTPIKK	8	125	M1V7X1;M1VET8	M1V7X1	plastoquinol--plastocyanin reductase (EC 7.1.1.6)		124	EDYLKTHPPGSR	5	128		123.84	YM_Cmer-sucGrad_bDM_NaBr_22012022_19	12870	3	827.111	X			TRUE	1	30190	All_with_transit_merged.mgf	138.068	M1UVM3125M1V7X1128DALGTPIKKEDYLKTHPPGSR	M1UVM3125M1V7X1128
M1UVM3	plastoquinol--plastocyanin reductase (EC 7.1.1.6)		118	DALGTPIKK	8	125	M1V7X1;M1VET8	M1V7X1	plastoquinol--plastocyanin reductase (EC 7.1.1.6)		124	EDYLKTHPPGSR	5	128		89.959	YM_Cmer-sucGrad_bDM_NaBr_22012022_19	12892	3	827.111	X			TRUE	1	30192	All_with_transit_merged.mgf	138.068	M1UVM3125M1V7X1128DALGTPIKKEDYLKTHPPGSR	M1UVM3125M1V7X1128
M1UVM3	plastoquinol--plastocyanin reductase (EC 7.1.1.6)		118	DALGTPIKK	8	125	M1V7X1;M1VET8	M1V7X1	plastoquinol--plastocyanin reductase (EC 7.1.1.6)		124	EDYLKTHPPGSR	5	128		160.15	YM_Cmer-sucGrad_bDM_NaBr_22012022_20	12835	3	827.111	X			TRUE	1	30290	All_with_transit_merged.mgf	138.068	M1UVM3125M1V7X1128DALGTPIKKEDYLKTHPPGSR	M1UVM3125M1V7X1128
M1UVM3	plastoquinol--plastocyanin reductase (EC 7.1.1.6)		118	DALGTPIKK	8	125	M1V7X1;M1VET8	M1V7X1	plastoquinol--plastocyanin reductase (EC 7.1.1.6)		124	EDYLKTHPPGSR	5	128		78.763	YM_Cmer-sucGrad_bOG_12112021_17	12303	4	620.585	X					32559	All_with_transit_merged.mgf	138.068	M1UVM3125M1V7X1128DALGTPIKKEDYLKTHPPGSR	M1UVM3125M1V7X1128
M1UVM3	plastoquinol--plastocyanin reductase (EC 7.1.1.6)		118	DALGTPIKK	8	125	M1V7X1;M1VET8	M1V7X1	plastoquinol--plastocyanin reductase (EC 7.1.1.6)		124	EDYLKTHPPGSR	5	128		70.622	YM_Cmer-sucGrad_bOG_12112021_18	12349	4	620.585	X			TRUE	1	32691	All_with_transit_merged.mgf	138.068	M1UVM3125M1V7X1128DALGTPIKKEDYLKTHPPGSR	M1UVM3125M1V7X1128
M1UVM3	plastoquinol--plastocyanin reductase (EC 7.1.1.6)		118	DALGTPIKK	8	125	M1V7X1;M1VET8	M1V7X1	plastoquinol--plastocyanin reductase (EC 7.1.1.6)		124	EDYLKTHPPGSR	5	128		148.18	YM_Cmer-sucGrad_bOG_12112021_18	12382	3	827.111	X			TRUE	1	32693	All_with_transit_merged.mgf	138.068	M1UVM3125M1V7X1128DALGTPIKKEDYLKTHPPGSR	M1UVM3125M1V7X1128
M1UVM3	plastoquinol--plastocyanin reductase (EC 7.1.1.6)		118	DALGTPIKK	8	125	M1V7X1;M1VET8	M1V7X1	plastoquinol--plastocyanin reductase (EC 7.1.1.6)		124	EDYLKTHPPGSR	5	128		104.24	YM_Cmer-sucGrad_bOG_12112021_19	12509	4	620.585	X			TRUE	1	32775	All_with_transit_merged.mgf	138.068	M1UVM3125M1V7X1128DALGTPIKKEDYLKTHPPGSR	M1UVM3125M1V7X1128
M1UVM3	plastoquinol--plastocyanin reductase (EC 7.1.1.6)		118	DALGTPIKK	8	125	M1V7X1;M1VET8	M1V7X1	plastoquinol--plastocyanin reductase (EC 7.1.1.6)		124	EDYLKTHPPGSR	5	128		172.11	YM_Cmer-sucGrad_bOG_12112021_19	12531	3	827.111	X			TRUE	1	32777	All_with_transit_merged.mgf	138.068	M1UVM3125M1V7X1128DALGTPIKKEDYLKTHPPGSR	M1UVM3125M1V7X1128
M1UVM3	plastoquinol--plastocyanin reductase (EC 7.1.1.6)		118	DALGTPIKK	8	125	M1V7X1;M1VET8	M1V7X1	plastoquinol--plastocyanin reductase (EC 7.1.1.6)		124	EDYLKTHPPGSR	5	128		90.731	YM_Cmer-sucGrad_bOG_12112021_20	12387	4	620.585	X					32874	All_with_transit_merged.mgf	138.068	M1UVM3125M1V7X1128DALGTPIKKEDYLKTHPPGSR	M1UVM3125M1V7X1128
M1UVM3	plastoquinol--plastocyanin reductase (EC 7.1.1.6)		118	DALGTPIKK	8	125	M1V7X1;M1VET8	M1V7X1	plastoquinol--plastocyanin reductase (EC 7.1.1.6)		124	EDYLKTHPPGSR	5	128		80.469	YM_Cmer-sucGrad_bOG_14092020_22	13136	4	620.585	X			TRUE	1	36729	All_with_transit_merged.mgf	138.068	M1UVM3125M1V7X1128DALGTPIKKEDYLKTHPPGSR	M1UVM3125M1V7X1128
M1UVM3	plastoquinol--plastocyanin reductase (EC 7.1.1.6)		118	DALGTPIKK	8	125	M1V7X1;M1VET8	M1V7X1	plastoquinol--plastocyanin reductase (EC 7.1.1.6)		124	EDYLKTHPPGSR	5	128		43.813	YM_Cmer-sucGrad_bOG_14092020_22	13161	5	496.67	X					36731	All_with_transit_merged.mgf	138.068	M1UVM3125M1V7X1128DALGTPIKKEDYLKTHPPGSR	M1UVM3125M1V7X1128
M1UVM3	plastoquinol--plastocyanin reductase (EC 7.1.1.6)		118	DALGTPIKK	8	125	M1V7X1;M1VET8	M1V7X1	plastoquinol--plastocyanin reductase (EC 7.1.1.6)		124	EDYLKTHPPGSR	5	128		61.212	YM_Cmer-sucGrad_bOG_14092020_23	12748	4	620.585	X			TRUE	1	37024	All_with_transit_merged.mgf	138.068	M1UVM3125M1V7X1128DALGTPIKKEDYLKTHPPGSR	M1UVM3125M1V7X1128
M1UVM3	plastoquinol--plastocyanin reductase (EC 7.1.1.6)		118	DALGTPIKK	8	125	M1V7X1;M1VET8	M1V7X1	plastoquinol--plastocyanin reductase (EC 7.1.1.6)		124	EDYLKTHPPGSR	5	128		80.312	YM_Cmer-sucGrad_bOG_14092020_24	12667	3	827.111	X			TRUE	1	37266	All_with_transit_merged.mgf	138.068	M1UVM3125M1V7X1128DALGTPIKKEDYLKTHPPGSR	M1UVM3125M1V7X1128
M1UVM3	plastoquinol--plastocyanin reductase (EC 7.1.1.6)		118	DALGTPIKK	8	125	M1V7X1;M1VET8	M1V7X1	plastoquinol--plastocyanin reductase (EC 7.1.1.6)		124	EDYLKTHPPGSR	5	128		68.034	YM_Cmer-sucGrad_bOG_14092020_24	12706	4	620.585	X			TRUE	1	37268	All_with_transit_merged.mgf	138.068	M1UVM3125M1V7X1128DALGTPIKKEDYLKTHPPGSR	M1UVM3125M1V7X1128
M1UVM3	plastoquinol--plastocyanin reductase (EC 7.1.1.6)		118	DALGTPIKK	8	125	M1V7X1;M1VET8	M1V7X1	plastoquinol--plastocyanin reductase (EC 7.1.1.6)		124	EDYLKTHPPGSR	5	128		78.763	YM_Cmer-sucGrad_bOG_14092020_25	12508	4	620.585	X			TRUE	1	37504	All_with_transit_merged.mgf	138.068	M1UVM3125M1V7X1128DALGTPIKKEDYLKTHPPGSR	M1UVM3125M1V7X1128
M1UVM3	plastoquinol--plastocyanin reductase (EC 7.1.1.6)		118	DALGTPIKK	8	125	M1V7X1;M1VET8	M1V7X1	plastoquinol--plastocyanin reductase (EC 7.1.1.6)		124	EDYLKTHPPGSR	5	128		126.1	YM_Cmer-sucGrad_bOG_14092020_25	12547	3	827.111	X			TRUE	1	37506	All_with_transit_merged.mgf	138.068	M1UVM3125M1V7X1128DALGTPIKKEDYLKTHPPGSR	M1UVM3125M1V7X1128
M1UVM3	plastoquinol--plastocyanin reductase (EC 7.1.1.6)		118	DALGTPIKK	8	125	M1V7X1;M1VET8	M1V7X1	plastoquinol--plastocyanin reductase (EC 7.1.1.6)		124	EDYLKTHPPGSR	5	128		53.869	YM_Cmer-sucGrad_bOG_14092020_25	12582	5	496.67	X			TRUE	1	37509	All_with_transit_merged.mgf	138.068	M1UVM3125M1V7X1128DALGTPIKKEDYLKTHPPGSR	M1UVM3125M1V7X1128
M1UVM3	plastoquinol--plastocyanin reductase (EC 7.1.1.6)		118	DALGTPIKK	8	125	M1V7X1;M1VET8	M1V7X1	plastoquinol--plastocyanin reductase (EC 7.1.1.6)		124	EDYLKTHPPGSR	5	128		83.047	YM_Cmer-sucGrad_bOG_14092020_25	12585	4	620.585	X			TRUE	1	37511	All_with_transit_merged.mgf	138.068	M1UVM3125M1V7X1128DALGTPIKKEDYLKTHPPGSR	M1UVM3125M1V7X1128
M1UVM3	plastoquinol--plastocyanin reductase (EC 7.1.1.6)		118	DALGTPIKK	8	125	M1V7X1;M1VET8	M1V7X1	plastoquinol--plastocyanin reductase (EC 7.1.1.6)		124	EDYLKTHPPGSR	5	128		52.816	YM_Cmer-sucGrad_bOG_14092020_25	12632	3	827.111	X			TRUE	1	37513	All_with_transit_merged.mgf	138.068	M1UVM3125M1V7X1128DALGTPIKKEDYLKTHPPGSR	M1UVM3125M1V7X1128
M1UVM3	plastoquinol--plastocyanin reductase (EC 7.1.1.6)		118	DALGTPIKK	8	125	M1V7X1;M1VET8	M1V7X1	plastoquinol--plastocyanin reductase (EC 7.1.1.6)		124	EDYLKTHPPGSR	5	128		58.21	YM_Cmer-sucGrad_bOG_14092020_25	12676	4	620.585	X			TRUE	1	37515	All_with_transit_merged.mgf	138.068	M1UVM3125M1V7X1128DALGTPIKKEDYLKTHPPGSR	M1UVM3125M1V7X1128
M1UVM3	plastoquinol--plastocyanin reductase (EC 7.1.1.6)		118	DALGTPIKK	8	125	M1V7X1;M1VET8	M1V7X1	plastoquinol--plastocyanin reductase (EC 7.1.1.6)		124	EDYLKTHPPGSR	5	128		83.047	YM_Cmer-sucGrad_bOG_14092020_26	12563	4	620.585	X					37723	All_with_transit_merged.mgf	138.068	M1UVM3125M1V7X1128DALGTPIKKEDYLKTHPPGSR	M1UVM3125M1V7X1128
M1UVM3	plastoquinol--plastocyanin reductase (EC 7.1.1.6)		118	DALGTPIKK	8	125	M1V7X1;M1VET8	M1V7X1	plastoquinol--plastocyanin reductase (EC 7.1.1.6)		124	EDYLKTHPPGSR	5	128		71.558	YM_Cmer_SDG_2MDSS_aDM_07042022_17	13709	4	620.585	X			TRUE	1	40143	All_with_transit_merged.mgf	138.068	M1UVM3125M1V7X1128DALGTPIKKEDYLKTHPPGSR	M1UVM3125M1V7X1128
M1UVM3	plastoquinol--plastocyanin reductase (EC 7.1.1.6)		118	DALGTPIKK	8	125	M1V7X1;M1VET8	M1V7X1	plastoquinol--plastocyanin reductase (EC 7.1.1.6)		124	EDYLKTHPPGSR	5	128		78.763	YM_Cmer_SDG_2MDSS_aDM_07042022_18	14042	4	620.585	X			TRUE	1	40253	All_with_transit_merged.mgf	138.068	M1UVM3125M1V7X1128DALGTPIKKEDYLKTHPPGSR	M1UVM3125M1V7X1128
M1UVM3	plastoquinol--plastocyanin reductase (EC 7.1.1.6)		118	DALGTPIKK	8	125	M1V7X1;M1VET8	M1V7X1	plastoquinol--plastocyanin reductase (EC 7.1.1.6)		124	EDYLKTHPPGSR	5	128		140.14	YM_Cmer_SDG_2MDSS_aDM_07042022_18	14060	3	827.111	X			TRUE	1	40255	All_with_transit_merged.mgf	138.068	M1UVM3125M1V7X1128DALGTPIKKEDYLKTHPPGSR	M1UVM3125M1V7X1128
M1UVM3	plastoquinol--plastocyanin reductase (EC 7.1.1.6)		118	DALGTPIKK	8	125	M1V7X1;M1VET8	M1V7X1	plastoquinol--plastocyanin reductase (EC 7.1.1.6)		124	EDYLKTHPPGSR	5	128		162.68	YM_Cmer_SDG_2MDSS_aDM_07042022_18	14065	3	827.111	X			TRUE	1	40257	All_with_transit_merged.mgf	138.068	M1UVM3125M1V7X1128DALGTPIKKEDYLKTHPPGSR	M1UVM3125M1V7X1128
M1UVM3	plastoquinol--plastocyanin reductase (EC 7.1.1.6)		118	DALGTPIKK	8	125	M1V7X1;M1VET8	M1V7X1	plastoquinol--plastocyanin reductase (EC 7.1.1.6)		124	EDYLKTHPPGSR	5	128		57.434	YM_Cmer_SDG_2MDSS_aDM_07042022_18	14067	5	496.67	X					40259	All_with_transit_merged.mgf	138.068	M1UVM3125M1V7X1128DALGTPIKKEDYLKTHPPGSR	M1UVM3125M1V7X1128
M1UVM3	plastoquinol--plastocyanin reductase (EC 7.1.1.6)		118	DALGTPIKK	8	125	M1V7X1;M1VET8	M1V7X1	plastoquinol--plastocyanin reductase (EC 7.1.1.6)		124	EDYLKTHPPGSR	5	128		162.68	YM_Cmer_SDG_2MDSS_aDM_07042022_18	14077	3	827.111	X			TRUE	1	40260	All_with_transit_merged.mgf	138.068	M1UVM3125M1V7X1128DALGTPIKKEDYLKTHPPGSR	M1UVM3125M1V7X1128
M1UVM3	plastoquinol--plastocyanin reductase (EC 7.1.1.6)		118	DALGTPIKK	8	125	M1V7X1;M1VET8	M1V7X1	plastoquinol--plastocyanin reductase (EC 7.1.1.6)		124	EDYLKTHPPGSR	5	128		78.763	YM_Cmer_SDG_2MDSS_aDM_07042022_18	14113	4	620.585	X			TRUE	1	40262	All_with_transit_merged.mgf	138.068	M1UVM3125M1V7X1128DALGTPIKKEDYLKTHPPGSR	M1UVM3125M1V7X1128
M1UVM3	plastoquinol--plastocyanin reductase (EC 7.1.1.6)		118	DALGTPIKK	8	125	M1V7X1;M1VET8	M1V7X1	plastoquinol--plastocyanin reductase (EC 7.1.1.6)		124	EDYLKTHPPGSR	5	128		80.469	YM_Cmer_SDG_2MDSS_aDM_07042022_19	13924	4	620.585	X					40346	All_with_transit_merged.mgf	138.068	M1UVM3125M1V7X1128DALGTPIKKEDYLKTHPPGSR	M1UVM3125M1V7X1128
M1UVM3	plastoquinol--plastocyanin reductase (EC 7.1.1.6)		118	DALGTPIKK	8	125	M1V7X1;M1VET8	M1V7X1	plastoquinol--plastocyanin reductase (EC 7.1.1.6)		124	EDYLKTHPPGSR	5	128		71.558	YM_Cmer_SDG_2MDSS_aDM_07042022_19	13930	3	827.111	X			TRUE	1	40347	All_with_transit_merged.mgf	138.068	M1UVM3125M1V7X1128DALGTPIKKEDYLKTHPPGSR	M1UVM3125M1V7X1128
M1UVM3	plastoquinol--plastocyanin reductase (EC 7.1.1.6)		118	DALGTPIKK	8	125	M1V7X1;M1VET8	M1V7X1	plastoquinol--plastocyanin reductase (EC 7.1.1.6)		124	EDYLKTHPPGSR	5	128		57.434	YM_Cmer_sucGrad_42deg_OG_14042022_14	14256	4	620.585	X			TRUE	1	42592	All_with_transit_merged.mgf	138.068	M1UVM3125M1V7X1128DALGTPIKKEDYLKTHPPGSR	M1UVM3125M1V7X1128
M1UVM3	plastoquinol--plastocyanin reductase (EC 7.1.1.6)		118	DALGTPIKK	8	125	M1V7X1;M1VET8	M1V7X1	plastoquinol--plastocyanin reductase (EC 7.1.1.6)		124	EDYLKTHPPGSR	5	128		61.212	YM_Cmer_sucGrad_42deg_OG_14042022_16	14339	4	620.585	X					42956	All_with_transit_merged.mgf	138.068	M1UVM3125M1V7X1128DALGTPIKKEDYLKTHPPGSR	M1UVM3125M1V7X1128
M1UVM3	plastoquinol--plastocyanin reductase (EC 7.1.1.6)		118	DALGTPIKK	8	125	M1V7X1;M1VET8	M1V7X1	plastoquinol--plastocyanin reductase (EC 7.1.1.6)		124	EDYLKTHPPGSR	5	128		46.746	YM_Cmer_sucGrad_42deg_OG_14042022_16	14348	4	620.585	X			TRUE	1	42957	All_with_transit_merged.mgf	138.068	M1UVM3125M1V7X1128DALGTPIKKEDYLKTHPPGSR	M1UVM3125M1V7X1128
M1UVM3	plastoquinol--plastocyanin reductase (EC 7.1.1.6)		118	DALGTPIKK	8	125	M1V7X1;M1VET8	M1V7X1	plastoquinol--plastocyanin reductase (EC 7.1.1.6)		124	EDYLKTHPPGSR	5	128		66.004	YM_Cmer_sucGrad_42deg_OG_14042022_17	14249	4	620.585	X					43145	All_with_transit_merged.mgf	138.068	M1UVM3125M1V7X1128DALGTPIKKEDYLKTHPPGSR	M1UVM3125M1V7X1128
M1UVM3	plastoquinol--plastocyanin reductase (EC 7.1.1.6)		118	DALGTPIKK	8	125	M1V7X1;M1VET8	M1V7X1	plastoquinol--plastocyanin reductase (EC 7.1.1.6)		124	EDYLKTHPPGSR	5	128		41.621	YM_Cmer_sucGrad_42deg_OG_14042022_18	14070	4	620.585	X					43274	All_with_transit_merged.mgf	138.068	M1UVM3125M1V7X1128DALGTPIKKEDYLKTHPPGSR	M1UVM3125M1V7X1128
M1UVM3	plastoquinol--plastocyanin reductase (EC 7.1.1.6)		118	DALGTPIKK	8	125	M1V7X1;M1VET8	M1V7X1	plastoquinol--plastocyanin reductase (EC 7.1.1.6)		124	EDYLKTHPPGSR	5	128		84.365	YM_Cmer_sucGrad_42deg_OG_14042022_18	14107	4	620.585	X					43275	All_with_transit_merged.mgf	138.068	M1UVM3125M1V7X1128DALGTPIKKEDYLKTHPPGSR	M1UVM3125M1V7X1128
M1UVM3	plastoquinol--plastocyanin reductase (EC 7.1.1.6)		118	DALGTPIKK	8	125	M1V7X1;M1VET8	M1V7X1	plastoquinol--plastocyanin reductase (EC 7.1.1.6)		124	EDYLKTHPPGSR	5	128		98.902	YM_Cmer_sucGrad_42deg_OG_14042022_18	14108	3	827.111	X			TRUE	1	43276	All_with_transit_merged.mgf	138.068	M1UVM3125M1V7X1128DALGTPIKKEDYLKTHPPGSR	M1UVM3125M1V7X1128
M1UVM3	plastoquinol--plastocyanin reductase (EC 7.1.1.6)		118	DALGTPIKK	8	125	M1V7X1;M1VET8	M1V7X1	plastoquinol--plastocyanin reductase (EC 7.1.1.6)		124	EDYLKTHPPGSR	5	128		113.65	YM_Cmer_sucGrad_42deg_OG_14042022_18	14128	3	827.111	X			TRUE	1	43278	All_with_transit_merged.mgf	138.068	M1UVM3125M1V7X1128DALGTPIKKEDYLKTHPPGSR	M1UVM3125M1V7X1128
M1UVM3	plastoquinol--plastocyanin reductase (EC 7.1.1.6)		118	DALGTPIKK	8	125	M1V7X1;M1VET8	M1V7X1	plastoquinol--plastocyanin reductase (EC 7.1.1.6)		124	EDYLKTHPPGSR	5	128		46.746	YM_Cmer_sucGrad_42deg_OG_14042022_18	14184	4	620.585	X			TRUE	1	43280	All_with_transit_merged.mgf	138.068	M1UVM3125M1V7X1128DALGTPIKKEDYLKTHPPGSR	M1UVM3125M1V7X1128
M1UVM3	plastoquinol--plastocyanin reductase (EC 7.1.1.6)		118	DALGTPIKK	8	125	M1V7X1;M1VET8	M1V7X1	plastoquinol--plastocyanin reductase (EC 7.1.1.6)		124	EDYLKTHPPGSR	5	128		78.763	YM_Cmer_sucGrad_42deg_OG_14042022_19	14010	4	620.585	X			TRUE	1	43379	All_with_transit_merged.mgf	138.068	M1UVM3125M1V7X1128DALGTPIKKEDYLKTHPPGSR	M1UVM3125M1V7X1128
M1UVM3	plastoquinol--plastocyanin reductase (EC 7.1.1.6)		118	DALGTPIKK	8	125	M1V7X1;M1VET8	M1V7X1	plastoquinol--plastocyanin reductase (EC 7.1.1.6)		124	EDYLKTHPPGSR	5	128		101.6	YM_Cmer_sucGrad_42deg_OG_14042022_19	14054	3	827.111	X			TRUE	1	43381	All_with_transit_merged.mgf	138.068	M1UVM3125M1V7X1128DALGTPIKKEDYLKTHPPGSR	M1UVM3125M1V7X1128
M1UVM3	plastoquinol--plastocyanin reductase (EC 7.1.1.6)		118	DALGTPIKK	8	125	M1V7X1;M1VET8	M1V7X1	plastoquinol--plastocyanin reductase (EC 7.1.1.6)		124	EDYLKTHPPGSR	5	128		49.298	YM_Cmer_sucGrad_42deg_OG_14042022_19	14061	5	496.67	X					43383	All_with_transit_merged.mgf	138.068	M1UVM3125M1V7X1128DALGTPIKKEDYLKTHPPGSR	M1UVM3125M1V7X1128
M1UVM3	plastoquinol--plastocyanin reductase (EC 7.1.1.6)		118	DALGTPIKK	8	125	M1V7X1;M1VET8	M1V7X1	plastoquinol--plastocyanin reductase (EC 7.1.1.6)		124	EDYLKTHPPGSR	5	128		74.987	YM_Cmer_sucGrad_42deg_OG_14042022_19	14087	4	620.585	X					43384	All_with_transit_merged.mgf	138.068	M1UVM3125M1V7X1128DALGTPIKKEDYLKTHPPGSR	M1UVM3125M1V7X1128
M1UVM3	plastoquinol--plastocyanin reductase (EC 7.1.1.6)		118	DALGTPIKK	8	125	M1V7X1;M1VET8	M1V7X1	plastoquinol--plastocyanin reductase (EC 7.1.1.6)		124	EDYLKTHPPGSR	5	128		57.434	YM_Cmer_sucGrad_42deg_OG_14042022_20	14010	4	620.585	X					43466	All_with_transit_merged.mgf	138.068	M1UVM3125M1V7X1128DALGTPIKKEDYLKTHPPGSR	M1UVM3125M1V7X1128
M1UVM3	plastoquinol--plastocyanin reductase (EC 7.1.1.6)		118	DALGTPIKK	8	125	M1V7X1;M1VET8	M1V7X1	plastoquinol--plastocyanin reductase (EC 7.1.1.6)		124	EDYLKTHPPGSR	5	128		49.298	YM_Cmer_sucGrad_42deg_OG_14042022_20	14016	3	827.111	X			TRUE	1	43467	All_with_transit_merged.mgf	138.068	M1UVM3125M1V7X1128DALGTPIKKEDYLKTHPPGSR	M1UVM3125M1V7X1128
M1UVM3	plastoquinol--plastocyanin reductase (EC 7.1.1.6)		118	DALGTPIKK	8	125	M1V7X1;M1VET8	M1V7X1	plastoquinol--plastocyanin reductase (EC 7.1.1.6)		124	EDYLKTHPPGSR	5	128		58.21	YM_Cmer_sucGrad_42deg_OG_14042022_20	14081	4	620.585	X			TRUE	1	43469	All_with_transit_merged.mgf	138.068	M1UVM3125M1V7X1128DALGTPIKKEDYLKTHPPGSR	M1UVM3125M1V7X1128
M1UVM3	plastoquinol--plastocyanin reductase (EC 7.1.1.6)		118	DALGTPIKK	8	125	M1V7X1;M1VET8	M1V7X1	plastoquinol--plastocyanin reductase (EC 7.1.1.6)		124	EDYLKTHPPGSR	5	128		30.543	YM_Cmer_sucGrad_42deg_OG_14042022_21	13832	5	496.67	X			TRUE	1	43545	All_with_transit_merged.mgf	138.068	M1UVM3125M1V7X1128DALGTPIKKEDYLKTHPPGSR	M1UVM3125M1V7X1128
M1UVM3	plastoquinol--plastocyanin reductase (EC 7.1.1.6)		118	DALGTPIKK	8	125	M1V7X1;M1VET8	M1V7X1	plastoquinol--plastocyanin reductase (EC 7.1.1.6)		124	EDYLKTHPPGSR	5	128		84.365	YM_Cmer_sucGrad_42deg_OG_14042022_21	13835	3	827.111	X			TRUE	1	43547	All_with_transit_merged.mgf	138.068	M1UVM3125M1V7X1128DALGTPIKKEDYLKTHPPGSR	M1UVM3125M1V7X1128
M1UVM3	plastoquinol--plastocyanin reductase (EC 7.1.1.6)		118	DALGTPIKK	8	125	M1V7X1;M1VET8	M1V7X1	plastoquinol--plastocyanin reductase (EC 7.1.1.6)		124	EDYLKTHPPGSR	5	128		90.731	YM_Cmer_sucGrad_42deg_OG_14042022_21	13845	3	827.111	X			TRUE	1	43549	All_with_transit_merged.mgf	138.068	M1UVM3125M1V7X1128DALGTPIKKEDYLKTHPPGSR	M1UVM3125M1V7X1128
M1UVM3	plastoquinol--plastocyanin reductase (EC 7.1.1.6)		118	DALGTPIKK	8	125	M1V7X1;M1VET8	M1V7X1	plastoquinol--plastocyanin reductase (EC 7.1.1.6)		124	EDYLKTHPPGSR	5	128		94.122	YM_Cmer_sucGrad_42deg_OG_14042022_21	13857	4	620.585	X			TRUE	1	43551	All_with_transit_merged.mgf	138.068	M1UVM3125M1V7X1128DALGTPIKKEDYLKTHPPGSR	M1UVM3125M1V7X1128
M1UVM3	plastoquinol--plastocyanin reductase (EC 7.1.1.6)		118	DALGTPIKK	8	125	M1V7X1;M1VET8	M1V7X1	plastoquinol--plastocyanin reductase (EC 7.1.1.6)		124	EDYLKTHPPGSR	5	128		41.621	YM_Cmer_sucGrad_42deg_OG_14042022_21	13860	5	496.67	X			TRUE	1	43553	All_with_transit_merged.mgf	138.068	M1UVM3125M1V7X1128DALGTPIKKEDYLKTHPPGSR	M1UVM3125M1V7X1128
M1UVM3	plastoquinol--plastocyanin reductase (EC 7.1.1.6)		118	DALGTPIKK	8	125	M1V7X1;M1VET8	M1V7X1	plastoquinol--plastocyanin reductase (EC 7.1.1.6)		124	EDYLKTHPPGSR	5	128		61.212	YM_Cmer_sucGrad_42deg_OG_14042022_22	13976	4	620.585	X			TRUE	1	43644	All_with_transit_merged.mgf	138.068	M1UVM3125M1V7X1128DALGTPIKKEDYLKTHPPGSR	M1UVM3125M1V7X1128
M1UVM3	plastoquinol--plastocyanin reductase (EC 7.1.1.6)		118	DALGTPIKK	8	125	M1V7X1;M1VET8	M1V7X1	plastoquinol--plastocyanin reductase (EC 7.1.1.6)		124	EDYLKTHPPGSR	5	128		57.804	YM_Cmer_sucGrad_42deg_OG_22022022_14	15119	3	827.111	X			TRUE	1	45483	All_with_transit_merged.mgf	138.068	M1UVM3125M1V7X1128DALGTPIKKEDYLKTHPPGSR	M1UVM3125M1V7X1128
M1UVM3	plastoquinol--plastocyanin reductase (EC 7.1.1.6)		118	DALGTPIKK	8	125	M1V7X1;M1VET8	M1V7X1	plastoquinol--plastocyanin reductase (EC 7.1.1.6)		124	EDYLKTHPPGSR	5	128		113.65	YM_Cmer_sucGrad_42deg_OG_22022022_17	14195	4	620.585	X			TRUE	1	46007	All_with_transit_merged.mgf	138.068	M1UVM3125M1V7X1128DALGTPIKKEDYLKTHPPGSR	M1UVM3125M1V7X1128
M1UVM3	plastoquinol--plastocyanin reductase (EC 7.1.1.6)		118	DALGTPIKK	8	125	M1V7X1;M1VET8	M1V7X1	plastoquinol--plastocyanin reductase (EC 7.1.1.6)		124	EDYLKTHPPGSR	5	128		78.763	YM_Cmer_sucGrad_42deg_OG_22022022_17	14215	3	827.111	X			TRUE	1	46009	All_with_transit_merged.mgf	138.068	M1UVM3125M1V7X1128DALGTPIKKEDYLKTHPPGSR	M1UVM3125M1V7X1128
M1UVM3	plastoquinol--plastocyanin reductase (EC 7.1.1.6)		118	DALGTPIKK	8	125	M1V7X1;M1VET8	M1V7X1	plastoquinol--plastocyanin reductase (EC 7.1.1.6)		124	EDYLKTHPPGSR	5	128		66.004	YM_Cmer_sucGrad_42deg_OG_22022022_17	14223	3	827.111	X			TRUE	1	46011	All_with_transit_merged.mgf	138.068	M1UVM3125M1V7X1128DALGTPIKKEDYLKTHPPGSR	M1UVM3125M1V7X1128
M1UVM3	plastoquinol--plastocyanin reductase (EC 7.1.1.6)		118	DALGTPIKK	8	125	M1V7X1;M1VET8	M1V7X1	plastoquinol--plastocyanin reductase (EC 7.1.1.6)		124	EDYLKTHPPGSR	5	128		80.469	YM_Cmer_sucGrad_42deg_OG_22022022_19	15463	3	827.111	X			TRUE	1	46175	All_with_transit_merged.mgf	138.068	M1UVM3125M1V7X1128DALGTPIKKEDYLKTHPPGSR	M1UVM3125M1V7X1128
M1UVM3	plastoquinol--plastocyanin reductase (EC 7.1.1.6)		118	DALGTPIKK	8	125	M1V7X1;M1VET8	M1V7X1	plastoquinol--plastocyanin reductase (EC 7.1.1.6)		124	EDYLKTHPPGSR	5	128		112.43	YM_Cmer_sucGrad_42deg_OG_22022022_20	15109	3	827.111	X			TRUE	1	46252	All_with_transit_merged.mgf	138.068	M1UVM3125M1V7X1128DALGTPIKKEDYLKTHPPGSR	M1UVM3125M1V7X1128
M1UVM3	plastoquinol--plastocyanin reductase (EC 7.1.1.6)		118	DALGTPIKK	8	125	M1V7X1;M1VET8	M1VEV9	Similar to oxygen-evolving complex component psbQ		171	IEKAYR	3	173		54.982	YM_Cmer-sucGrad_bOG_14092020_25	13131	4	465.521	X					37529	All_with_transit_merged.mgf	138.068	M1UVM3125M1VEV9173DALGTPIKKIEKAYR	M1UVM3125M1VEV9173
M1UVM3	plastoquinol--plastocyanin reductase (EC 7.1.1.6)		126	KEEYLKTHPPGSR	1	126	M1VET8	Q85FQ5	Photosystem II reaction center protein J (PSII-J)	psbJ	1	MASTGR	1	1		12.354	YM_Cmer-sucGrad_bOG_14092020_14	21222	3	767.725		X				34563	All_with_transit_merged.mgf	138.068	M1UVM3126Q85FQ51KEEYLKTHPPGSRMASTGR	M1UVM3126Q85FQ51
M1UXG8	Ribulose bisphosphate carboxylase/oxygenase activase, chloroplastic (RuBisCO activase) (Protein CbbX homolog)	Rca	1	MoxSIPDDKEAGTIDEFLQK	1	1		O22022	Thioredoxin (Trx)	trxA	2	LHIDELTFENEVLQSEK	1	2		12.39	YM_Cmer-sucGrad_bOG_12112021_12	30346	3	1412.03		X				31887	All_with_transit_merged.mgf	138.068	M1UXG81O220222MoxSIPDDKEAGTIDEFLQKLHIDELTFENEVLQSEK	M1UXG81O220222
M1UXG8	Ribulose bisphosphate carboxylase/oxygenase activase, chloroplastic (RuBisCO activase) (Protein CbbX homolog)	Rca	2	SacIPDDKEAGTIDEFLQK	6	7		Q85FZ1	Photosystem I iron-sulfur center subunit VII	psaE	85	AEKENK	3	87		0.510592	YM_Cmer-sucGrad_OG1_NaBr_04022022_22	26274	3	935.471			X			9252	All_with_transit_merged.mgf	138.068	M1UXG87Q85FZ187SacIPDDKEAGTIDEFLQKAEKENK	M1UXG87Q85FZ187
M1UXG8	Ribulose bisphosphate carboxylase/oxygenase activase, chloroplastic (RuBisCO activase) (Protein CbbX homolog)	Rca	2	SacIPDDKEAGTIDEFLQK	6	7		Q85FZ1	Photosystem I iron-sulfur center subunit VII	psaE	85	AEKENK	3	87		0.529426	YM_Cmer-sucGrad_OG1_NaBr_04022022_22	26280	3	935.471			X			9253	All_with_transit_merged.mgf	138.068	M1UXG87Q85FZ187SacIPDDKEAGTIDEFLQKAEKENK	M1UXG87Q85FZ187
M1UXG8	Ribulose bisphosphate carboxylase/oxygenase activase, chloroplastic (RuBisCO activase) (Protein CbbX homolog)	Rca	2	SacIPDDKEAGTIDEFLQK	6	7		Q85FZ1	Photosystem I iron-sulfur center subunit VII	psaE	85	AEKENK	3	87		0.43521	YM_Cmer-sucGrad_OG1_NaBr_04022022_23	26351	3	935.476			X			9343	All_with_transit_merged.mgf	138.068	M1UXG87Q85FZ187SacIPDDKEAGTIDEFLQKAEKENK	M1UXG87Q85FZ187
M1UXG8	Ribulose bisphosphate carboxylase/oxygenase activase, chloroplastic (RuBisCO activase) (Protein CbbX homolog)	Rca	2	SacIPDDKEAGTIDEFLQK	6	7		Q85FZ1	Photosystem I iron-sulfur center subunit VII	psaE	85	AEKENK	3	87		0.468552	YM_Cmer-sucGrad_OG1_NaBr_04022022_24	26241	3	935.47			X			9406	All_with_transit_merged.mgf	138.068	M1UXG87Q85FZ187SacIPDDKEAGTIDEFLQKAEKENK	M1UXG87Q85FZ187
M1UXG8	Ribulose bisphosphate carboxylase/oxygenase activase, chloroplastic (RuBisCO activase) (Protein CbbX homolog)	Rca	2	SacIPDDKEAGTIDEFLQK	6	7		Q85FZ1	Photosystem I iron-sulfur center subunit VII	psaE	85	AEKENK	3	87		0.560492	YM_Cmer-sucGrad_aDM_NaBr_04122021_19	23955	3	935.472			X			23694	All_with_transit_merged.mgf	138.068	M1UXG87Q85FZ187SacIPDDKEAGTIDEFLQKAEKENK	M1UXG87Q85FZ187
M1UXG8	Ribulose bisphosphate carboxylase/oxygenase activase, chloroplastic (RuBisCO activase) (Protein CbbX homolog)	Rca	2	SacIPDDKEAGTIDEFLQK	6	7		Q85FZ1	Photosystem I iron-sulfur center subunit VII	psaE	85	AEKENK	3	87		0.487811	YM_Cmer-sucGrad_aDM_NaBr_04122021_20	26358	3	935.472			X			23813	All_with_transit_merged.mgf	138.068	M1UXG87Q85FZ187SacIPDDKEAGTIDEFLQKAEKENK	M1UXG87Q85FZ187
M1UXG8	Ribulose bisphosphate carboxylase/oxygenase activase, chloroplastic (RuBisCO activase) (Protein CbbX homolog)	Rca	2	SacIPDDKEAGTIDEFLQK	6	7		Q85FZ1	Photosystem I iron-sulfur center subunit VII	psaE	85	AEKENK	3	87		0.536422	YM_Cmer-sucGrad_aDM_NaBr_04122021_20	26409	3	935.472			X			23814	All_with_transit_merged.mgf	138.068	M1UXG87Q85FZ187SacIPDDKEAGTIDEFLQKAEKENK	M1UXG87Q85FZ187
M1UXG8	Ribulose bisphosphate carboxylase/oxygenase activase, chloroplastic (RuBisCO activase) (Protein CbbX homolog)	Rca	2	SacIPDDKEAGTIDEFLQK	6	7		Q85FZ1	Photosystem I iron-sulfur center subunit VII	psaE	85	AEKENK	3	87		0.539904	YM_Cmer-sucGrad_aDM_NaBr_04122021_21	26225	3	935.47			X			23914	All_with_transit_merged.mgf	138.068	M1UXG87Q85FZ187SacIPDDKEAGTIDEFLQKAEKENK	M1UXG87Q85FZ187
M1UXG8	Ribulose bisphosphate carboxylase/oxygenase activase, chloroplastic (RuBisCO activase) (Protein CbbX homolog)	Rca	2	SacIPDDKEAGTIDEFLQK	6	7		Q85FZ1	Photosystem I iron-sulfur center subunit VII	psaE	85	AEKENK	3	87		0.502938	YM_Cmer-sucGrad_aDM_NaBr_04122021_21	26248	3	935.47			X			23915	All_with_transit_merged.mgf	138.068	M1UXG87Q85FZ187SacIPDDKEAGTIDEFLQKAEKENK	M1UXG87Q85FZ187
M1UXG8	Ribulose bisphosphate carboxylase/oxygenase activase, chloroplastic (RuBisCO activase) (Protein CbbX homolog)	Rca	2	SacIPDDKEAGTIDEFLQK	6	7		Q85FZ1	Photosystem I iron-sulfur center subunit VII	psaE	85	AEKENK	3	87		0.559711	YM_Cmer-sucGrad_aDM_NaBr_04122021_21	26280	3	935.47			X			23916	All_with_transit_merged.mgf	138.068	M1UXG87Q85FZ187SacIPDDKEAGTIDEFLQKAEKENK	M1UXG87Q85FZ187
M1UXG8	Ribulose bisphosphate carboxylase/oxygenase activase, chloroplastic (RuBisCO activase) (Protein CbbX homolog)	Rca	2	SacIPDDKEAGTIDEFLQK	6	7		Q85FZ1	Photosystem I iron-sulfur center subunit VII	psaE	85	AEKENK	3	87		0.446747	YM_Cmer-sucGrad_bDM_12112021_22	24231	3	935.47			X			27346	All_with_transit_merged.mgf	138.068	M1UXG87Q85FZ187SacIPDDKEAGTIDEFLQKAEKENK	M1UXG87Q85FZ187
M1UXG8	Ribulose bisphosphate carboxylase/oxygenase activase, chloroplastic (RuBisCO activase) (Protein CbbX homolog)	Rca	2	SacIPDDKEAGTIDEFLQK	6	7		Q85FZ1	Photosystem I iron-sulfur center subunit VII	psaE	85	AEKENK	3	87		0.52101	YM_Cmer-sucGrad_bDM_12112021_23	25685	3	935.47			X			27486	All_with_transit_merged.mgf	138.068	M1UXG87Q85FZ187SacIPDDKEAGTIDEFLQKAEKENK	M1UXG87Q85FZ187
M1UXG8	Ribulose bisphosphate carboxylase/oxygenase activase, chloroplastic (RuBisCO activase) (Protein CbbX homolog)	Rca	2	SacIPDDKEAGTIDEFLQK	6	7		Q85FZ1	Photosystem I iron-sulfur center subunit VII	psaE	85	AEKENK	3	87		0.420823	YM_Cmer-sucGrad_bDM_NaBr_22012022_16	26091	3	935.472			X			29704	All_with_transit_merged.mgf	138.068	M1UXG87Q85FZ187SacIPDDKEAGTIDEFLQKAEKENK	M1UXG87Q85FZ187
M1UXG8	Ribulose bisphosphate carboxylase/oxygenase activase, chloroplastic (RuBisCO activase) (Protein CbbX homolog)	Rca	2	SacIPDDKEAGTIDEFLQK	6	7		Q85FZ1	Photosystem I iron-sulfur center subunit VII	psaE	85	AEKENK	3	87		0.471438	YM_Cmer-sucGrad_bOG_12112021_24	26730	3	935.471			X			33422	All_with_transit_merged.mgf	138.068	M1UXG87Q85FZ187SacIPDDKEAGTIDEFLQKAEKENK	M1UXG87Q85FZ187
M1UXG8	Ribulose bisphosphate carboxylase/oxygenase activase, chloroplastic (RuBisCO activase) (Protein CbbX homolog)	Rca	2	SacIPDDKEAGTIDEFLQK	6	7		Q85FZ1	Photosystem I iron-sulfur center subunit VII	psaE	85	AEKENK	3	87		0.441982	YM_Cmer-sucGrad_bOG_12112021_24	26805	3	935.47			X			33423	All_with_transit_merged.mgf	138.068	M1UXG87Q85FZ187SacIPDDKEAGTIDEFLQKAEKENK	M1UXG87Q85FZ187
M1UXG8	Ribulose bisphosphate carboxylase/oxygenase activase, chloroplastic (RuBisCO activase) (Protein CbbX homolog)	Rca	2	SacIPDDKEAGTIDEFLQK	6	7		Q85FZ1	Photosystem I iron-sulfur center subunit VII	psaE	85	AEKENK	3	87		0.538478	YM_Cmer_SDG_2MDSS_aDM_07042022_14	27427	3	935.471			X			39754	All_with_transit_merged.mgf	138.068	M1UXG87Q85FZ187SacIPDDKEAGTIDEFLQKAEKENK	M1UXG87Q85FZ187
M1UXG8	Ribulose bisphosphate carboxylase/oxygenase activase, chloroplastic (RuBisCO activase) (Protein CbbX homolog)	Rca	19	EGVLDILQKLDHDLVGLKPVK	9	27		M1UXG8	Ribulose bisphosphate carboxylase/oxygenase activase, chloroplastic (RuBisCO activase) (Protein CbbX homolog)	Rca	86	MGQILKAMoxGYSR	6	91		55.228	YM_Cmer-sucGrad_aDM_15042021_22	30955	5	768.226	X					21709	All_with_transit_merged.mgf	138.068	M1UXG827M1UXG891EGVLDILQKLDHDLVGLKPVKMGQILKAMoxGYSR	M1UXG827M1UXG891
M1UXG8	Ribulose bisphosphate carboxylase/oxygenase activase, chloroplastic (RuBisCO activase) (Protein CbbX homolog)	Rca	19	EGVLDILQKLDHDLVGLKPVK	9	27		M1UXG8	Ribulose bisphosphate carboxylase/oxygenase activase, chloroplastic (RuBisCO activase) (Protein CbbX homolog)	Rca	86	MoxGQILKAMGYSR	6	91		15.448	YM_Cmer-sucGrad_aDM_15042021_23	30575	5	768.227		X				21763	All_with_transit_merged.mgf	138.068	M1UXG827M1UXG891EGVLDILQKLDHDLVGLKPVKMoxGQILKAMGYSR	M1UXG827M1UXG891
M1UXG8	Ribulose bisphosphate carboxylase/oxygenase activase, chloroplastic (RuBisCO activase) (Protein CbbX homolog)	Rca	19	EGVLDILQKLDHDLVGLKPVK	9	27		M1UXG8	Ribulose bisphosphate carboxylase/oxygenase activase, chloroplastic (RuBisCO activase) (Protein CbbX homolog)	Rca	86	MGQILKAMGYSR	6	91		76.186	YM_Cmer-sucGrad_aDM_15042021_23	31312	5	765.027	X	X				21764	All_with_transit_merged.mgf	138.068	M1UXG827M1UXG891EGVLDILQKLDHDLVGLKPVKMGQILKAMGYSR	M1UXG827M1UXG891
M1UXG8	Ribulose bisphosphate carboxylase/oxygenase activase, chloroplastic (RuBisCO activase) (Protein CbbX homolog)	Rca	19	EGVLDILQKLDHDLVGLKPVK	9	27		M1UXG8	Ribulose bisphosphate carboxylase/oxygenase activase, chloroplastic (RuBisCO activase) (Protein CbbX homolog)	Rca	86	MGQILKAMoxGYSR	6	91		14.023	YM_Cmer-sucGrad_aDM_15042021_25	30431	5	768.225		X				21851	All_with_transit_merged.mgf	138.068	M1UXG827M1UXG891EGVLDILQKLDHDLVGLKPVKMGQILKAMoxGYSR	M1UXG827M1UXG891
M1UXG8	Ribulose bisphosphate carboxylase/oxygenase activase, chloroplastic (RuBisCO activase) (Protein CbbX homolog)	Rca	28	LDHDLVGLKPVK	9	36		M1UXG8	Ribulose bisphosphate carboxylase/oxygenase activase, chloroplastic (RuBisCO activase) (Protein CbbX homolog)	Rca	233	AYIEKR	5	237		52.928	YM_Cmer-sucGrad_OG1_NaBr_04022022_22	15180	4	563.327	X					9192	All_with_transit_merged.mgf	138.068	M1UXG836M1UXG8237LDHDLVGLKPVKAYIEKR	M1UXG836M1UXG8237
M1UXG8	Ribulose bisphosphate carboxylase/oxygenase activase, chloroplastic (RuBisCO activase) (Protein CbbX homolog)	Rca	28	LDHDLVGLKPVK	9	36		M1UXG8	Ribulose bisphosphate carboxylase/oxygenase activase, chloroplastic (RuBisCO activase) (Protein CbbX homolog)	Rca	233	AYIEKR	5	237		79.659	YM_Cmer-sucGrad_OG1_NaBr_04022022_23	15234	4	563.327	X					9273	All_with_transit_merged.mgf	138.068	M1UXG836M1UXG8237LDHDLVGLKPVKAYIEKR	M1UXG836M1UXG8237
M1UXG8	Ribulose bisphosphate carboxylase/oxygenase activase, chloroplastic (RuBisCO activase) (Protein CbbX homolog)	Rca	28	LDHDLVGLKPVK	9	36		M1UXG8	Ribulose bisphosphate carboxylase/oxygenase activase, chloroplastic (RuBisCO activase) (Protein CbbX homolog)	Rca	233	AYIEKR	5	237		53.013	YM_Cmer-sucGrad_aDM_NaBr_04122021_18	13853	4	563.327	X					23563	All_with_transit_merged.mgf	138.068	M1UXG836M1UXG8237LDHDLVGLKPVKAYIEKR	M1UXG836M1UXG8237
M1UXG8	Ribulose bisphosphate carboxylase/oxygenase activase, chloroplastic (RuBisCO activase) (Protein CbbX homolog)	Rca	28	LDHDLVGLKPVK	9	36		M1UXG8	Ribulose bisphosphate carboxylase/oxygenase activase, chloroplastic (RuBisCO activase) (Protein CbbX homolog)	Rca	233	AYIEKR	5	237		143.61	YM_Cmer-sucGrad_aDM_NaBr_04122021_18	13881	3	750.767	X					23565	All_with_transit_merged.mgf	138.068	M1UXG836M1UXG8237LDHDLVGLKPVKAYIEKR	M1UXG836M1UXG8237
M1UXG8	Ribulose bisphosphate carboxylase/oxygenase activase, chloroplastic (RuBisCO activase) (Protein CbbX homolog)	Rca	28	LDHDLVGLKPVK	9	36		M1UXG8	Ribulose bisphosphate carboxylase/oxygenase activase, chloroplastic (RuBisCO activase) (Protein CbbX homolog)	Rca	233	AYIEKR	5	237		94.616	YM_Cmer-sucGrad_aDM_NaBr_04122021_18	13933	4	563.327	X					23567	All_with_transit_merged.mgf	138.068	M1UXG836M1UXG8237LDHDLVGLKPVKAYIEKR	M1UXG836M1UXG8237
M1UXG8	Ribulose bisphosphate carboxylase/oxygenase activase, chloroplastic (RuBisCO activase) (Protein CbbX homolog)	Rca	28	LDHDLVGLKPVK	9	36		M1UXG8	Ribulose bisphosphate carboxylase/oxygenase activase, chloroplastic (RuBisCO activase) (Protein CbbX homolog)	Rca	233	AYIEKR	5	237		44.564	YM_Cmer-sucGrad_aDM_NaBr_04122021_20	13895	4	563.327	X					23720	All_with_transit_merged.mgf	138.068	M1UXG836M1UXG8237LDHDLVGLKPVKAYIEKR	M1UXG836M1UXG8237
M1UXG8	Ribulose bisphosphate carboxylase/oxygenase activase, chloroplastic (RuBisCO activase) (Protein CbbX homolog)	Rca	28	LDHDLVGLKPVK	9	36		M1UXG8	Ribulose bisphosphate carboxylase/oxygenase activase, chloroplastic (RuBisCO activase) (Protein CbbX homolog)	Rca	233	AYIEKR	5	237		90.05	YM_Cmer-sucGrad_bDM_NaBr_22012022_20	14241	4	563.327	X	X				30302	All_with_transit_merged.mgf	138.068	M1UXG836M1UXG8237LDHDLVGLKPVKAYIEKR	M1UXG836M1UXG8237
M1UXG8	Ribulose bisphosphate carboxylase/oxygenase activase, chloroplastic (RuBisCO activase) (Protein CbbX homolog)	Rca	28	LDHDLVGLKPVK	9	36		M1UXG8	Ribulose bisphosphate carboxylase/oxygenase activase, chloroplastic (RuBisCO activase) (Protein CbbX homolog)	Rca	233	AYIEKR	5	237		83.397	YM_Cmer-sucGrad_bDM_NaBr_22012022_21	14049	4	563.327	X					30376	All_with_transit_merged.mgf	138.068	M1UXG836M1UXG8237LDHDLVGLKPVKAYIEKR	M1UXG836M1UXG8237
M1UXG8	Ribulose bisphosphate carboxylase/oxygenase activase, chloroplastic (RuBisCO activase) (Protein CbbX homolog)	Rca	28	LDHDLVGLKPVK	9	36		M1UXG8	Ribulose bisphosphate carboxylase/oxygenase activase, chloroplastic (RuBisCO activase) (Protein CbbX homolog)	Rca	233	AYIEKR	5	237		108.47	YM_Cmer_SDG_2MDSS_aDM_07042022_18	15451	3	750.767	X					40274	All_with_transit_merged.mgf	138.068	M1UXG836M1UXG8237LDHDLVGLKPVKAYIEKR	M1UXG836M1UXG8237
M1UXG8	Ribulose bisphosphate carboxylase/oxygenase activase, chloroplastic (RuBisCO activase) (Protein CbbX homolog)	Rca	28	LDHDLVGLKPVK	9	36		M1UXG8	Ribulose bisphosphate carboxylase/oxygenase activase, chloroplastic (RuBisCO activase) (Protein CbbX homolog)	Rca	233	AYIEKR	5	237		100.88	YM_Cmer_SDG_2MDSS_aDM_07042022_19	15274	4	563.327	X					40361	All_with_transit_merged.mgf	138.068	M1UXG836M1UXG8237LDHDLVGLKPVKAYIEKR	M1UXG836M1UXG8237
M1UXG8	Ribulose bisphosphate carboxylase/oxygenase activase, chloroplastic (RuBisCO activase) (Protein CbbX homolog)	Rca	28	LDHDLVGLKPVK	9	36		M1UXG8	Ribulose bisphosphate carboxylase/oxygenase activase, chloroplastic (RuBisCO activase) (Protein CbbX homolog)	Rca	233	AYIEKR	5	237		69.721	YM_Cmer_SDG_2MDSS_aDM_07042022_20	15111	4	563.327	X					40430	All_with_transit_merged.mgf	138.068	M1UXG836M1UXG8237LDHDLVGLKPVKAYIEKR	M1UXG836M1UXG8237
M1UXG8	Ribulose bisphosphate carboxylase/oxygenase activase, chloroplastic (RuBisCO activase) (Protein CbbX homolog)	Rca	28	LDHDLVGLKPVK	9	36		O22025	Ribulose bisphosphate carboxylase/oxygenase activase, chloroplastic (RuBisCO activase) (Protein CfxQ homolog)	Rca	276	FDLVTIQAEDILKSR	13	288		95.197	YM_Cmer-sucGrad_aDM_12112021_17	24634	5	644.567	X		X			19468	All_with_transit_merged.mgf	138.068	M1UXG836O22025288LDHDLVGLKPVKFDLVTIQAEDILKSR	M1UXG836O22025288
M1UXG8	Ribulose bisphosphate carboxylase/oxygenase activase, chloroplastic (RuBisCO activase) (Protein CbbX homolog)	Rca	28	LDHDLVGLKPVK	9	36		O22025	Ribulose bisphosphate carboxylase/oxygenase activase, chloroplastic (RuBisCO activase) (Protein CfxQ homolog)	Rca	276	FDLVTIQAEDILKSR	13	288		71.558	YM_Cmer-sucGrad_aDM_12112021_17	24635	4	805.456	X		X			19469	All_with_transit_merged.mgf	138.068	M1UXG836O22025288LDHDLVGLKPVKFDLVTIQAEDILKSR	M1UXG836O22025288
M1UXG8	Ribulose bisphosphate carboxylase/oxygenase activase, chloroplastic (RuBisCO activase) (Protein CbbX homolog)	Rca	28	LDHDLVGLKPVKDR	9	36		O22025	Ribulose bisphosphate carboxylase/oxygenase activase, chloroplastic (RuBisCO activase) (Protein CfxQ homolog)	Rca	276	FDLVTIQAEDILKSR	13	288		13.873	YM_Cmer-sucGrad_aDM_12112021_18	23256	5	698.795		X				19544	All_with_transit_merged.mgf	138.068	M1UXG836O22025288LDHDLVGLKPVKDRFDLVTIQAEDILKSR	M1UXG836O22025288
M1UXG8	Ribulose bisphosphate carboxylase/oxygenase activase, chloroplastic (RuBisCO activase) (Protein CbbX homolog)	Rca	28	LDHDLVGLKPVK	9	36		O22025	Ribulose bisphosphate carboxylase/oxygenase activase, chloroplastic (RuBisCO activase) (Protein CfxQ homolog)	Rca	276	FDLVTIQAEDILKSR	13	288		81.317	YM_Cmer-sucGrad_aDM_12112021_18	24753	5	644.567	X		X			19550	All_with_transit_merged.mgf	138.068	M1UXG836O22025288LDHDLVGLKPVKFDLVTIQAEDILKSR	M1UXG836O22025288
M1UXG8	Ribulose bisphosphate carboxylase/oxygenase activase, chloroplastic (RuBisCO activase) (Protein CbbX homolog)	Rca	28	LDHDLVGLKPVK	9	36		O22025	Ribulose bisphosphate carboxylase/oxygenase activase, chloroplastic (RuBisCO activase) (Protein CfxQ homolog)	Rca	276	FDLVTIQAEDILKSR	13	288		112.8	YM_Cmer-sucGrad_aDM_12112021_18	24754	4	805.456	X		X			19551	All_with_transit_merged.mgf	138.068	M1UXG836O22025288LDHDLVGLKPVKFDLVTIQAEDILKSR	M1UXG836O22025288
M1UXG8	Ribulose bisphosphate carboxylase/oxygenase activase, chloroplastic (RuBisCO activase) (Protein CbbX homolog)	Rca	28	LDHDLVGLKPVK	9	36		O22025	Ribulose bisphosphate carboxylase/oxygenase activase, chloroplastic (RuBisCO activase) (Protein CfxQ homolog)	Rca	276	FDLVTIQAEDILKSR	13	288		0.5928	YM_Cmer-sucGrad_aDM_12112021_18	24844	5	644.769			X			19552	All_with_transit_merged.mgf	138.068	M1UXG836O22025288LDHDLVGLKPVKFDLVTIQAEDILKSR	M1UXG836O22025288
M1UXG8	Ribulose bisphosphate carboxylase/oxygenase activase, chloroplastic (RuBisCO activase) (Protein CbbX homolog)	Rca	28	LDHDLVGLKPVK	9	36		O22025	Ribulose bisphosphate carboxylase/oxygenase activase, chloroplastic (RuBisCO activase) (Protein CfxQ homolog)	Rca	276	FDLVTIQAEDILKSR	13	288		148.03	YM_Cmer-sucGrad_aDM_12112021_19	24752	4	805.456	X		X			19656	All_with_transit_merged.mgf	138.068	M1UXG836O22025288LDHDLVGLKPVKFDLVTIQAEDILKSR	M1UXG836O22025288
M1UXG8	Ribulose bisphosphate carboxylase/oxygenase activase, chloroplastic (RuBisCO activase) (Protein CbbX homolog)	Rca	28	LDHDLVGLKPVK	9	36		O22025	Ribulose bisphosphate carboxylase/oxygenase activase, chloroplastic (RuBisCO activase) (Protein CfxQ homolog)	Rca	276	FDLVTIQAEDILKSR	13	288		96.666	YM_Cmer-sucGrad_aDM_12112021_19	24753	5	644.567	X		X			19657	All_with_transit_merged.mgf	138.068	M1UXG836O22025288LDHDLVGLKPVKFDLVTIQAEDILKSR	M1UXG836O22025288
M1UXG8	Ribulose bisphosphate carboxylase/oxygenase activase, chloroplastic (RuBisCO activase) (Protein CbbX homolog)	Rca	28	LDHDLVGLKPVK	9	36		O22025	Ribulose bisphosphate carboxylase/oxygenase activase, chloroplastic (RuBisCO activase) (Protein CfxQ homolog)	Rca	276	FDLVTIQAEDILKSR	13	288		101.96	YM_Cmer-sucGrad_aDM_12112021_19	24824	5	644.567	X		X			19658	All_with_transit_merged.mgf	138.068	M1UXG836O22025288LDHDLVGLKPVKFDLVTIQAEDILKSR	M1UXG836O22025288
M1UXG8	Ribulose bisphosphate carboxylase/oxygenase activase, chloroplastic (RuBisCO activase) (Protein CbbX homolog)	Rca	28	LDHDLVGLKPVK	9	36		O22025	Ribulose bisphosphate carboxylase/oxygenase activase, chloroplastic (RuBisCO activase) (Protein CfxQ homolog)	Rca	276	FDLVTIQAEDILKSR	13	288		96.666	YM_Cmer-sucGrad_aDM_12112021_20	24625	5	644.567	X		X			19753	All_with_transit_merged.mgf	138.068	M1UXG836O22025288LDHDLVGLKPVKFDLVTIQAEDILKSR	M1UXG836O22025288
M1UXG8	Ribulose bisphosphate carboxylase/oxygenase activase, chloroplastic (RuBisCO activase) (Protein CbbX homolog)	Rca	28	LDHDLVGLKPVK	9	36		O22025	Ribulose bisphosphate carboxylase/oxygenase activase, chloroplastic (RuBisCO activase) (Protein CfxQ homolog)	Rca	276	FDLVTIQAEDILKSR	13	288		137.19	YM_Cmer-sucGrad_aDM_12112021_20	24633	4	805.456	X	X	X			19754	All_with_transit_merged.mgf	138.068	M1UXG836O22025288LDHDLVGLKPVKFDLVTIQAEDILKSR	M1UXG836O22025288
M1UXG8	Ribulose bisphosphate carboxylase/oxygenase activase, chloroplastic (RuBisCO activase) (Protein CbbX homolog)	Rca	28	LDHDLVGLKPVK	9	36		O22025	Ribulose bisphosphate carboxylase/oxygenase activase, chloroplastic (RuBisCO activase) (Protein CfxQ homolog)	Rca	276	FDLVTIQAEDILKSR	13	288		79.393	YM_Cmer-sucGrad_aDM_12112021_20	24710	5	644.567	X		X			19755	All_with_transit_merged.mgf	138.068	M1UXG836O22025288LDHDLVGLKPVKFDLVTIQAEDILKSR	M1UXG836O22025288
M1UXG8	Ribulose bisphosphate carboxylase/oxygenase activase, chloroplastic (RuBisCO activase) (Protein CbbX homolog)	Rca	28	LDHDLVGLKPVK	9	36		O22025	Ribulose bisphosphate carboxylase/oxygenase activase, chloroplastic (RuBisCO activase) (Protein CfxQ homolog)	Rca	276	FDLVTIQAEDILKSR	13	288		0.483844	YM_Cmer-sucGrad_aDM_12112021_21	24362	5	644.768			X			19830	All_with_transit_merged.mgf	138.068	M1UXG836O22025288LDHDLVGLKPVKFDLVTIQAEDILKSR	M1UXG836O22025288
M1UXG8	Ribulose bisphosphate carboxylase/oxygenase activase, chloroplastic (RuBisCO activase) (Protein CbbX homolog)	Rca	28	LDHDLVGLKPVK	9	36		O22025	Ribulose bisphosphate carboxylase/oxygenase activase, chloroplastic (RuBisCO activase) (Protein CfxQ homolog)	Rca	276	FDLVTIQAEDILKSR	13	288		113.47	YM_Cmer-sucGrad_aDM_15042021_21	27122	5	644.567	X		X			21637	All_with_transit_merged.mgf	138.068	M1UXG836O22025288LDHDLVGLKPVKFDLVTIQAEDILKSR	M1UXG836O22025288
M1UXG8	Ribulose bisphosphate carboxylase/oxygenase activase, chloroplastic (RuBisCO activase) (Protein CbbX homolog)	Rca	28	LDHDLVGLKPVK	9	36		O22025	Ribulose bisphosphate carboxylase/oxygenase activase, chloroplastic (RuBisCO activase) (Protein CfxQ homolog)	Rca	276	FDLVTIQAEDILKSR	13	288		123.02	YM_Cmer-sucGrad_aDM_15042021_22	26422	5	644.567	X		X			21695	All_with_transit_merged.mgf	138.068	M1UXG836O22025288LDHDLVGLKPVKFDLVTIQAEDILKSR	M1UXG836O22025288
M1UXG8	Ribulose bisphosphate carboxylase/oxygenase activase, chloroplastic (RuBisCO activase) (Protein CbbX homolog)	Rca	28	LDHDLVGLKPVK	9	36		O22025	Ribulose bisphosphate carboxylase/oxygenase activase, chloroplastic (RuBisCO activase) (Protein CfxQ homolog)	Rca	276	FDLVTIQAEDILKSR	13	288		0.631061	YM_Cmer-sucGrad_aDM_NaBr_04122021_19	21322	5	644.768			X			23692	All_with_transit_merged.mgf	138.068	M1UXG836O22025288LDHDLVGLKPVKFDLVTIQAEDILKSR	M1UXG836O22025288
M1UXG8	Ribulose bisphosphate carboxylase/oxygenase activase, chloroplastic (RuBisCO activase) (Protein CbbX homolog)	Rca	28	LDHDLVGLKPVK	9	36		O22025	Ribulose bisphosphate carboxylase/oxygenase activase, chloroplastic (RuBisCO activase) (Protein CfxQ homolog)	Rca	276	FDLVTIQAEDILKSR	13	288		87.287	YM_Cmer-sucGrad_aDM_NaBr_04122021_20	23618	5	644.567	X		X			23807	All_with_transit_merged.mgf	138.068	M1UXG836O22025288LDHDLVGLKPVKFDLVTIQAEDILKSR	M1UXG836O22025288
M1UXG8	Ribulose bisphosphate carboxylase/oxygenase activase, chloroplastic (RuBisCO activase) (Protein CbbX homolog)	Rca	28	LDHDLVGLKPVK	9	36		O22025	Ribulose bisphosphate carboxylase/oxygenase activase, chloroplastic (RuBisCO activase) (Protein CfxQ homolog)	Rca	276	FDLVTIQAEDILKSR	13	288		0.673252	YM_Cmer-sucGrad_aDM_NaBr_04122021_21	23499	5	644.769			X			23910	All_with_transit_merged.mgf	138.068	M1UXG836O22025288LDHDLVGLKPVKFDLVTIQAEDILKSR	M1UXG836O22025288
M1UXG8	Ribulose bisphosphate carboxylase/oxygenase activase, chloroplastic (RuBisCO activase) (Protein CbbX homolog)	Rca	28	LDHDLVGLKPVK	9	36		O22025	Ribulose bisphosphate carboxylase/oxygenase activase, chloroplastic (RuBisCO activase) (Protein CfxQ homolog)	Rca	276	FDLVTIQAEDILKSR	13	288		0.587704	YM_Cmer-sucGrad_bDM_12112021_17	24157	5	644.77			X			26922	All_with_transit_merged.mgf	138.068	M1UXG836O22025288LDHDLVGLKPVKFDLVTIQAEDILKSR	M1UXG836O22025288
M1UXG8	Ribulose bisphosphate carboxylase/oxygenase activase, chloroplastic (RuBisCO activase) (Protein CbbX homolog)	Rca	28	LDHDLVGLKPVK	9	36		O22025	Ribulose bisphosphate carboxylase/oxygenase activase, chloroplastic (RuBisCO activase) (Protein CfxQ homolog)	Rca	276	FDLVTIQAEDILKSR	13	288		106.36	YM_Cmer-sucGrad_bDM_12112021_18	24045	5	644.567	X		X			27017	All_with_transit_merged.mgf	138.068	M1UXG836O22025288LDHDLVGLKPVKFDLVTIQAEDILKSR	M1UXG836O22025288
M1UXG8	Ribulose bisphosphate carboxylase/oxygenase activase, chloroplastic (RuBisCO activase) (Protein CbbX homolog)	Rca	28	LDHDLVGLKPVK	9	36		O22025	Ribulose bisphosphate carboxylase/oxygenase activase, chloroplastic (RuBisCO activase) (Protein CfxQ homolog)	Rca	276	FDLVTIQAEDILKSR	13	288		0.505189	YM_Cmer-sucGrad_bDM_12112021_18	24139	5	644.769			X			27018	All_with_transit_merged.mgf	138.068	M1UXG836O22025288LDHDLVGLKPVKFDLVTIQAEDILKSR	M1UXG836O22025288
M1UXG8	Ribulose bisphosphate carboxylase/oxygenase activase, chloroplastic (RuBisCO activase) (Protein CbbX homolog)	Rca	28	LDHDLVGLKPVK	9	36		O22025	Ribulose bisphosphate carboxylase/oxygenase activase, chloroplastic (RuBisCO activase) (Protein CfxQ homolog)	Rca	276	FDLVTIQAEDILKSR	13	288		122.08	YM_Cmer-sucGrad_bDM_12112021_19	23624	5	644.567	X		X			27113	All_with_transit_merged.mgf	138.068	M1UXG836O22025288LDHDLVGLKPVKFDLVTIQAEDILKSR	M1UXG836O22025288
M1UXG8	Ribulose bisphosphate carboxylase/oxygenase activase, chloroplastic (RuBisCO activase) (Protein CbbX homolog)	Rca	28	LDHDLVGLKPVK	9	36		O22025	Ribulose bisphosphate carboxylase/oxygenase activase, chloroplastic (RuBisCO activase) (Protein CfxQ homolog)	Rca	276	FDLVTIQAEDILKSR	13	288		0.527144	YM_Cmer-sucGrad_bDM_12112021_19	23703	5	644.769			X			27114	All_with_transit_merged.mgf	138.068	M1UXG836O22025288LDHDLVGLKPVKFDLVTIQAEDILKSR	M1UXG836O22025288
M1UXG8	Ribulose bisphosphate carboxylase/oxygenase activase, chloroplastic (RuBisCO activase) (Protein CbbX homolog)	Rca	28	LDHDLVGLKPVK	9	36		O22025	Ribulose bisphosphate carboxylase/oxygenase activase, chloroplastic (RuBisCO activase) (Protein CfxQ homolog)	Rca	276	FDLVTIQAEDILKSR	13	288		97.291	YM_Cmer-sucGrad_bDM_12112021_20	23372	5	644.567	X		X			27186	All_with_transit_merged.mgf	138.068	M1UXG836O22025288LDHDLVGLKPVKFDLVTIQAEDILKSR	M1UXG836O22025288
M1UXG8	Ribulose bisphosphate carboxylase/oxygenase activase, chloroplastic (RuBisCO activase) (Protein CbbX homolog)	Rca	28	LDHDLVGLKPVK	9	36		O22025	Ribulose bisphosphate carboxylase/oxygenase activase, chloroplastic (RuBisCO activase) (Protein CfxQ homolog)	Rca	276	FDLVTIQAEDILKSR	13	288		0.572528	YM_Cmer-sucGrad_bDM_15042021_22	25065	5	644.768			X			28737	All_with_transit_merged.mgf	138.068	M1UXG836O22025288LDHDLVGLKPVKFDLVTIQAEDILKSR	M1UXG836O22025288
M1UXG8	Ribulose bisphosphate carboxylase/oxygenase activase, chloroplastic (RuBisCO activase) (Protein CbbX homolog)	Rca	28	LDHDLVGLKPVK	9	36		O22025	Ribulose bisphosphate carboxylase/oxygenase activase, chloroplastic (RuBisCO activase) (Protein CfxQ homolog)	Rca	276	FDLVTIQAEDILKSR	13	288		69.979	YM_Cmer-sucGrad_bDM_15042021_23	24585	4	805.456	X		X			28785	All_with_transit_merged.mgf	138.068	M1UXG836O22025288LDHDLVGLKPVKFDLVTIQAEDILKSR	M1UXG836O22025288
M1UXG8	Ribulose bisphosphate carboxylase/oxygenase activase, chloroplastic (RuBisCO activase) (Protein CbbX homolog)	Rca	28	LDHDLVGLKPVK	9	36		O22025	Ribulose bisphosphate carboxylase/oxygenase activase, chloroplastic (RuBisCO activase) (Protein CfxQ homolog)	Rca	276	FDLVTIQAEDILKSR	13	288		87.388	YM_Cmer-sucGrad_bDM_15042021_24	24864	5	644.567	X	X	X			28837	All_with_transit_merged.mgf	138.068	M1UXG836O22025288LDHDLVGLKPVKFDLVTIQAEDILKSR	M1UXG836O22025288
M1UXG8	Ribulose bisphosphate carboxylase/oxygenase activase, chloroplastic (RuBisCO activase) (Protein CbbX homolog)	Rca	28	LDHDLVGLKPVK	9	36		O22025	Ribulose bisphosphate carboxylase/oxygenase activase, chloroplastic (RuBisCO activase) (Protein CfxQ homolog)	Rca	276	FDLVTIQAEDILKSR	13	288		0.454249	YM_Cmer-sucGrad_bDM_NaBr_22012022_20	23183	5	644.77			X			30350	All_with_transit_merged.mgf	138.068	M1UXG836O22025288LDHDLVGLKPVKFDLVTIQAEDILKSR	M1UXG836O22025288
M1UXG8	Ribulose bisphosphate carboxylase/oxygenase activase, chloroplastic (RuBisCO activase) (Protein CbbX homolog)	Rca	28	LDHDLVGLKPVK	9	36		O22025	Ribulose bisphosphate carboxylase/oxygenase activase, chloroplastic (RuBisCO activase) (Protein CfxQ homolog)	Rca	276	FDLVTIQAEDILKSR	13	288		0.488862	YM_Cmer-sucGrad_bOG_12112021_19	23966	5	644.769			X			32858	All_with_transit_merged.mgf	138.068	M1UXG836O22025288LDHDLVGLKPVKFDLVTIQAEDILKSR	M1UXG836O22025288
M1UXG8	Ribulose bisphosphate carboxylase/oxygenase activase, chloroplastic (RuBisCO activase) (Protein CbbX homolog)	Rca	28	LDHDLVGLKPVK	9	36		O22025	Ribulose bisphosphate carboxylase/oxygenase activase, chloroplastic (RuBisCO activase) (Protein CfxQ homolog)	Rca	276	FDLVTIQAEDILKSR	13	288		87.287	YM_Cmer-sucGrad_bOG_12112021_20	23853	5	644.567	X		X			32992	All_with_transit_merged.mgf	138.068	M1UXG836O22025288LDHDLVGLKPVKFDLVTIQAEDILKSR	M1UXG836O22025288
M1UXG8	Ribulose bisphosphate carboxylase/oxygenase activase, chloroplastic (RuBisCO activase) (Protein CbbX homolog)	Rca	28	LDHDLVGLKPVK	9	36		O22025	Ribulose bisphosphate carboxylase/oxygenase activase, chloroplastic (RuBisCO activase) (Protein CfxQ homolog)	Rca	276	FDLVTIQAEDILKSR	13	288		0.447488	YM_Cmer-sucGrad_bOG_12112021_20	23937	5	644.769			X			32993	All_with_transit_merged.mgf	138.068	M1UXG836O22025288LDHDLVGLKPVKFDLVTIQAEDILKSR	M1UXG836O22025288
M1UXG8	Ribulose bisphosphate carboxylase/oxygenase activase, chloroplastic (RuBisCO activase) (Protein CbbX homolog)	Rca	28	LDHDLVGLKPVK	9	36		O22025	Ribulose bisphosphate carboxylase/oxygenase activase, chloroplastic (RuBisCO activase) (Protein CfxQ homolog)	Rca	276	FDLVTIQAEDILKSR	13	288		87.287	YM_Cmer-sucGrad_bOG_12112021_21	23322	5	644.567	X		X			33103	All_with_transit_merged.mgf	138.068	M1UXG836O22025288LDHDLVGLKPVKFDLVTIQAEDILKSR	M1UXG836O22025288
M1UXG8	Ribulose bisphosphate carboxylase/oxygenase activase, chloroplastic (RuBisCO activase) (Protein CbbX homolog)	Rca	28	LDHDLVGLKPVK	9	36		O22025	Ribulose bisphosphate carboxylase/oxygenase activase, chloroplastic (RuBisCO activase) (Protein CfxQ homolog)	Rca	276	FDLVTIQAEDILKSR	13	288		0.672888	YM_Cmer-sucGrad_bOG_12112021_22	23811	5	644.768			X			33191	All_with_transit_merged.mgf	138.068	M1UXG836O22025288LDHDLVGLKPVKFDLVTIQAEDILKSR	M1UXG836O22025288
M1UXG8	Ribulose bisphosphate carboxylase/oxygenase activase, chloroplastic (RuBisCO activase) (Protein CbbX homolog)	Rca	28	LDHDLVGLKPVK	9	36		O22025	Ribulose bisphosphate carboxylase/oxygenase activase, chloroplastic (RuBisCO activase) (Protein CfxQ homolog)	Rca	276	FDLVTIQAEDILKSR	13	288		0.529649	YM_Cmer_SDG_2MDSS_aDM_07042022_18	24884	5	644.77			X			40331	All_with_transit_merged.mgf	138.068	M1UXG836O22025288LDHDLVGLKPVKFDLVTIQAEDILKSR	M1UXG836O22025288
M1UXG8	Ribulose bisphosphate carboxylase/oxygenase activase, chloroplastic (RuBisCO activase) (Protein CbbX homolog)	Rca	28	LDHDLVGLKPVK	9	36		O22025	Ribulose bisphosphate carboxylase/oxygenase activase, chloroplastic (RuBisCO activase) (Protein CfxQ homolog)	Rca	276	FDLVTIQAEDILKSR	13	288		78.234	YM_Cmer_SDG_2MDSS_aDM_07042022_18	24885	4	805.456	X		X			40332	All_with_transit_merged.mgf	138.068	M1UXG836O22025288LDHDLVGLKPVKFDLVTIQAEDILKSR	M1UXG836O22025288
[truncated: 46,237 more rows]
